# Supplementary material for: The high-dimensional space of human diseases built from diagnosis records and mapped to genetic loci
Source: Nat Comput Sci. 2023 May 22;3(5):403–17. doi: 10.1038/s43588-023-00453-y (PMC10766526; doi:10.1038/s43588-023-00453-y)
Supplement: Supplementary file 4 — Wilcoxon rank sum test results to label each embedding dimension with the most separable disease categories. [file 43588_2023_453_MOESM4_ESM.xlsx]

## Sheet: Sheet1
Supplementary Data 1. Wilcoxon rank sum test results to label each embedding dimension with the most separable disease categories.
Embedding dimension	Disease category A	Disease category B	Median embedding value in disease category A a	Median absolute deviation in disease category A b	Median embedding value in disease category B	Median absolute deviation in disease category B	﻿Median of the difference between category B and category A c	Two-sided p-value d	FDR e
1	Cardiovascular	CNS	-0.243592	0.556	1.06453	0.707582	1.335	2.21028e-05	0.000255734
1	Cardiovascular	Development	-0.243592	0.556	2.05825	0.937157	2.32471	8.33751e-11	9.4642e-09
1	Cardiovascular	Digestive	-0.243592	0.556	-0.778469	0.704318	-0.569765	0.153226	0.273446
1	Cardiovascular	Endocrine	-0.243592	0.556	-0.202138	0.824074	0.0344761	0.941197	0.969117
1	Cardiovascular	Hematologic	-0.243592	0.556	-1.04145	0.596974	-0.799834	0.00386789	0.0157488
1	Cardiovascular	Hepatic	-0.243592	0.556	-1.44907	0.20968	-1.15514	0.00809117	0.0280156
1	Cardiovascular	Immune	-0.243592	0.556	-0.549741	0.913673	-0.336506	0.190543	0.31795
1	Cardiovascular	Infectious_Disease	-0.243592	0.556	-0.783924	0.981894	-0.58363	0.0675126	0.152366
1	Cardiovascular	Integumentary	-0.243592	0.556	-0.667272	0.504228	-0.383402	0.0407481	0.103534
1	Cardiovascular	Metabolic	-0.243592	0.556	-0.296272	0.780507	-0.0508513	0.842608	0.906959
1	Cardiovascular	Musculoskeletal	-0.243592	0.556	0.551463	0.453886	0.801428	0.000111234	0.000883474
1	Cardiovascular	Neoplastic_Process	-0.243592	0.556	-0.581785	0.925628	-0.373149	0.144193	0.262283
1	Cardiovascular	Neuropsychiatric	-0.243592	0.556	0.22149	0.838239	0.452901	0.131834	0.2462
1	Cardiovascular	Non-Specific	-0.243592	0.556	2.25127	NA	2.52257	0.0833333	0.176946
1	Cardiovascular	Ophthalmological	-0.243592	0.556	1.23678	0.437315	1.43558	7.5207e-09	4.21159e-07
1	Cardiovascular	Otic	-0.243592	0.556	2.07353	0.326521	2.33055	2.53526e-07	6.78223e-06
1	Cardiovascular	PNS	-0.243592	0.556	0.221584	0.674463	0.454294	0.132034	0.246464
1	Cardiovascular	Reproductive	-0.243592	0.556	-0.290841	0.425956	-0.00675321	1	1
1	Cardiovascular	Respiratory	-0.243592	0.556	0.79244	0.626924	0.930854	0.00741184	0.0261815
1	Cardiovascular	Urinary	-0.243592	0.556	-1.16335	0.302383	-0.956963	0.000470021	0.00292025
1	CNS	Development	1.06453	0.707582	2.05825	0.937157	1.0095	0.00220649	0.010049
1	CNS	Digestive	1.06453	0.707582	-0.778469	0.704318	-1.76258	0.000229537	0.00158823
1	CNS	Endocrine	1.06453	0.707582	-0.202138	0.824074	-1.26832	0.000600106	0.00353003
1	CNS	Hematologic	1.06453	0.707582	-1.04145	0.596974	-2.05883	1.25929e-07	4.00683e-06
1	CNS	Hepatic	1.06453	0.707582	-1.44907	0.20968	-2.46545	0.00011396	0.000899685
1	CNS	Immune	1.06453	0.707582	-0.549741	0.913673	-1.63908	5.10865e-07	1.1474e-05
1	CNS	Infectious_Disease	1.06453	0.707582	-0.783924	0.981894	-1.87333	5.73437e-08	2.18949e-06
1	CNS	Integumentary	1.06453	0.707582	-0.667272	0.504228	-1.69396	6.48809e-09	3.68243e-07
1	CNS	Metabolic	1.06453	0.707582	-0.296272	0.780507	-1.34008	3.94516e-06	6.11426e-05
1	CNS	Musculoskeletal	1.06453	0.707582	0.551463	0.453886	-0.479317	0.039228	0.100279
1	CNS	Neoplastic_Process	1.06453	0.707582	-0.581785	0.925628	-1.65057	9.27504e-07	1.90957e-05
1	CNS	Neuropsychiatric	1.06453	0.707582	0.22149	0.838239	-0.876858	0.00848063	0.0291343
1	CNS	Non-Specific	1.06453	0.707582	2.25127	NA	1.21459	0.25	0.386883
1	CNS	Ophthalmological	1.06453	0.707582	1.23678	0.437315	0.157958	0.457963	0.591761
1	CNS	Otic	1.06453	0.707582	2.07353	0.326521	1.07995	0.0032246	0.0135161
1	CNS	PNS	1.06453	0.707582	0.221584	0.674463	-0.764871	0.123172	0.234473
1	CNS	Reproductive	1.06453	0.707582	-0.290841	0.425956	-1.32911	0.000100539	0.000821525
1	CNS	Respiratory	1.06453	0.707582	0.79244	0.626924	-0.356208	0.520318	0.646173
1	CNS	Urinary	1.06453	0.707582	-1.16335	0.302383	-2.23469	8.38874e-08	2.97393e-06
1	Development	Digestive	2.05825	0.937157	-0.778469	0.704318	-2.78597	1.89121e-06	3.35151e-05
1	Development	Endocrine	2.05825	0.937157	-0.202138	0.824074	-2.29136	9.3605e-09	5.04027e-07
1	Development	Hematologic	2.05825	0.937157	-1.04145	0.596974	-3.1057	4.40238e-12	8.03913e-10
1	Development	Hepatic	2.05825	0.937157	-1.44907	0.20968	-3.5079	1.34233e-05	0.000165817
1	Development	Immune	2.05825	0.937157	-0.549741	0.913673	-2.59223	7.16886e-14	3.01092e-11
1	Development	Infectious_Disease	2.05825	0.937157	-0.783924	0.981894	-2.84083	9.14942e-16	1.28092e-12
1	Development	Integumentary	2.05825	0.937157	-0.667272	0.504228	-2.75036	2.12564e-15	2.23192e-12
1	Development	Metabolic	2.05825	0.937157	-0.296272	0.780507	-2.39578	5.11768e-13	1.43295e-10
1	Development	Musculoskeletal	2.05825	0.937157	0.551463	0.453886	-1.54187	2.57992e-07	6.81489e-06
1	Development	Neoplastic_Process	2.05825	0.937157	-0.581785	0.925628	-2.67651	7.16886e-14	3.01092e-11
1	Development	Neuropsychiatric	2.05825	0.937157	0.22149	0.838239	-1.86611	2.77702e-08	1.2817e-06
1	Development	Non-Specific	2.05825	0.937157	2.25127	NA	0.0488655	1	1
1	Development	Ophthalmological	2.05825	0.937157	1.23678	0.437315	-0.8836	0.00149789	0.00733231
1	Development	Otic	2.05825	0.937157	2.07353	0.326521	-0.0690286	0.904993	0.948819
1	Development	PNS	2.05825	0.937157	0.221584	0.674463	-1.76004	0.000966359	0.00515065
1	Development	Reproductive	2.05825	0.937157	-0.290841	0.425956	-2.44264	2.1154e-07	5.92313e-06
1	Development	Respiratory	2.05825	0.937157	0.79244	0.626924	-1.35082	0.00488854	0.0188616
1	Development	Urinary	2.05825	0.937157	-1.16335	0.302383	-3.28167	1.32442e-10	1.46383e-08
1	Digestive	Endocrine	-0.778469	0.704318	-0.202138	0.824074	0.460665	0.224002	0.354755
1	Digestive	Hematologic	-0.778469	0.704318	-1.04145	0.596974	-0.282109	0.497279	0.624573
1	Digestive	Hepatic	-0.778469	0.704318	-1.44907	0.20968	-0.495372	0.177289	0.301586
1	Digestive	Immune	-0.778469	0.704318	-0.549741	0.913673	0.143265	0.689308	0.793177
1	Digestive	Infectious_Disease	-0.778469	0.704318	-0.783924	0.981894	-0.121454	0.818674	0.889172
1	Digestive	Integumentary	-0.778469	0.704318	-0.667272	0.504228	0.141175	0.690726	0.794273
1	Digestive	Metabolic	-0.778469	0.704318	-0.296272	0.780507	0.463704	0.326117	0.470361
1	Digestive	Musculoskeletal	-0.778469	0.704318	0.551463	0.453886	1.36252	0.000930367	0.00500967
1	Digestive	Neoplastic_Process	-0.778469	0.704318	-0.581785	0.925628	0.104985	0.689308	0.793177
1	Digestive	Neuropsychiatric	-0.778469	0.704318	0.22149	0.838239	0.926189	0.0234699	0.0661566
1	Digestive	Non-Specific	-0.778469	0.704318	2.25127	NA	2.94096	0.333333	0.474898
1	Digestive	Ophthalmological	-0.778469	0.704318	1.23678	0.437315	2.0073	2.68595e-05	0.000298633
1	Digestive	Otic	-0.778469	0.704318	2.07353	0.326521	2.96305	0.00177291	0.00845201
1	Digestive	PNS	-0.778469	0.704318	0.221584	0.674463	1.08915	0.0225002	0.0641989
1	Digestive	Reproductive	-0.778469	0.704318	-0.290841	0.425956	0.575861	0.331162	0.474591
1	Digestive	Respiratory	-0.778469	0.704318	0.79244	0.626924	1.5706	0.00680056	0.0245141
1	Digestive	Urinary	-0.778469	0.704318	-1.16335	0.302383	-0.417103	0.299986	0.441644
1	Endocrine	Hematologic	-0.202138	0.824074	-1.04145	0.596974	-0.795738	0.011115	0.0364427
1	Endocrine	Hepatic	-0.202138	0.824074	-1.44907	0.20968	-1.18928	0.0350672	0.0906351
1	Endocrine	Immune	-0.202138	0.824074	-0.549741	0.913673	-0.367156	0.234857	0.369017
1	Endocrine	Infectious_Disease	-0.202138	0.824074	-0.783924	0.981894	-0.603989	0.0677659	0.152772
1	Endocrine	Integumentary	-0.202138	0.824074	-0.667272	0.504228	-0.427483	0.106862	0.211309
1	Endocrine	Metabolic	-0.202138	0.824074	-0.296272	0.780507	-0.0679334	0.90874	0.950742
1	Endocrine	Musculoskeletal	-0.202138	0.824074	0.551463	0.453886	0.794014	0.0020708	0.00954706
1	Endocrine	Neoplastic_Process	-0.202138	0.824074	-0.581785	0.925628	-0.383398	0.190421	0.31795
1	Endocrine	Neuropsychiatric	-0.202138	0.824074	0.22149	0.838239	0.403274	0.178669	0.303318
1	Endocrine	Non-Specific	-0.202138	0.824074	2.25127	NA	2.48666	0.16	0.282234
1	Endocrine	Ophthalmological	-0.202138	0.824074	1.23678	0.437315	1.4337	4.68021e-06	6.99533e-05
1	Endocrine	Otic	-0.202138	0.824074	2.07353	0.326521	2.40489	3.57472e-05	0.000361779
1	Endocrine	PNS	-0.202138	0.824074	0.221584	0.674463	0.553424	0.166016	0.28866
1	Endocrine	Reproductive	-0.202138	0.824074	-0.290841	0.425956	-0.080497	0.858289	0.916555
1	Endocrine	Respiratory	-0.202138	0.824074	0.79244	0.626924	0.903684	0.0412871	0.104524
1	Endocrine	Urinary	-0.202138	0.824074	-1.16335	0.302383	-0.907253	0.00406601	0.0162023
1	Hematologic	Hepatic	-1.04145	0.596974	-1.44907	0.20968	-0.344684	0.456465	0.590803
1	Hematologic	Immune	-1.04145	0.596974	-0.549741	0.913673	0.43595	0.135734	0.251028
1	Hematologic	Infectious_Disease	-1.04145	0.596974	-0.783924	0.981894	0.219462	0.496552	0.624032
1	Hematologic	Integumentary	-1.04145	0.596974	-0.667272	0.504228	0.398248	0.0921236	0.191166
1	Hematologic	Metabolic	-1.04145	0.596974	-0.296272	0.780507	0.73143	0.00835356	0.0287818
1	Hematologic	Musculoskeletal	-1.04145	0.596974	0.551463	0.453886	1.63462	8.39818e-08	2.97393e-06
1	Hematologic	Neoplastic_Process	-1.04145	0.596974	-0.581785	0.925628	0.440707	0.120676	0.231616
1	Hematologic	Neuropsychiatric	-1.04145	0.596974	0.22149	0.838239	1.23851	0.000144294	0.00109591
1	Hematologic	Non-Specific	-1.04145	0.596974	2.25127	NA	3.30006	0.1	0.202605
1	Hematologic	Ophthalmological	-1.04145	0.596974	1.23678	0.437315	2.26762	1.29094e-09	1.00407e-07
1	Hematologic	Otic	-1.04145	0.596974	2.07353	0.326521	3.16177	9.0087e-07	1.86387e-05
1	Hematologic	PNS	-1.04145	0.596974	0.221584	0.674463	1.27806	0.000147307	0.00111117
1	Hematologic	Reproductive	-1.04145	0.596974	-0.290841	0.425956	0.761147	0.0138166	0.0437961
1	Hematologic	Respiratory	-1.04145	0.596974	0.79244	0.626924	1.75578	0.000232425	0.00160293
1	Hematologic	Urinary	-1.04145	0.596974	-1.16335	0.302383	-0.121457	0.671876	0.779094
1	Hepatic	Immune	-1.44907	0.20968	-0.549741	0.913673	0.766588	0.114634	0.2229
1	Hepatic	Infectious_Disease	-1.44907	0.20968	-0.783924	0.981894	0.559061	0.339132	0.481526
1	Hepatic	Integumentary	-1.44907	0.20968	-0.667272	0.504228	0.662519	0.0121891	0.0392594
1	Hepatic	Metabolic	-1.44907	0.20968	-0.296272	0.780507	1.06512	0.0271789	0.0747063
1	Hepatic	Musculoskeletal	-1.44907	0.20968	0.551463	0.453886	1.89842	5.56174e-05	0.000513239
1	Hepatic	Neoplastic_Process	-1.44907	0.20968	-0.581785	0.925628	0.836868	0.120233	0.231217
1	Hepatic	Neuropsychiatric	-1.44907	0.20968	0.22149	0.838239	1.51778	0.00129021	0.00647457
1	Hepatic	Non-Specific	-1.44907	0.20968	2.25127	NA	3.71615	0.4	0.538763
1	Hepatic	Ophthalmological	-1.44907	0.20968	1.23678	0.437315	2.64799	5.56174e-05	0.000513239
1	Hepatic	Otic	-1.44907	0.20968	2.07353	0.326521	3.44153	0.0040404	0.0161462
1	Hepatic	PNS	-1.44907	0.20968	0.221584	0.674463	1.47942	0.0010989	0.00572422
1	Hepatic	Reproductive	-1.44907	0.20968	-0.290841	0.425956	1.06474	0.00559441	0.0208858
1	Hepatic	Respiratory	-1.44907	0.20968	0.79244	0.626924	2.13457	0.0040404	0.0161462
1	Hepatic	Urinary	-1.44907	0.20968	-1.16335	0.302383	0.296175	0.225641	0.356812
1	Immune	Infectious_Disease	-0.549741	0.913673	-0.783924	0.981894	-0.253925	0.27854	0.418846
1	Immune	Integumentary	-0.549741	0.913673	-0.667272	0.504228	-0.0318888	0.913854	0.953587
1	Immune	Metabolic	-0.549741	0.913673	-0.296272	0.780507	0.270792	0.280774	0.42086
1	Immune	Musculoskeletal	-0.549741	0.913673	0.551463	0.453886	1.21153	5.90732e-06	8.54782e-05
1	Immune	Neoplastic_Process	-0.549741	0.913673	-0.581785	0.925628	-0.0368419	0.844707	0.90839
1	Immune	Neuropsychiatric	-0.549741	0.913673	0.22149	0.838239	0.795476	0.0029655	0.0126705
1	Immune	Non-Specific	-0.549741	0.913673	2.25127	NA	2.84901	0.0971097	0.198569
1	Immune	Ophthalmological	-0.549741	0.913673	1.23678	0.437315	1.83533	2.70487e-10	2.65813e-08
1	Immune	Otic	-0.549741	0.913673	2.07353	0.326521	2.72711	7.47371e-06	0.000103596
1	Immune	PNS	-0.549741	0.913673	0.221584	0.674463	1.01162	0.0169533	0.0516354
1	Immune	Reproductive	-0.549741	0.913673	-0.290841	0.425956	0.33189	0.449597	0.583532
1	Immune	Respiratory	-0.549741	0.913673	0.79244	0.626924	1.32313	0.00374773	0.0152969
1	Immune	Urinary	-0.549741	0.913673	-1.16335	0.302383	-0.581163	0.100894	0.203729
1	Infectious_Disease	Integumentary	-0.783924	0.981894	-0.667272	0.504228	0.193025	0.476125	0.606796
1	Infectious_Disease	Metabolic	-0.783924	0.981894	-0.296272	0.780507	0.504034	0.0559315	0.131456
1	Infectious_Disease	Musculoskeletal	-0.783924	0.981894	0.551463	0.453886	1.41657	1.07585e-06	2.1517e-05
1	Infectious_Disease	Neoplastic_Process	-0.783924	0.981894	-0.581785	0.925628	0.223549	0.456285	0.590751
1	Infectious_Disease	Neuropsychiatric	-0.783924	0.981894	0.22149	0.838239	1.04968	0.000436445	0.00273592
1	Infectious_Disease	Non-Specific	-0.783924	0.981894	2.25127	NA	3.04723	0.0425532	0.106193
1	Infectious_Disease	Ophthalmological	-0.783924	0.981894	1.23678	0.437315	2.0562	1.58239e-11	2.29174e-09
1	Infectious_Disease	Otic	-0.783924	0.981894	2.07353	0.326521	2.95728	1.34555e-08	6.72776e-07
1	Infectious_Disease	PNS	-0.783924	0.981894	0.221584	0.674463	1.24403	0.00515024	0.0196825
1	Infectious_Disease	Reproductive	-0.783924	0.981894	-0.290841	0.425956	0.549599	0.210571	0.341328
1	Infectious_Disease	Respiratory	-0.783924	0.981894	0.79244	0.626924	1.59668	0.00102722	0.00542683
1	Infectious_Disease	Urinary	-0.783924	0.981894	-1.16335	0.302383	-0.353623	0.362614	0.506314
1	Integumentary	Metabolic	-0.667272	0.504228	-0.296272	0.780507	0.353888	0.100632	0.203493
1	Integumentary	Musculoskeletal	-0.667272	0.504228	0.551463	0.453886	1.24431	6.21232e-10	5.32484e-08
1	Integumentary	Neoplastic_Process	-0.667272	0.504228	-0.581785	0.925628	0.0373522	0.862585	0.920164
1	Integumentary	Neuropsychiatric	-0.667272	0.504228	0.22149	0.838239	0.819411	0.000620515	0.00361967
1	Integumentary	Non-Specific	-0.667272	0.504228	2.25127	NA	3.00392	0.0606061	0.139477
1	Integumentary	Ophthalmological	-0.667272	0.504228	1.23678	0.437315	1.87259	5.51986e-13	1.44896e-10
1	Integumentary	Otic	-0.667272	0.504228	2.07353	0.326521	2.77295	3.12075e-07	7.94372e-06
1	Integumentary	PNS	-0.667272	0.504228	0.221584	0.674463	0.857772	0.000954884	0.00510243
1	Integumentary	Reproductive	-0.667272	0.504228	-0.290841	0.425956	0.361368	0.0803502	0.172973
1	Integumentary	Respiratory	-0.667272	0.504228	0.79244	0.626924	1.38119	0.000128601	0.000996537
1	Integumentary	Urinary	-0.667272	0.504228	-1.16335	0.302383	-0.493967	0.0144636	0.0454693
1	Metabolic	Musculoskeletal	-0.296272	0.780507	0.551463	0.453886	0.871245	4.36888e-05	0.000425738
1	Metabolic	Neoplastic_Process	-0.296272	0.780507	-0.581785	0.925628	-0.307477	0.176693	0.301059
1	Metabolic	Neuropsychiatric	-0.296272	0.780507	0.22149	0.838239	0.501432	0.0458975	0.112599
1	Metabolic	Non-Specific	-0.296272	0.780507	2.25127	NA	2.58445	0.0833333	0.176946
1	Metabolic	Ophthalmological	-0.296272	0.780507	1.23678	0.437315	1.52706	1.74044e-09	1.30533e-07
1	Metabolic	Otic	-0.296272	0.780507	2.07353	0.326521	2.39228	1.30588e-06	2.50443e-05
1	Metabolic	PNS	-0.296272	0.780507	0.221584	0.674463	0.5679	0.0884886	0.185178
1	Metabolic	Reproductive	-0.296272	0.780507	-0.290841	0.425956	0.00601441	0.98251	0.996259
1	Metabolic	Respiratory	-0.296272	0.780507	0.79244	0.626924	1.08363	0.00979118	0.0328196
1	Metabolic	Urinary	-0.296272	0.780507	-1.16335	0.302383	-0.855163	0.00437482	0.017162
1	Musculoskeletal	Neoplastic_Process	0.551463	0.453886	-0.581785	0.925628	-1.16149	1.48842e-06	2.7539e-05
1	Musculoskeletal	Neuropsychiatric	0.551463	0.453886	0.22149	0.838239	-0.432429	0.125764	0.237444
1	Musculoskeletal	Non-Specific	0.551463	0.453886	2.25127	NA	1.8317	0.137931	0.253528
1	Musculoskeletal	Ophthalmological	0.551463	0.453886	1.23678	0.437315	0.683085	0.00036758	0.00236785
1	Musculoskeletal	Otic	0.551463	0.453886	2.07353	0.326521	1.57342	1.25577e-06	2.45313e-05
1	Musculoskeletal	PNS	0.551463	0.453886	0.221584	0.674463	-0.36187	0.181877	0.306781
1	Musculoskeletal	Reproductive	0.551463	0.453886	-0.290841	0.425956	-0.87721	0.000165092	0.0012229
1	Musculoskeletal	Respiratory	0.551463	0.453886	0.79244	0.626924	0.134965	0.695153	0.797935
1	Musculoskeletal	Urinary	0.551463	0.453886	-1.16335	0.302383	-1.66078	4.77311e-09	2.9481e-07
1	Neoplastic_Process	Neuropsychiatric	-0.581785	0.925628	0.22149	0.838239	0.826777	0.00325633	0.0136221
1	Neoplastic_Process	Non-Specific	-0.581785	0.925628	2.25127	NA	2.79952	0.0971097	0.198569
1	Neoplastic_Process	Ophthalmological	-0.581785	0.925628	1.23678	0.437315	1.81006	1.27093e-09	1.00407e-07
1	Neoplastic_Process	Otic	-0.581785	0.925628	2.07353	0.326521	2.69556	1.37401e-05	0.000169232
1	Neoplastic_Process	PNS	-0.581785	0.925628	0.221584	0.674463	0.931693	0.0101291	0.0338443
1	Neoplastic_Process	Reproductive	-0.581785	0.925628	-0.290841	0.425956	0.312829	0.362617	0.506314
1	Neoplastic_Process	Respiratory	-0.581785	0.925628	0.79244	0.626924	1.33843	0.00337233	0.0140097
1	Neoplastic_Process	Urinary	-0.581785	0.925628	-1.16335	0.302383	-0.580535	0.05711	0.133926
1	Neuropsychiatric	Non-Specific	0.22149	0.838239	2.25127	NA	1.98546	0.121212	0.231616
1	Neuropsychiatric	Ophthalmological	0.22149	0.838239	1.23678	0.437315	1.01497	7.94321e-05	0.000685041
1	Neuropsychiatric	Otic	0.22149	0.838239	2.07353	0.326521	1.93876	1.20409e-05	0.000152785
1	Neuropsychiatric	PNS	0.22149	0.838239	0.221584	0.674463	0.179396	0.558147	0.682099
1	Neuropsychiatric	Reproductive	0.22149	0.838239	-0.290841	0.425956	-0.487321	0.145188	0.263522
1	Neuropsychiatric	Respiratory	0.22149	0.838239	0.79244	0.626924	0.514101	0.143696	0.261606
1	Neuropsychiatric	Urinary	0.22149	0.838239	-1.16335	0.302383	-1.40493	2.36815e-05	0.000272499
1	Non-Specific	Ophthalmological	2.25127	NA	1.23678	0.437315	-1.00617	0.206897	0.337256
1	Non-Specific	Otic	2.25127	NA	2.07353	0.326521	-0.0599497	1	1
1	Non-Specific	PNS	2.25127	NA	0.221584	0.674463	-2.23435	0.461538	0.594073
1	Non-Specific	Reproductive	2.25127	NA	-0.290841	0.425956	-2.49661	0.2	0.329154
1	Non-Specific	Respiratory	2.25127	NA	0.79244	0.626924	-1.46711	0.222222	0.352867
1	Non-Specific	Urinary	2.25127	NA	-1.16335	0.302383	-3.43036	0.166667	0.28866
1	Ophthalmological	Otic	1.23678	0.437315	2.07353	0.326521	0.897351	0.000704553	0.00404954
1	Ophthalmological	PNS	1.23678	0.437315	0.221584	0.674463	-1.03876	0.0189897	0.0562856
1	Ophthalmological	Reproductive	1.23678	0.437315	-0.290841	0.425956	-1.50905	1.9292e-07	5.5738e-06
1	Ophthalmological	Respiratory	1.23678	0.437315	0.79244	0.626924	-0.496336	0.106824	0.211309
1	Ophthalmological	Urinary	1.23678	0.437315	-1.16335	0.302383	-2.37974	1.19328e-09	9.79444e-08
1	Otic	PNS	2.07353	0.326521	0.221584	0.674463	-1.94086	0.0314202	0.0832875
1	Otic	Reproductive	2.07353	0.326521	-0.290841	0.425956	-2.3663	8.22707e-05	0.000703741
1	Otic	Respiratory	2.07353	0.326521	0.79244	0.626924	-1.31263	0.0010878	0.00569671
1	Otic	Urinary	2.07353	0.326521	-1.16335	0.302383	-3.28767	2.64613e-05	0.000297159
1	PNS	Reproductive	0.221584	0.674463	-0.290841	0.425956	-0.456627	0.111054	0.217043
1	PNS	Respiratory	0.221584	0.674463	0.79244	0.626924	0.493173	0.426864	0.562015
1	PNS	Urinary	0.221584	0.674463	-1.16335	0.302383	-1.27551	1.77505e-05	0.000209415
1	Reproductive	Respiratory	-0.290841	0.425956	0.79244	0.626924	1.06591	0.00789798	0.0275511
1	Reproductive	Urinary	-0.290841	0.425956	-1.16335	0.302383	-0.854441	0.00115504	0.00594504
1	Respiratory	Urinary	0.79244	0.626924	-1.16335	0.302383	-1.8976	2.64613e-05	0.000297159
2	Cardiovascular	CNS	-0.249299	0.83864	-0.965835	0.755305	-0.64984	0.0583492	0.136148
2	Cardiovascular	Development	-0.249299	0.83864	0.505474	0.96052	0.756152	0.0315472	0.0835424
2	Cardiovascular	Digestive	-0.249299	0.83864	-0.108116	0.705539	0.152669	0.771866	0.857402
2	Cardiovascular	Endocrine	-0.249299	0.83864	-0.38275	0.814488	-0.2699	0.453537	0.587737
2	Cardiovascular	Hematologic	-0.249299	0.83864	1.14785	0.706297	1.51109	1.24696e-05	0.000156804
2	Cardiovascular	Hepatic	-0.249299	0.83864	0.272416	0.501804	0.58352	0.37151	0.515134
2	Cardiovascular	Immune	-0.249299	0.83864	0.295967	0.940463	0.529405	0.0692882	0.154302
2	Cardiovascular	Infectious_Disease	-0.249299	0.83864	0.451325	0.487014	0.602973	0.00821007	0.0283106
2	Cardiovascular	Integumentary	-0.249299	0.83864	0.657313	0.512956	0.773688	0.00166973	0.00800554
2	Cardiovascular	Metabolic	-0.249299	0.83864	0.712288	0.828217	0.959548	0.00208479	0.009601
2	Cardiovascular	Musculoskeletal	-0.249299	0.83864	0.329322	0.86209	0.479568	0.143405	0.261301
2	Cardiovascular	Neoplastic_Process	-0.249299	0.83864	-0.609194	1.04123	-0.371688	0.20928	0.34003
2	Cardiovascular	Neuropsychiatric	-0.249299	0.83864	-1.46726	0.828543	-1.24409	0.000140638	0.00107397
2	Cardiovascular	Non-Specific	-0.249299	0.83864	0.305421	NA	0.43642	0.833333	0.898357
2	Cardiovascular	Ophthalmological	-0.249299	0.83864	-0.909332	0.525685	-0.713795	0.0157058	0.0486464
2	Cardiovascular	Otic	-0.249299	0.83864	-0.000275238	0.355382	0.107016	0.706805	0.808657
2	Cardiovascular	PNS	-0.249299	0.83864	-0.566123	0.777518	-0.337825	0.460506	0.593783
2	Cardiovascular	Reproductive	-0.249299	0.83864	0.388844	0.355485	0.501631	0.133184	0.247585
2	Cardiovascular	Respiratory	-0.249299	0.83864	-1.53182	0.72793	-1.2994	0.00865032	0.0294683
2	Cardiovascular	Urinary	-0.249299	0.83864	0.907666	0.721858	1.18429	0.00581126	0.0216185
2	CNS	Development	-0.965835	0.755305	0.505474	0.96052	1.32559	7.10164e-05	0.000623476
2	CNS	Digestive	-0.965835	0.755305	-0.108116	0.705539	0.765273	0.0230419	0.0654778
2	CNS	Endocrine	-0.965835	0.755305	-0.38275	0.814488	0.481244	0.192485	0.320681
2	CNS	Hematologic	-0.965835	0.755305	1.14785	0.706297	2.13538	1.82842e-06	3.26782e-05
2	CNS	Hepatic	-0.965835	0.755305	0.272416	0.501804	1.25099	0.0694017	0.154308
2	CNS	Immune	-0.965835	0.755305	0.295967	0.940463	1.15959	8.60396e-05	0.000730033
2	CNS	Infectious_Disease	-0.965835	0.755305	0.451325	0.487014	1.39836	3.20444e-06	5.24096e-05
2	CNS	Integumentary	-0.965835	0.755305	0.657313	0.512956	1.62747	1.53716e-06	2.81925e-05
2	CNS	Metabolic	-0.965835	0.755305	0.712288	0.828217	1.5941	1.61836e-06	2.95527e-05
2	CNS	Musculoskeletal	-0.965835	0.755305	0.329322	0.86209	1.24105	0.0106224	0.0351846
2	CNS	Neoplastic_Process	-0.965835	0.755305	-0.609194	1.04123	0.250805	0.354406	0.497372
2	CNS	Neuropsychiatric	-0.965835	0.755305	-1.46726	0.828543	-0.610703	0.0744176	0.163637
2	CNS	Non-Specific	-0.965835	0.755305	0.305421	NA	1.36746	0.333333	0.474898
2	CNS	Ophthalmological	-0.965835	0.755305	-0.909332	0.525685	0.10425	0.814576	0.886809
2	CNS	Otic	-0.965835	0.755305	-0.000275238	0.355382	1.03291	0.0263822	0.0730906
2	CNS	PNS	-0.965835	0.755305	-0.566123	0.777518	0.431113	0.399969	0.538763
2	CNS	Reproductive	-0.965835	0.755305	0.388844	0.355485	1.37052	0.0025743	0.0112979
2	CNS	Respiratory	-0.965835	0.755305	-1.53182	0.72793	-0.689397	0.202611	0.332251
2	CNS	Urinary	-0.965835	0.755305	0.907666	0.721858	1.8795	0.000128851	0.000996638
2	Development	Digestive	0.505474	0.96052	-0.108116	0.705539	-0.541002	0.204657	0.335111
2	Development	Endocrine	0.505474	0.96052	-0.38275	0.814488	-0.914552	0.00424675	0.016732
2	Development	Hematologic	0.505474	0.96052	1.14785	0.706297	0.784276	0.019386	0.0572583
2	Development	Hepatic	0.505474	0.96052	0.272416	0.501804	-0.0669552	0.923373	0.959885
2	Development	Immune	0.505474	0.96052	0.295967	0.940463	-0.191625	0.478474	0.609336
2	Development	Infectious_Disease	0.505474	0.96052	0.451325	0.487014	-0.0270816	0.888997	0.936801
2	Development	Integumentary	0.505474	0.96052	0.657313	0.512956	0.217995	0.448666	0.583044
2	Development	Metabolic	0.505474	0.96052	0.712288	0.828217	0.25487	0.289658	0.430642
2	Development	Musculoskeletal	0.505474	0.96052	0.329322	0.86209	-0.189271	0.555826	0.679612
2	Development	Neoplastic_Process	0.505474	0.96052	-0.609194	1.04123	-1.09784	5.81056e-05	0.000528233
2	Development	Neuropsychiatric	0.505474	0.96052	-1.46726	0.828543	-1.95672	1.59283e-10	1.67247e-08
2	Development	Non-Specific	0.505474	0.96052	0.305421	NA	-0.0595012	1	1
2	Development	Ophthalmological	0.505474	0.96052	-0.909332	0.525685	-1.35084	3.02957e-07	7.75867e-06
2	Development	Otic	0.505474	0.96052	-0.000275238	0.355382	-0.412663	0.267248	0.406094
2	Development	PNS	0.505474	0.96052	-0.566123	0.777518	-1.05325	0.00853693	0.029279
2	Development	Reproductive	0.505474	0.96052	0.388844	0.355485	-0.0262144	0.960425	0.981934
2	Development	Respiratory	0.505474	0.96052	-1.53182	0.72793	-1.98213	2.19301e-05	0.000254438
2	Development	Urinary	0.505474	0.96052	0.907666	0.721858	0.46603	0.238751	0.37291
2	Digestive	Endocrine	-0.108116	0.705539	-0.38275	0.814488	-0.245175	0.450763	0.584864
2	Digestive	Hematologic	-0.108116	0.705539	1.14785	0.706297	1.43011	0.00329949	0.0137342
2	Digestive	Hepatic	-0.108116	0.705539	0.272416	0.501804	0.519325	0.411722	0.550565
2	Digestive	Immune	-0.108116	0.705539	0.295967	0.940463	0.302981	0.355662	0.498758
2	Digestive	Infectious_Disease	-0.108116	0.705539	0.451325	0.487014	0.568669	0.0838534	0.177691
2	Digestive	Integumentary	-0.108116	0.705539	0.657313	0.512956	0.797697	0.0557255	0.131046
2	Digestive	Metabolic	-0.108116	0.705539	0.712288	0.828217	0.744711	0.0359922	0.0927407
2	Digestive	Musculoskeletal	-0.108116	0.705539	0.329322	0.86209	0.36854	0.330704	0.474591
2	Digestive	Neoplastic_Process	-0.108116	0.705539	-0.609194	1.04123	-0.508074	0.163805	0.287498
2	Digestive	Neuropsychiatric	-0.108116	0.705539	-1.46726	0.828543	-1.33801	0.000467647	0.00290981
2	Digestive	Non-Specific	-0.108116	0.705539	0.305421	NA	0.732228	0.833333	0.898357
2	Digestive	Ophthalmological	-0.108116	0.705539	-0.909332	0.525685	-0.796394	0.0115173	0.03744
2	Digestive	Otic	-0.108116	0.705539	-0.000275238	0.355382	0.183125	0.544759	0.669786
2	Digestive	PNS	-0.108116	0.705539	-0.566123	0.777518	-0.459898	0.379339	0.522456
2	Digestive	Reproductive	-0.108116	0.705539	0.388844	0.355485	0.566895	0.201369	0.330675
2	Digestive	Respiratory	-0.108116	0.705539	-1.53182	0.72793	-1.411	0.00497473	0.0191336
2	Digestive	Urinary	-0.108116	0.705539	0.907666	0.721858	1.00662	0.0473072	0.11545
2	Endocrine	Hematologic	-0.38275	0.814488	1.14785	0.706297	1.65668	8.62985e-07	1.82138e-05
2	Endocrine	Hepatic	-0.38275	0.814488	0.272416	0.501804	0.740095	0.164103	0.287899
2	Endocrine	Immune	-0.38275	0.814488	0.295967	0.940463	0.745333	0.0167011	0.0510513
2	Endocrine	Infectious_Disease	-0.38275	0.814488	0.451325	0.487014	0.836845	0.000319231	0.00211145
2	Endocrine	Integumentary	-0.38275	0.814488	0.657313	0.512956	1.04115	0.000187213	0.00135965
2	Endocrine	Metabolic	-0.38275	0.814488	0.712288	0.828217	1.10187	0.00010385	0.000846812
2	Endocrine	Musculoskeletal	-0.38275	0.814488	0.329322	0.86209	0.729998	0.0301739	0.0808746
2	Endocrine	Neoplastic_Process	-0.38275	0.814488	-0.609194	1.04123	-0.185039	0.596849	0.716424
2	Endocrine	Neuropsychiatric	-0.38275	0.814488	-1.46726	0.828543	-1.06262	0.00220838	0.010049
2	Endocrine	Non-Specific	-0.38275	0.814488	0.305421	NA	0.634505	0.48	0.610909
2	Endocrine	Ophthalmological	-0.38275	0.814488	-0.909332	0.525685	-0.539827	0.0647466	0.147231
2	Endocrine	Otic	-0.38275	0.814488	-0.000275238	0.355382	0.305632	0.273149	0.412969
2	Endocrine	PNS	-0.38275	0.814488	-0.566123	0.777518	-0.176342	0.8041	0.880172
2	Endocrine	Reproductive	-0.38275	0.814488	0.388844	0.355485	0.731559	0.0228722	0.0650835
2	Endocrine	Respiratory	-0.38275	0.814488	-1.53182	0.72793	-1.09405	0.0154363	0.0480598
2	Endocrine	Urinary	-0.38275	0.814488	0.907666	0.721858	1.34436	0.000738252	0.00417879
2	Hematologic	Hepatic	1.14785	0.706297	0.272416	0.501804	-0.836155	0.116318	0.225522
2	Hematologic	Immune	1.14785	0.706297	0.295967	0.940463	-0.958209	0.00204336	0.00944125
2	Hematologic	Infectious_Disease	1.14785	0.706297	0.451325	0.487014	-0.754253	0.000900786	0.00490065
2	Hematologic	Integumentary	1.14785	0.706297	0.657313	0.512956	-0.493113	0.0151209	0.047288
2	Hematologic	Metabolic	1.14785	0.706297	0.712288	0.828217	-0.524029	0.0483993	0.1171
2	Hematologic	Musculoskeletal	1.14785	0.706297	0.329322	0.86209	-0.915838	0.00753058	0.0264673
2	Hematologic	Neoplastic_Process	1.14785	0.706297	-0.609194	1.04123	-1.88288	4.5042e-07	1.05685e-05
2	Hematologic	Neuropsychiatric	1.14785	0.706297	-1.46726	0.828543	-2.75372	1.85722e-12	3.71444e-10
2	Hematologic	Non-Specific	1.14785	0.706297	0.305421	NA	-0.770219	0.4	0.538763
2	Hematologic	Ophthalmological	1.14785	0.706297	-0.909332	0.525685	-2.04563	3.98669e-11	4.80471e-09
2	Hematologic	Otic	1.14785	0.706297	-0.000275238	0.355382	-1.17724	0.000417103	0.00264228
2	Hematologic	PNS	1.14785	0.706297	-0.566123	0.777518	-1.76872	9.59464e-06	0.000125253
2	Hematologic	Reproductive	1.14785	0.706297	0.388844	0.355485	-0.768624	0.00512415	0.0196363
2	Hematologic	Respiratory	1.14785	0.706297	-1.53182	0.72793	-2.85832	9.0087e-07	1.86387e-05
2	Hematologic	Urinary	1.14785	0.706297	0.907666	0.721858	-0.252641	0.232364	0.366201
2	Hepatic	Immune	0.272416	0.501804	0.295967	0.940463	-0.0930599	0.792589	0.872575
2	Hepatic	Infectious_Disease	0.272416	0.501804	0.451325	0.487014	0.113179	0.717256	0.817496
2	Hepatic	Integumentary	0.272416	0.501804	0.657313	0.512956	0.368864	0.421119	0.557597
2	Hepatic	Metabolic	0.272416	0.501804	0.712288	0.828217	0.374617	0.576759	0.698497
2	Hepatic	Musculoskeletal	0.272416	0.501804	0.329322	0.86209	0.00791616	0.978031	0.992884
2	Hepatic	Neoplastic_Process	0.272416	0.501804	-0.609194	1.04123	-0.984272	0.120233	0.231217
2	Hepatic	Neuropsychiatric	0.272416	0.501804	-1.46726	0.828543	-1.86038	0.00241066	0.0108137
2	Hepatic	Non-Specific	0.272416	0.501804	0.305421	NA	0.0622929	0.8	0.876598
2	Hepatic	Ophthalmological	0.272416	0.501804	-0.909332	0.525685	-1.14557	0.00294772	0.0126282
2	Hepatic	Otic	0.272416	0.501804	-0.000275238	0.355382	-0.187546	0.460606	0.593783
2	Hepatic	PNS	0.272416	0.501804	-0.566123	0.777518	-0.796351	0.17033	0.29283
2	Hepatic	Reproductive	0.272416	0.501804	0.388844	0.355485	0.102108	0.825175	0.894152
2	Hepatic	Respiratory	0.272416	0.501804	-1.53182	0.72793	-1.99893	0.00808081	0.0280028
2	Hepatic	Urinary	0.272416	0.501804	0.907666	0.721858	0.609463	0.342857	0.484848
2	Immune	Infectious_Disease	0.295967	0.940463	0.451325	0.487014	0.184697	0.366524	0.510242
2	Immune	Integumentary	0.295967	0.940463	0.657313	0.512956	0.372878	0.145172	0.263522
2	Immune	Metabolic	0.295967	0.940463	0.712288	0.828217	0.454544	0.0484164	0.1171
2	Immune	Musculoskeletal	0.295967	0.940463	0.329322	0.86209	0.0120062	0.974906	0.99095
2	Immune	Neoplastic_Process	0.295967	0.940463	-0.609194	1.04123	-0.947691	8.49389e-05	0.000723618
2	Immune	Neuropsychiatric	0.295967	0.940463	-1.46726	0.828543	-1.78179	2.15258e-09	1.51916e-07
2	Immune	Non-Specific	0.295967	0.940463	0.305421	NA	0.0620144	0.883617	0.934339
2	Immune	Ophthalmological	0.295967	0.940463	-0.909332	0.525685	-1.12998	1.32227e-06	2.51292e-05
2	Immune	Otic	0.295967	0.940463	-0.000275238	0.355382	-0.19014	0.668499	0.776035
2	Immune	PNS	0.295967	0.940463	-0.566123	0.777518	-0.853106	0.0232291	0.0658759
2	Immune	Reproductive	0.295967	0.940463	0.388844	0.355485	0.150709	0.654529	0.765957
2	Immune	Respiratory	0.295967	0.940463	-1.53182	0.72793	-1.77191	0.000185048	0.00135063
2	Immune	Urinary	0.295967	0.940463	0.907666	0.721858	0.66999	0.0753391	0.165142
2	Infectious_Disease	Integumentary	0.451325	0.487014	0.657313	0.512956	0.200169	0.254761	0.392083
2	Infectious_Disease	Metabolic	0.451325	0.487014	0.712288	0.828217	0.192807	0.340372	0.482634
2	Infectious_Disease	Musculoskeletal	0.451325	0.487014	0.329322	0.86209	-0.0387269	0.863735	0.920967
2	Infectious_Disease	Neoplastic_Process	0.451325	0.487014	-0.609194	1.04123	-1.01296	3.69399e-06	5.81077e-05
2	Infectious_Disease	Neuropsychiatric	0.451325	0.487014	-1.46726	0.828543	-1.88882	4.51901e-14	2.7114e-11
2	Infectious_Disease	Non-Specific	0.451325	0.487014	0.305421	NA	-0.162324	0.808511	0.882241
2	Infectious_Disease	Ophthalmological	0.451325	0.487014	-0.909332	0.525685	-1.33812	6.87388e-11	8.01952e-09
2	Infectious_Disease	Otic	0.451325	0.487014	-0.000275238	0.355382	-0.429126	0.0486364	0.117196
2	Infectious_Disease	PNS	0.451325	0.487014	-0.566123	0.777518	-0.981006	0.000899654	0.00490065
2	Infectious_Disease	Reproductive	0.451325	0.487014	0.388844	0.355485	-0.102631	0.646348	0.758285
2	Infectious_Disease	Respiratory	0.451325	0.487014	-1.53182	0.72793	-1.91579	4.95932e-07	1.14446e-05
2	Infectious_Disease	Urinary	0.451325	0.487014	0.907666	0.721858	0.400444	0.108677	0.213591
2	Integumentary	Metabolic	0.657313	0.512956	0.712288	0.828217	0.00389183	0.99604	1
2	Integumentary	Musculoskeletal	0.657313	0.512956	0.329322	0.86209	-0.203499	0.405256	0.544142
2	Integumentary	Neoplastic_Process	0.657313	0.512956	-0.609194	1.04123	-1.22623	1.35199e-06	2.54636e-05
2	Integumentary	Neuropsychiatric	0.657313	0.512956	-1.46726	0.828543	-2.14219	1.6627e-12	3.57179e-10
2	Integumentary	Non-Specific	0.657313	0.512956	0.305421	NA	-0.342005	0.545455	0.670376
2	Integumentary	Ophthalmological	0.657313	0.512956	-0.909332	0.525685	-1.48543	6.21232e-10	5.32484e-08
2	Integumentary	Otic	0.657313	0.512956	-0.000275238	0.355382	-0.6056	0.0108533	0.0356959
2	Integumentary	PNS	0.657313	0.512956	-0.566123	0.777518	-1.14638	0.000426061	0.00268687
2	Integumentary	Reproductive	0.657313	0.512956	0.388844	0.355485	-0.24382	0.22968	0.36238
2	Integumentary	Respiratory	0.657313	0.512956	-1.53182	0.72793	-2.05389	3.53685e-06	5.6268e-05
2	Integumentary	Urinary	0.657313	0.512956	0.907666	0.721858	0.199084	0.288455	0.429006
2	Metabolic	Musculoskeletal	0.712288	0.828217	0.329322	0.86209	-0.400132	0.249597	0.386883
2	Metabolic	Neoplastic_Process	0.712288	0.828217	-0.609194	1.04123	-1.35569	2.19939e-07	6.1175e-06
2	Metabolic	Neuropsychiatric	0.712288	0.828217	-1.46726	0.828543	-2.20026	6.65563e-14	3.01092e-11
2	Metabolic	Non-Specific	0.712288	0.828217	0.305421	NA	-0.348791	0.916667	0.954823
2	Metabolic	Ophthalmological	0.712288	0.828217	-0.909332	0.525685	-1.54347	2.21997e-11	3.10796e-09
2	Metabolic	Otic	0.712288	0.828217	-0.000275238	0.355382	-0.570025	0.04751	0.115744
2	Metabolic	PNS	0.712288	0.828217	-0.566123	0.777518	-1.26186	0.000478393	0.00295913
2	Metabolic	Reproductive	0.712288	0.828217	0.388844	0.355485	-0.217432	0.468078	0.600109
2	Metabolic	Respiratory	0.712288	0.828217	-1.53182	0.72793	-2.1832	1.10056e-07	3.58321e-06
2	Metabolic	Urinary	0.712288	0.828217	0.907666	0.721858	0.242476	0.480535	0.611069
2	Musculoskeletal	Neoplastic_Process	0.329322	0.86209	-0.609194	1.04123	-0.847562	0.00945555	0.0318982
2	Musculoskeletal	Neuropsychiatric	0.329322	0.86209	-1.46726	0.828543	-1.74272	1.68014e-05	0.000201043
2	Musculoskeletal	Non-Specific	0.329322	0.86209	0.305421	NA	-0.304447	0.896552	0.942558
2	Musculoskeletal	Ophthalmological	0.329322	0.86209	-0.909332	0.525685	-1.31625	0.000258571	0.00177161
2	Musculoskeletal	Otic	0.329322	0.86209	-0.000275238	0.355382	-0.497445	0.206809	0.337256
2	Musculoskeletal	PNS	0.329322	0.86209	-0.566123	0.777518	-0.878499	0.0452772	0.111468
2	Musculoskeletal	Reproductive	0.329322	0.86209	0.388844	0.355485	-0.109442	0.794266	0.873963
2	Musculoskeletal	Respiratory	0.329322	0.86209	-1.53182	0.72793	-1.81451	0.00415693	0.016502
2	Musculoskeletal	Urinary	0.329322	0.86209	0.907666	0.721858	0.562397	0.187603	0.314176
2	Neoplastic_Process	Neuropsychiatric	-0.609194	1.04123	-1.46726	0.828543	-0.872504	0.00202405	0.00938299
2	Neoplastic_Process	Non-Specific	-0.609194	1.04123	0.305421	NA	0.956214	0.406813	0.545725
2	Neoplastic_Process	Ophthalmological	-0.609194	1.04123	-0.909332	0.525685	-0.341007	0.27435	0.414188
2	Neoplastic_Process	Otic	-0.609194	1.04123	-0.000275238	0.355382	0.535688	0.142704	0.26059
2	Neoplastic_Process	PNS	-0.609194	1.04123	-0.566123	0.777518	0.0138589	0.947699	0.973902
2	Neoplastic_Process	Reproductive	-0.609194	1.04123	0.388844	0.355485	0.927773	0.00911457	0.0308969
2	Neoplastic_Process	Respiratory	-0.609194	1.04123	-1.53182	0.72793	-0.897446	0.0481149	0.116743
2	Neoplastic_Process	Urinary	-0.609194	1.04123	0.907666	0.721858	1.59838	0.000303924	0.00202616
2	Neuropsychiatric	Non-Specific	-1.46726	0.828543	0.305421	NA	1.8833	0.0606061	0.139477
2	Neuropsychiatric	Ophthalmological	-1.46726	0.828543	-0.909332	0.525685	0.527472	0.022158	0.0634381
2	Neuropsychiatric	Otic	-1.46726	0.828543	-0.000275238	0.355382	1.46274	0.000156948	0.00116876
2	Neuropsychiatric	PNS	-1.46726	0.828543	-0.566123	0.777518	0.861855	0.0196402	0.057887
2	Neuropsychiatric	Reproductive	-1.46726	0.828543	0.388844	0.355485	1.86039	1.5128e-06	2.78674e-05
2	Neuropsychiatric	Respiratory	-1.46726	0.828543	-1.53182	0.72793	-0.0838108	0.829399	0.897341
2	Neuropsychiatric	Urinary	-1.46726	0.828543	0.907666	0.721858	2.47185	4.8331e-08	1.8971e-06
2	Non-Specific	Ophthalmological	0.305421	NA	-0.909332	0.525685	-1.11611	0.137931	0.253528
2	Non-Specific	Otic	0.305421	NA	-0.000275238	0.355382	-0.249839	0.666667	0.775623
2	Non-Specific	PNS	0.305421	NA	-0.566123	0.777518	-0.771802	0.615385	0.731978
2	Non-Specific	Reproductive	0.305421	NA	0.388844	0.355485	0.155536	1	1
2	Non-Specific	Respiratory	0.305421	NA	-1.53182	0.72793	-1.83261	0.222222	0.352867
2	Non-Specific	Urinary	0.305421	NA	0.907666	0.721858	0.598745	0.666667	0.775623
2	Ophthalmological	Otic	-0.909332	0.525685	-0.000275238	0.355382	0.951733	0.000484595	0.00298869
2	Ophthalmological	PNS	-0.909332	0.525685	-0.566123	0.777518	0.394214	0.235559	0.369371
2	Ophthalmological	Reproductive	-0.909332	0.525685	0.388844	0.355485	1.3068	1.0273e-05	0.000132352
2	Ophthalmological	Respiratory	-0.909332	0.525685	-1.53182	0.72793	-0.545731	0.0765609	0.166955
2	Ophthalmological	Urinary	-0.909332	0.525685	0.907666	0.721858	1.73366	3.23378e-07	8.13287e-06
2	Otic	PNS	-0.000275238	0.355382	-0.566123	0.777518	-0.573382	0.237977	0.372116
2	Otic	Reproductive	-0.000275238	0.355382	0.388844	0.355485	0.404383	0.092719	0.191833
2	Otic	Respiratory	-0.000275238	0.355382	-1.53182	0.72793	-1.46672	0.000621601	0.00362097
2	Otic	Urinary	-0.000275238	0.355382	0.907666	0.721858	0.763642	0.0203488	0.0593747
2	PNS	Reproductive	-0.566123	0.777518	0.388844	0.355485	0.900201	0.0183853	0.0548037
2	PNS	Respiratory	-0.566123	0.777518	-1.53182	0.72793	-1.00698	0.0690958	0.154117
2	PNS	Urinary	-0.566123	0.777518	0.907666	0.721858	1.44839	0.000980713	0.00520732
2	Reproductive	Respiratory	0.388844	0.355485	-1.53182	0.72793	-1.86765	8.22707e-05	0.000703741
2	Reproductive	Urinary	0.388844	0.355485	0.907666	0.721858	0.44321	0.151941	0.272017
2	Respiratory	Urinary	-1.53182	0.72793	0.907666	0.721858	2.49156	5.29227e-05	0.00049615
3	Cardiovascular	CNS	0.479971	0.80576	1.18583	0.97696	0.66839	0.0614119	0.141022
3	Cardiovascular	Development	0.479971	0.80576	0.391223	0.794577	-0.111936	0.760011	0.8494
3	Cardiovascular	Digestive	0.479971	0.80576	-0.613104	0.783393	-1.13332	0.0207575	0.0602082
3	Cardiovascular	Endocrine	0.479971	0.80576	-0.068433	0.931469	-0.603786	0.0950322	0.195943
3	Cardiovascular	Hematologic	0.479971	0.80576	0.563982	0.773202	0.0810397	0.764161	0.85313
3	Cardiovascular	Hepatic	0.479971	0.80576	0.347243	0.425334	-0.126774	0.818006	0.888907
3	Cardiovascular	Immune	0.479971	0.80576	-0.00106368	0.937344	-0.487346	0.0923815	0.191606
3	Cardiovascular	Infectious_Disease	0.479971	0.80576	0.575422	1.19002	0.0577616	0.934562	0.966312
3	Cardiovascular	Integumentary	0.479971	0.80576	-1.29302	0.842964	-1.81211	7.09427e-07	1.5202e-05
3	Cardiovascular	Metabolic	0.479971	0.80576	0.19	0.858329	-0.289209	0.331953	0.474898
3	Cardiovascular	Musculoskeletal	0.479971	0.80576	-0.0162671	0.706937	-0.44902	0.143405	0.261301
3	Cardiovascular	Neoplastic_Process	0.479971	0.80576	-0.376357	0.924036	-0.848717	0.00402518	0.0161462
3	Cardiovascular	Neuropsychiatric	0.479971	0.80576	-0.211334	0.549378	-0.682668	0.0121874	0.0392594
3	Cardiovascular	Non-Specific	0.479971	0.80576	1.29476	NA	0.825474	0.583333	0.70436
3	Cardiovascular	Ophthalmological	0.479971	0.80576	-0.941809	0.688752	-1.38837	7.0507e-05	0.000620816
3	Cardiovascular	Otic	0.479971	0.80576	-1.46261	0.370285	-1.93469	3.44796e-05	0.000353206
3	Cardiovascular	PNS	0.479971	0.80576	0.401904	0.609046	-0.0490574	0.931794	0.964875
3	Cardiovascular	Reproductive	0.479971	0.80576	-1.02814	0.711637	-1.47571	0.00128633	0.00647016
3	Cardiovascular	Respiratory	0.479971	0.80576	-0.290555	0.873474	-0.840554	0.120928	0.231616
3	Cardiovascular	Urinary	0.479971	0.80576	0.411349	0.683769	-0.0254931	0.884775	0.935091
3	CNS	Development	1.18583	0.97696	0.391223	0.794577	-0.788445	0.0141075	0.0445834
3	CNS	Digestive	1.18583	0.97696	-0.613104	0.783393	-1.73276	0.000776518	0.0043485
3	CNS	Endocrine	1.18583	0.97696	-0.068433	0.931469	-1.24864	0.00129029	0.00647457
3	CNS	Hematologic	1.18583	0.97696	0.563982	0.773202	-0.566038	0.130474	0.244203
3	CNS	Hepatic	1.18583	0.97696	0.347243	0.425334	-0.794046	0.147123	0.266091
3	CNS	Immune	1.18583	0.97696	-0.00106368	0.937344	-1.16759	0.000332524	0.00217433
3	CNS	Infectious_Disease	1.18583	0.97696	0.575422	1.19002	-0.660098	0.113479	0.221165
3	CNS	Integumentary	1.18583	0.97696	-1.29302	0.842964	-2.52033	3.50383e-09	2.26401e-07
3	CNS	Metabolic	1.18583	0.97696	0.19	0.858329	-1.00412	0.00417451	0.0165561
3	CNS	Musculoskeletal	1.18583	0.97696	-0.0162671	0.706937	-1.1529	0.00179281	0.0085372
3	CNS	Neoplastic_Process	1.18583	0.97696	-0.376357	0.924036	-1.53713	1.18105e-05	0.000150773
3	CNS	Neuropsychiatric	1.18583	0.97696	-0.211334	0.549378	-1.40795	1.67688e-05	0.000201043
3	CNS	Non-Specific	1.18583	0.97696	1.29476	NA	-0.0149244	1	1
3	CNS	Ophthalmological	1.18583	0.97696	-0.941809	0.688752	-2.05069	2.53106e-07	6.78223e-06
3	CNS	Otic	1.18583	0.97696	-1.46261	0.370285	-2.65389	1.77468e-06	3.199e-05
3	CNS	PNS	1.18583	0.97696	0.401904	0.609046	-0.846224	0.0485493	0.117121
3	CNS	Reproductive	1.18583	0.97696	-1.02814	0.711637	-2.25193	7.78643e-05	0.000674289
3	CNS	Respiratory	1.18583	0.97696	-0.290555	0.873474	-1.55779	0.00537882	0.020334
3	CNS	Urinary	1.18583	0.97696	0.411349	0.683769	-0.8149	0.132773	0.247183
3	Development	Digestive	0.391223	0.794577	-0.613104	0.783393	-0.977036	0.00687905	0.0247151
3	Development	Endocrine	0.391223	0.794577	-0.068433	0.931469	-0.499991	0.113749	0.221589
3	Development	Hematologic	0.391223	0.794577	0.563982	0.773202	0.187525	0.507831	0.633846
3	Development	Hepatic	0.391223	0.794577	0.347243	0.425334	0.0961	0.892929	0.939926
3	Development	Immune	0.391223	0.794577	-0.00106368	0.937344	-0.373423	0.110778	0.216604
3	Development	Infectious_Disease	0.391223	0.794577	0.575422	1.19002	0.101755	0.681537	0.786389
3	Development	Integumentary	0.391223	0.794577	-1.29302	0.842964	-1.70563	5.68832e-09	3.34704e-07
3	Development	Metabolic	0.391223	0.794577	0.19	0.858329	-0.174995	0.40007	0.538763
3	Development	Musculoskeletal	0.391223	0.794577	-0.0162671	0.706937	-0.30325	0.221011	0.352867
3	Development	Neoplastic_Process	0.391223	0.794577	-0.376357	0.924036	-0.76601	0.00142561	0.00705247
3	Development	Neuropsychiatric	0.391223	0.794577	-0.211334	0.549378	-0.533793	0.0180555	0.0539968
3	Development	Non-Specific	0.391223	0.794577	1.29476	NA	1.05678	0.52381	0.649926
3	Development	Ophthalmological	0.391223	0.794577	-0.941809	0.688752	-1.25843	3.09328e-06	5.15546e-05
3	Development	Otic	0.391223	0.794577	-1.46261	0.370285	-1.73844	2.97132e-07	7.65616e-06
3	Development	PNS	0.391223	0.794577	0.401904	0.609046	0.080167	0.825717	0.894509
3	Development	Reproductive	0.391223	0.794577	-1.02814	0.711637	-1.44852	0.000439625	0.00275175
3	Development	Respiratory	0.391223	0.794577	-0.290555	0.873474	-0.778732	0.102517	0.205721
3	Development	Urinary	0.391223	0.794577	0.411349	0.683769	0.0917639	0.85977	0.91767
3	Digestive	Endocrine	-0.613104	0.783393	-0.068433	0.931469	0.455477	0.267536	0.406237
3	Digestive	Hematologic	-0.613104	0.783393	0.563982	0.773202	1.18322	0.0207452	0.0602082
3	Digestive	Hepatic	-0.613104	0.783393	0.347243	0.425334	0.924356	0.225641	0.356812
3	Digestive	Immune	-0.613104	0.783393	-0.00106368	0.937344	0.642104	0.185684	0.312102
3	Digestive	Infectious_Disease	-0.613104	0.783393	0.575422	1.19002	1.03722	0.0169536	0.0516354
3	Digestive	Integumentary	-0.613104	0.783393	-1.29302	0.842964	-0.684899	0.110306	0.215883
3	Digestive	Metabolic	-0.613104	0.783393	0.19	0.858329	0.840462	0.0440421	0.109127
3	Digestive	Musculoskeletal	-0.613104	0.783393	-0.0162671	0.706937	0.752083	0.0891463	0.186091
3	Digestive	Neoplastic_Process	-0.613104	0.783393	-0.376357	0.924036	0.282425	0.57192	0.693837
3	Digestive	Neuropsychiatric	-0.613104	0.783393	-0.211334	0.549378	0.498278	0.263849	0.402238
3	Digestive	Non-Specific	-0.613104	0.783393	1.29476	NA	2.25916	0.333333	0.474898
3	Digestive	Ophthalmological	-0.613104	0.783393	-0.941809	0.688752	-0.263031	0.590171	0.710642
3	Digestive	Otic	-0.613104	0.783393	-1.46261	0.370285	-0.712018	0.0754148	0.165142
3	Digestive	PNS	-0.613104	0.783393	0.401904	0.609046	1.00547	0.037418	0.0958265
3	Digestive	Reproductive	-0.613104	0.783393	-1.02814	0.711637	-0.342386	0.331162	0.474591
3	Digestive	Respiratory	-0.613104	0.783393	-0.290555	0.873474	0.172462	0.777989	0.861336
3	Digestive	Urinary	-0.613104	0.783393	0.411349	0.683769	1.21	0.0233077	0.0660097
3	Endocrine	Hematologic	-0.068433	0.931469	0.563982	0.773202	0.680318	0.0681288	0.153307
3	Endocrine	Hepatic	-0.068433	0.931469	0.347243	0.425334	0.441014	0.465446	0.598179
3	Endocrine	Immune	-0.068433	0.931469	-0.00106368	0.937344	0.104667	0.774766	0.859714
3	Endocrine	Infectious_Disease	-0.068433	0.931469	0.575422	1.19002	0.593774	0.0799332	0.172485
3	Endocrine	Integumentary	-0.068433	0.931469	-1.29302	0.842964	-1.24982	0.00086649	0.00476155
3	Endocrine	Metabolic	-0.068433	0.931469	0.19	0.858329	0.317039	0.3067	0.449299
3	Endocrine	Musculoskeletal	-0.068433	0.931469	-0.0162671	0.706937	0.128532	0.722654	0.821524
3	Endocrine	Neoplastic_Process	-0.068433	0.931469	-0.376357	0.924036	-0.304017	0.322905	0.46719
3	Endocrine	Neuropsychiatric	-0.068433	0.931469	-0.211334	0.549378	-0.0599324	0.786418	0.868514
3	Endocrine	Non-Specific	-0.068433	0.931469	1.29476	NA	1.514	0.32	0.464249
3	Endocrine	Ophthalmological	-0.068433	0.931469	-0.941809	0.688752	-0.760953	0.0107491	0.0354367
3	Endocrine	Otic	-0.068433	0.931469	-1.46261	0.370285	-1.33758	0.00114733	0.00591264
3	Endocrine	PNS	-0.068433	0.931469	0.401904	0.609046	0.50075	0.187784	0.31422
3	Endocrine	Reproductive	-0.068433	0.931469	-1.02814	0.711637	-0.947725	0.0396183	0.101215
3	Endocrine	Respiratory	-0.068433	0.931469	-0.290555	0.873474	-0.177018	0.623447	0.738848
3	Endocrine	Urinary	-0.068433	0.931469	0.411349	0.683769	0.675811	0.19786	0.328075
3	Hematologic	Hepatic	0.563982	0.773202	0.347243	0.425334	-0.127848	0.66742	0.775691
3	Hematologic	Immune	0.563982	0.773202	-0.00106368	0.937344	-0.583299	0.0887312	0.185593
3	Hematologic	Infectious_Disease	0.563982	0.773202	0.575422	1.19002	-0.0799577	0.869415	0.924207
3	Hematologic	Integumentary	0.563982	0.773202	-1.29302	0.842964	-1.91122	4.5656e-07	1.06531e-05
3	Hematologic	Metabolic	0.563982	0.773202	0.19	0.858329	-0.366532	0.247874	0.385154
3	Hematologic	Musculoskeletal	0.563982	0.773202	-0.0162671	0.706937	-0.505666	0.102085	0.205245
3	Hematologic	Neoplastic_Process	0.563982	0.773202	-0.376357	0.924036	-0.940753	0.00249636	0.0110832
3	Hematologic	Neuropsychiatric	0.563982	0.773202	-0.211334	0.549378	-0.712625	0.00742843	0.026196
3	Hematologic	Non-Specific	0.563982	0.773202	1.29476	NA	0.901129	0.5	0.625931
3	Hematologic	Ophthalmological	0.563982	0.773202	-0.941809	0.688752	-1.48685	2.68859e-05	0.000298633
3	Hematologic	Otic	0.563982	0.773202	-1.46261	0.370285	-1.92352	6.30609e-06	8.97817e-05
3	Hematologic	PNS	0.563982	0.773202	0.401904	0.609046	-0.123073	0.73424	0.829935
3	Hematologic	Reproductive	0.563982	0.773202	-1.02814	0.711637	-1.51547	0.000522087	0.00315506
3	Hematologic	Respiratory	0.563982	0.773202	-0.290555	0.873474	-1.0281	0.106339	0.21097
3	Hematologic	Urinary	0.563982	0.773202	0.411349	0.683769	-0.13254	0.799508	0.876598
3	Hepatic	Immune	0.347243	0.425334	-0.00106368	0.937344	-0.268359	0.632585	0.745471
3	Hepatic	Infectious_Disease	0.347243	0.425334	0.575422	1.19002	-0.0467607	0.903934	0.948419
3	Hepatic	Integumentary	0.347243	0.425334	-1.29302	0.842964	-1.6917	0.00319158	0.0134181
3	Hepatic	Metabolic	0.347243	0.425334	0.19	0.858329	-0.257672	0.722745	0.821524
3	Hepatic	Musculoskeletal	0.347243	0.425334	-0.0162671	0.706937	-0.410907	0.391935	0.535166
3	Hepatic	Neoplastic_Process	0.347243	0.425334	-0.376357	0.924036	-0.660929	0.165605	0.28866
3	Hepatic	Neuropsychiatric	0.347243	0.425334	-0.211334	0.549378	-0.510419	0.115304	0.223892
3	Hepatic	Non-Specific	0.347243	0.425334	1.29476	NA	1.00812	0.4	0.538763
3	Hepatic	Ophthalmological	0.347243	0.425334	-0.941809	0.688752	-1.40574	0.0134038	0.0427131
3	Hepatic	Otic	0.347243	0.425334	-1.46261	0.370285	-1.75169	0.0040404	0.0161462
3	Hepatic	PNS	0.347243	0.425334	0.401904	0.609046	-0.0628575	0.861538	0.919325
3	Hepatic	Reproductive	0.347243	0.425334	-1.02814	0.711637	-1.23959	0.0111888	0.0366402
3	Hepatic	Respiratory	0.347243	0.425334	-0.290555	0.873474	-0.756301	0.282828	0.422733
3	Hepatic	Urinary	0.347243	0.425334	0.411349	0.683769	-0.143009	0.851282	0.911158
3	Immune	Infectious_Disease	-0.00106368	0.937344	0.575422	1.19002	0.546978	0.0641468	0.146263
3	Immune	Integumentary	-0.00106368	0.937344	-1.29302	0.842964	-1.32198	9.83009e-06	0.000127427
3	Immune	Metabolic	-0.00106368	0.937344	0.19	0.858329	0.208805	0.394972	0.537645
3	Immune	Musculoskeletal	-0.00106368	0.937344	-0.0162671	0.706937	0.00948073	0.974906	0.99095
3	Immune	Neoplastic_Process	-0.00106368	0.937344	-0.376357	0.924036	-0.385108	0.0698483	0.154961
3	Immune	Neuropsychiatric	-0.00106368	0.937344	-0.211334	0.549378	-0.252257	0.251511	0.388362
3	Immune	Non-Specific	-0.00106368	0.937344	1.29476	NA	1.1277	0.187683	0.314176
3	Immune	Ophthalmological	-0.00106368	0.937344	-0.941809	0.688752	-0.911089	0.00199778	0.00930229
3	Immune	Otic	-0.00106368	0.937344	-1.46261	0.370285	-1.55352	0.00111028	0.00577123
3	Immune	PNS	-0.00106368	0.937344	0.401904	0.609046	0.36404	0.32514	0.469508
3	Immune	Reproductive	-0.00106368	0.937344	-1.02814	0.711637	-1.05962	0.0113876	0.0371046
3	Immune	Respiratory	-0.00106368	0.937344	-0.290555	0.873474	-0.371522	0.438889	0.574187
3	Immune	Urinary	-0.00106368	0.937344	0.411349	0.683769	0.430933	0.270079	0.409506
3	Infectious_Disease	Integumentary	0.575422	1.19002	-1.29302	0.842964	-1.85839	2.19776e-08	1.07332e-06
3	Infectious_Disease	Metabolic	0.575422	1.19002	0.19	0.858329	-0.279118	0.321275	0.465456
3	Infectious_Disease	Musculoskeletal	0.575422	1.19002	-0.0162671	0.706937	-0.369489	0.195448	0.324782
3	Infectious_Disease	Neoplastic_Process	0.575422	1.19002	-0.376357	0.924036	-0.895456	0.00112811	0.00584227
3	Infectious_Disease	Neuropsychiatric	0.575422	1.19002	-0.211334	0.549378	-0.606328	0.0207791	0.0602293
3	Infectious_Disease	Non-Specific	0.575422	1.19002	1.29476	NA	1.13266	0.680851	0.786029
3	Infectious_Disease	Ophthalmological	0.575422	1.19002	-0.941809	0.688752	-1.35931	7.30904e-06	0.000101987
3	Infectious_Disease	Otic	0.575422	1.19002	-1.46261	0.370285	-1.79051	6.27027e-06	8.95753e-05
3	Infectious_Disease	PNS	0.575422	1.19002	0.401904	0.609046	-0.0260577	0.947145	0.973571
3	Infectious_Disease	Reproductive	0.575422	1.19002	-1.02814	0.711637	-1.56435	0.00149291	0.00731648
3	Infectious_Disease	Respiratory	0.575422	1.19002	-0.290555	0.873474	-0.900247	0.0958536	0.196863
3	Infectious_Disease	Urinary	0.575422	1.19002	0.411349	0.683769	0.0383151	0.928535	0.962688
3	Integumentary	Metabolic	-1.29302	0.842964	0.19	0.858329	1.50193	1.52046e-07	4.66126e-06
3	Integumentary	Musculoskeletal	-1.29302	0.842964	-0.0162671	0.706937	1.29283	1.32702e-05	0.000164525
3	Integumentary	Neoplastic_Process	-1.29302	0.842964	-0.376357	0.924036	0.906409	0.00050872	0.00308315
3	Integumentary	Neuropsychiatric	-1.29302	0.842964	-0.211334	0.549378	1.07615	2.86611e-05	0.000313481
3	Integumentary	Non-Specific	-1.29302	0.842964	1.29476	NA	2.51367	0.121212	0.231616
3	Integumentary	Ophthalmological	-1.29302	0.842964	-0.941809	0.688752	0.475678	0.167107	0.289287
3	Integumentary	Otic	-1.29302	0.842964	-1.46261	0.370285	-0.216379	0.70286	0.80524
3	Integumentary	PNS	-1.29302	0.842964	0.401904	0.609046	1.77062	5.92214e-06	8.54782e-05
3	Integumentary	Reproductive	-1.29302	0.842964	-1.02814	0.711637	0.277612	0.465867	0.598179
3	Integumentary	Respiratory	-1.29302	0.842964	-0.290555	0.873474	1.01988	0.0699169	0.154961
3	Integumentary	Urinary	-1.29302	0.842964	0.411349	0.683769	1.72982	4.64749e-05	0.000449757
3	Metabolic	Musculoskeletal	0.19	0.858329	-0.0162671	0.706937	-0.12409	0.597452	0.716942
3	Metabolic	Neoplastic_Process	0.19	0.858329	-0.376357	0.924036	-0.588841	0.0142132	0.0448164
3	Metabolic	Neuropsychiatric	0.19	0.858329	-0.211334	0.549378	-0.351421	0.116133	0.225294
3	Metabolic	Non-Specific	0.19	0.858329	1.29476	NA	1.20198	0.416667	0.554617
3	Metabolic	Ophthalmological	0.19	0.858329	-0.941809	0.688752	-1.06214	5.98315e-05	0.000542748
3	Metabolic	Otic	0.19	0.858329	-1.46261	0.370285	-1.61257	3.44786e-06	5.54828e-05
3	Metabolic	PNS	0.19	0.858329	0.401904	0.609046	0.236221	0.508675	0.634711
3	Metabolic	Reproductive	0.19	0.858329	-1.02814	0.711637	-1.28554	0.00166041	0.00797907
3	Metabolic	Respiratory	0.19	0.858329	-0.290555	0.873474	-0.522716	0.180903	0.306368
3	Metabolic	Urinary	0.19	0.858329	0.411349	0.683769	0.27551	0.421403	0.557797
3	Musculoskeletal	Neoplastic_Process	-0.0162671	0.706937	-0.376357	0.924036	-0.396655	0.115764	0.22468
3	Musculoskeletal	Neuropsychiatric	-0.0162671	0.706937	-0.211334	0.549378	-0.191649	0.396965	0.538763
3	Musculoskeletal	Non-Specific	-0.0162671	0.706937	1.29476	NA	1.36637	0.344828	0.487143
3	Musculoskeletal	Ophthalmological	-0.0162671	0.706937	-0.941809	0.688752	-0.955898	0.000875871	0.00478992
3	Musculoskeletal	Otic	-0.0162671	0.706937	-1.46261	0.370285	-1.4454	3.06011e-05	0.000327869
3	Musculoskeletal	PNS	-0.0162671	0.706937	0.401904	0.609046	0.325928	0.235559	0.369371
3	Musculoskeletal	Reproductive	-0.0162671	0.706937	-1.02814	0.711637	-1.07366	0.0106861	0.0353132
3	Musculoskeletal	Respiratory	-0.0162671	0.706937	-0.290555	0.873474	-0.324809	0.420795	0.55752
3	Musculoskeletal	Urinary	-0.0162671	0.706937	0.411349	0.683769	0.368398	0.233362	0.367637
3	Neoplastic_Process	Neuropsychiatric	-0.376357	0.924036	-0.211334	0.549378	0.174266	0.419246	0.556544
3	Neoplastic_Process	Non-Specific	-0.376357	0.924036	1.29476	NA	1.73567	0.171857	0.294701
3	Neoplastic_Process	Ophthalmological	-0.376357	0.924036	-0.941809	0.688752	-0.509768	0.0540187	0.127828
3	Neoplastic_Process	Otic	-0.376357	0.924036	-1.46261	0.370285	-1.10062	0.008011	0.0278298
3	Neoplastic_Process	PNS	-0.376357	0.924036	0.401904	0.609046	0.761311	0.0248706	0.0695913
3	Neoplastic_Process	Reproductive	-0.376357	0.924036	-1.02814	0.711637	-0.671254	0.0987292	0.200729
3	Neoplastic_Process	Respiratory	-0.376357	0.924036	-0.290555	0.873474	0.105882	0.84333	0.907504
3	Neoplastic_Process	Urinary	-0.376357	0.924036	0.411349	0.683769	0.848733	0.0326118	0.0857083
3	Neuropsychiatric	Non-Specific	-0.211334	0.549378	1.29476	NA	1.53101	0.0606061	0.139477
3	Neuropsychiatric	Ophthalmological	-0.211334	0.549378	-0.941809	0.688752	-0.742823	0.00312018	0.0131574
3	Neuropsychiatric	Otic	-0.211334	0.549378	-1.46261	0.370285	-1.27192	0.000104701	0.000848927
3	Neuropsychiatric	PNS	-0.211334	0.549378	0.401904	0.609046	0.543338	0.0325681	0.0857055
3	Neuropsychiatric	Reproductive	-0.211334	0.549378	-1.02814	0.711637	-0.83371	0.0224062	0.0640613
3	Neuropsychiatric	Respiratory	-0.211334	0.549378	-0.290555	0.873474	-0.146423	0.727661	0.825306
3	Neuropsychiatric	Urinary	-0.211334	0.549378	0.411349	0.683769	0.548024	0.0595415	0.138163
3	Non-Specific	Ophthalmological	1.29476	NA	-0.941809	0.688752	-2.20067	0.206897	0.337256
3	Non-Specific	Otic	1.29476	NA	-1.46261	0.370285	-2.87225	0.222222	0.352867
3	Non-Specific	PNS	1.29476	NA	0.401904	0.609046	-1.08624	0.461538	0.594073
3	Non-Specific	Reproductive	1.29476	NA	-1.02814	0.711637	-2.51605	0.2	0.329154
3	Non-Specific	Respiratory	1.29476	NA	-0.290555	0.873474	-1.56766	0.222222	0.352867
3	Non-Specific	Urinary	1.29476	NA	0.411349	0.683769	-0.938814	0.666667	0.775623
3	Ophthalmological	Otic	-0.941809	0.688752	-1.46261	0.370285	-0.456566	0.0985253	0.200682
3	Ophthalmological	PNS	-0.941809	0.688752	0.401904	0.609046	1.34062	0.000187437	0.00135965
3	Ophthalmological	Reproductive	-0.941809	0.688752	-1.02814	0.711637	-0.0731004	0.875698	0.92971
3	Ophthalmological	Respiratory	-0.941809	0.688752	-0.290555	0.873474	0.47882	0.168107	0.290555
3	Ophthalmological	Urinary	-0.941809	0.688752	0.411349	0.683769	1.30272	0.000345943	0.00223877
3	Otic	PNS	-1.46261	0.370285	0.401904	0.609046	1.74229	1.58768e-05	0.000193283
3	Otic	Reproductive	-1.46261	0.370285	-1.02814	0.711637	0.454564	0.321267	0.465456
3	Otic	Respiratory	-1.46261	0.370285	-0.290555	0.873474	1.21631	0.0206682	0.0600737
3	Otic	Urinary	-1.46261	0.370285	0.411349	0.683769	1.71574	2.64613e-05	0.000297159
3	PNS	Reproductive	0.401904	0.609046	-1.02814	0.711637	-1.39285	0.00130643	0.00654736
3	PNS	Respiratory	0.401904	0.609046	-0.290555	0.873474	-0.888342	0.181345	0.306622
3	PNS	Urinary	0.401904	0.609046	0.411349	0.683769	1.51536e-05	1	1
3	Reproductive	Respiratory	-1.02814	0.711637	-0.290555	0.873474	0.777831	0.23587	0.369371
3	Reproductive	Urinary	-1.02814	0.711637	0.411349	0.683769	1.55239	0.0042391	0.0167176
3	Respiratory	Urinary	-0.290555	0.873474	0.411349	0.683769	0.735772	0.151756	0.271801
4	Cardiovascular	CNS	-0.69922	0.686928	-0.911551	0.771794	-0.217261	0.419927	0.556722
4	Cardiovascular	Development	-0.69922	0.686928	-0.0296317	0.874914	0.649651	0.0262659	0.0729126
4	Cardiovascular	Digestive	-0.69922	0.686928	-0.473952	0.290285	0.0354884	0.82789	0.895938
4	Cardiovascular	Endocrine	-0.69922	0.686928	1.8836	1.25634	2.82157	1.75512e-07	5.1549e-06
4	Cardiovascular	Hematologic	-0.69922	0.686928	0.864107	0.694333	1.59806	5.14464e-07	1.14934e-05
4	Cardiovascular	Hepatic	-0.69922	0.686928	0.519794	0.225538	0.92301	0.00603989	0.0222913
4	Cardiovascular	Immune	-0.69922	0.686928	0.288246	0.740665	0.956631	4.0429e-05	0.000399533
4	Cardiovascular	Infectious_Disease	-0.69922	0.686928	-0.808429	0.648738	-0.154732	0.451652	0.585836
4	Cardiovascular	Integumentary	-0.69922	0.686928	-0.709453	0.600321	-0.0576674	0.741411	0.834833
4	Cardiovascular	Metabolic	-0.69922	0.686928	1.30402	0.768254	1.95636	8.32983e-13	1.94363e-10
4	Cardiovascular	Musculoskeletal	-0.69922	0.686928	-0.61694	0.507754	0.00729178	0.962595	0.983195
4	Cardiovascular	Neoplastic_Process	-0.69922	0.686928	-0.315923	0.630442	0.344995	0.0941184	0.194249
4	Cardiovascular	Neuropsychiatric	-0.69922	0.686928	-0.0401656	0.82655	0.683284	0.0172297	0.0523623
4	Cardiovascular	Non-Specific	-0.69922	0.686928	-0.184295	NA	0.176638	0.75	0.841571
4	Cardiovascular	Ophthalmological	-0.69922	0.686928	-0.236806	0.512097	0.459874	0.105966	0.210529
4	Cardiovascular	Otic	-0.69922	0.686928	-0.0170076	0.210048	0.429448	0.0480793	0.116724
4	Cardiovascular	PNS	-0.69922	0.686928	-0.635902	0.517065	0.0363228	0.959045	0.981718
4	Cardiovascular	Reproductive	-0.69922	0.686928	0.658583	0.719396	1.19771	0.00217699	0.00993844
4	Cardiovascular	Respiratory	-0.69922	0.686928	-0.328034	0.761752	0.440522	0.255368	0.39273
4	Cardiovascular	Urinary	-0.69922	0.686928	0.626423	0.610446	1.31105	5.61416e-05	0.000515963
4	CNS	Development	-0.911551	0.771794	-0.0296317	0.874914	0.922505	0.00209827	0.00965249
4	CNS	Digestive	-0.911551	0.771794	-0.473952	0.290285	0.362965	0.153226	0.273446
4	CNS	Endocrine	-0.911551	0.771794	1.8836	1.25634	2.98441	1.21094e-08	6.27896e-07
4	CNS	Hematologic	-0.911551	0.771794	0.864107	0.694333	1.80672	1.55483e-07	4.73209e-06
4	CNS	Hepatic	-0.911551	0.771794	0.519794	0.225538	1.34756	0.0107123	0.0353429
4	CNS	Immune	-0.911551	0.771794	0.288246	0.740665	1.24622	6.6148e-06	9.32288e-05
4	CNS	Infectious_Disease	-0.911551	0.771794	-0.808429	0.648738	0.0991776	0.68129	0.78632
4	CNS	Integumentary	-0.911551	0.771794	-0.709453	0.600321	0.22309	0.492676	0.620461
4	CNS	Metabolic	-0.911551	0.771794	1.30402	0.768254	2.24402	7.00152e-13	1.72979e-10
4	CNS	Musculoskeletal	-0.911551	0.771794	-0.61694	0.507754	0.342627	0.196546	0.326283
4	CNS	Neoplastic_Process	-0.911551	0.771794	-0.315923	0.630442	0.680118	0.00884602	0.0300593
4	CNS	Neuropsychiatric	-0.911551	0.771794	-0.0401656	0.82655	0.890544	0.00308455	0.0130992
4	CNS	Non-Specific	-0.911551	0.771794	-0.184295	NA	0.642266	0.583333	0.70436
4	CNS	Ophthalmological	-0.911551	0.771794	-0.236806	0.512097	0.718804	0.00946368	0.0319
4	CNS	Otic	-0.911551	0.771794	-0.0170076	0.210048	0.801748	0.0338159	0.0879765
4	CNS	PNS	-0.911551	0.771794	-0.635902	0.517065	0.305601	0.293785	0.435544
4	CNS	Reproductive	-0.911551	0.771794	0.658583	0.719396	1.48177	0.00128633	0.00647016
4	CNS	Respiratory	-0.911551	0.771794	-0.328034	0.761752	0.634111	0.171979	0.294701
4	CNS	Urinary	-0.911551	0.771794	0.626423	0.610446	1.5425	3.59667e-05	0.000362255
4	Development	Digestive	-0.0296317	0.874914	-0.473952	0.290285	-0.43898	0.117795	0.227362
4	Development	Endocrine	-0.0296317	0.874914	1.8836	1.25634	2.00647	4.03615e-06	6.23228e-05
4	Development	Hematologic	-0.0296317	0.874914	0.864107	0.694333	0.909032	0.00448395	0.0175513
4	Development	Hepatic	-0.0296317	0.874914	0.519794	0.225538	0.554817	0.342293	0.484541
4	Development	Immune	-0.0296317	0.874914	0.288246	0.740665	0.346164	0.0929091	0.192037
4	Development	Infectious_Disease	-0.0296317	0.874914	-0.808429	0.648738	-0.770366	0.000911366	0.00493265
4	Development	Integumentary	-0.0296317	0.874914	-0.709453	0.600321	-0.674674	0.00584062	0.0216893
4	Development	Metabolic	-0.0296317	0.874914	1.30402	0.768254	1.33632	4.06617e-07	9.7588e-06
4	Development	Musculoskeletal	-0.0296317	0.874914	-0.61694	0.507754	-0.547572	0.019208	0.0567725
4	Development	Neoplastic_Process	-0.0296317	0.874914	-0.315923	0.630442	-0.204914	0.228718	0.361405
4	Development	Neuropsychiatric	-0.0296317	0.874914	-0.0401656	0.82655	-0.0390058	0.925187	0.960164
4	Development	Non-Specific	-0.0296317	0.874914	-0.184295	NA	-0.00199657	1	1
4	Development	Ophthalmological	-0.0296317	0.874914	-0.236806	0.512097	-0.178573	0.418954	0.556485
4	Development	Otic	-0.0296317	0.874914	-0.0170076	0.210048	-0.00713915	0.98942	0.999895
4	Development	PNS	-0.0296317	0.874914	-0.635902	0.517065	-0.572878	0.0794439	0.172081
4	Development	Reproductive	-0.0296317	0.874914	0.658583	0.719396	0.573445	0.220069	0.352867
4	Development	Respiratory	-0.0296317	0.874914	-0.328034	0.761752	-0.298193	0.497588	0.624774
4	Development	Urinary	-0.0296317	0.874914	0.626423	0.610446	0.599501	0.0591136	0.137473
4	Digestive	Endocrine	-0.473952	0.290285	1.8836	1.25634	2.59258	1.21133e-05	0.000153241
4	Digestive	Hematologic	-0.473952	0.290285	0.864107	0.694333	1.36145	1.83425e-05	0.000215191
4	Digestive	Hepatic	-0.473952	0.290285	0.519794	0.225538	0.953181	0.0102564	0.034188
4	Digestive	Immune	-0.473952	0.290285	0.288246	0.740665	0.741209	0.00144971	0.00716327
4	Digestive	Infectious_Disease	-0.473952	0.290285	-0.808429	0.648738	-0.211507	0.302254	0.443959
4	Digestive	Integumentary	-0.473952	0.290285	-0.709453	0.600321	-0.228026	0.500791	0.626548
4	Digestive	Metabolic	-0.473952	0.290285	1.30402	0.768254	1.76721	1.33689e-08	6.72776e-07
4	Digestive	Musculoskeletal	-0.473952	0.290285	-0.61694	0.507754	-0.1199	0.723613	0.821621
4	Digestive	Neoplastic_Process	-0.473952	0.290285	-0.315923	0.630442	0.171893	0.440105	0.575301
4	Digestive	Neuropsychiatric	-0.473952	0.290285	-0.0401656	0.82655	0.512045	0.153737	0.273446
4	Digestive	Non-Specific	-0.473952	0.290285	-0.184295	NA	0.279301	0.666667	0.775623
4	Digestive	Ophthalmological	-0.473952	0.290285	-0.236806	0.512097	0.236786	0.362615	0.506314
4	Digestive	Otic	-0.473952	0.290285	-0.0170076	0.210048	0.438785	0.0327591	0.0858189
4	Digestive	PNS	-0.473952	0.290285	-0.635902	0.517065	-0.106096	0.694703	0.797635
4	Digestive	Reproductive	-0.473952	0.290285	0.658583	0.719396	1.12738	0.0124673	0.0400631
4	Digestive	Respiratory	-0.473952	0.290285	-0.328034	0.761752	0.301214	0.599878	0.718358
4	Digestive	Urinary	-0.473952	0.290285	0.626423	0.610446	1.00018	0.000127581	0.000990466
4	Endocrine	Hematologic	1.8836	1.25634	0.864107	0.694333	-1.11715	0.0293819	0.0791558
4	Endocrine	Hepatic	1.8836	1.25634	0.519794	0.225538	-1.65998	0.0817582	0.175196
4	Endocrine	Immune	1.8836	1.25634	0.288246	0.740665	-1.70881	6.89052e-05	0.000607987
4	Endocrine	Infectious_Disease	1.8836	1.25634	-0.808429	0.648738	-2.944	4.00392e-11	4.80471e-09
4	Endocrine	Integumentary	1.8836	1.25634	-0.709453	0.600321	-2.76303	1.78028e-09	1.31178e-07
4	Endocrine	Metabolic	1.8836	1.25634	1.30402	0.768254	-0.666119	0.0652751	0.14799
4	Endocrine	Musculoskeletal	1.8836	1.25634	-0.61694	0.507754	-2.66338	5.81678e-09	3.34704e-07
4	Endocrine	Neoplastic_Process	1.8836	1.25634	-0.315923	0.630442	-2.3292	1.28691e-07	4.06394e-06
4	Endocrine	Neuropsychiatric	1.8836	1.25634	-0.0401656	0.82655	-2.08437	7.87198e-06	0.000108047
4	Endocrine	Non-Specific	1.8836	1.25634	-0.184295	NA	-2.04014	0.32	0.464249
4	Endocrine	Ophthalmological	1.8836	1.25634	-0.236806	0.512097	-2.3412	3.94813e-07	9.64079e-06
4	Endocrine	Otic	1.8836	1.25634	-0.0170076	0.210048	-2.22424	0.00404666	0.0161559
4	Endocrine	PNS	1.8836	1.25634	-0.635902	0.517065	-2.6775	6.74934e-06	9.48068e-05
4	Endocrine	Reproductive	1.8836	1.25634	0.658583	0.719396	-1.48193	0.020357	0.0593747
4	Endocrine	Respiratory	1.8836	1.25634	-0.328034	0.761752	-2.43102	0.00114733	0.00591264
4	Endocrine	Urinary	1.8836	1.25634	0.626423	0.610446	-1.49264	0.0300069	0.0805247
4	Hematologic	Hepatic	0.864107	0.694333	0.519794	0.225538	-0.333489	0.286166	0.426659
4	Hematologic	Immune	0.864107	0.694333	0.288246	0.740665	-0.583129	0.0269137	0.0741239
4	Hematologic	Infectious_Disease	0.864107	0.694333	-0.808429	0.648738	-1.70656	3.64587e-09	2.3201e-07
4	Hematologic	Integumentary	0.864107	0.694333	-0.709453	0.600321	-1.58747	9.01353e-08	3.12208e-06
4	Hematologic	Metabolic	0.864107	0.694333	1.30402	0.768254	0.421642	0.110005	0.215418
4	Hematologic	Musculoskeletal	0.864107	0.694333	-0.61694	0.507754	-1.43669	1.99912e-07	5.67317e-06
4	Hematologic	Neoplastic_Process	0.864107	0.694333	-0.315923	0.630442	-1.1449	3.54689e-05	0.0003607
4	Hematologic	Neuropsychiatric	0.864107	0.694333	-0.0401656	0.82655	-0.938766	0.00340917	0.0141348
4	Hematologic	Non-Specific	0.864107	0.694333	-0.184295	NA	-1.03058	0.3	0.441644
4	Hematologic	Ophthalmological	0.864107	0.694333	-0.236806	0.512097	-1.07631	3.39296e-05	0.000351238
4	Hematologic	Otic	0.864107	0.694333	-0.0170076	0.210048	-0.912419	0.00653762	0.0237526
4	Hematologic	PNS	0.864107	0.694333	-0.635902	0.517065	-1.49483	2.85146e-05	0.000312693
4	Hematologic	Reproductive	0.864107	0.694333	0.658583	0.719396	-0.297663	0.529588	0.65439
4	Hematologic	Respiratory	0.864107	0.694333	-0.328034	0.761752	-1.21383	0.00539621	0.0203631
4	Hematologic	Urinary	0.864107	0.694333	0.626423	0.610446	-0.290553	0.444779	0.57853
4	Hepatic	Immune	0.519794	0.225538	0.288246	0.740665	-0.183086	0.684465	0.7889
4	Hepatic	Infectious_Disease	0.519794	0.225538	-0.808429	0.648738	-1.17195	0.00374294	0.0152922
4	Hepatic	Integumentary	0.519794	0.225538	-0.709453	0.600321	-1.17946	0.00658688	0.023849
4	Hepatic	Metabolic	0.519794	0.225538	1.30402	0.768254	0.803495	0.0370228	0.0950463
4	Hepatic	Musculoskeletal	0.519794	0.225538	-0.61694	0.507754	-1.04953	0.00862069	0.0294281
4	Hepatic	Neoplastic_Process	0.519794	0.225538	-0.315923	0.630442	-0.798998	0.072998	0.161025
4	Hepatic	Neuropsychiatric	0.519794	0.225538	-0.0401656	0.82655	-0.46013	0.421119	0.557597
4	Hepatic	Non-Specific	0.519794	0.225538	-0.184295	NA	-0.711438	0.8	0.876598
4	Hepatic	Ophthalmological	0.519794	0.225538	-0.236806	0.512097	-0.74146	0.0398776	0.101692
4	Hepatic	Otic	0.519794	0.225538	-0.0170076	0.210048	-0.52951	0.0727273	0.160512
4	Hepatic	PNS	0.519794	0.225538	-0.635902	0.517065	-1.11325	0.0197802	0.0582587
4	Hepatic	Reproductive	0.519794	0.225538	0.658583	0.719396	0.256145	0.71049	0.811988
4	Hepatic	Respiratory	0.519794	0.225538	-0.328034	0.761752	-0.597286	0.109091	0.214004
4	Hepatic	Urinary	0.519794	0.225538	0.626423	0.610446	0.149436	0.753114	0.844163
4	Immune	Infectious_Disease	0.288246	0.740665	-0.808429	0.648738	-1.08698	2.16058e-08	1.06758e-06
4	Immune	Integumentary	0.288246	0.740665	-0.709453	0.600321	-1.01707	3.17951e-06	5.24096e-05
4	Immune	Metabolic	0.288246	0.740665	1.30402	0.768254	1.00506	1.64745e-06	2.99536e-05
4	Immune	Musculoskeletal	0.288246	0.740665	-0.61694	0.507754	-0.911023	1.22889e-05	0.000154995
4	Immune	Neoplastic_Process	0.288246	0.740665	-0.315923	0.630442	-0.607551	0.000435747	0.00273592
4	Immune	Neuropsychiatric	0.288246	0.740665	-0.0401656	0.82655	-0.36354	0.141231	0.258688
4	Immune	Non-Specific	0.288246	0.740665	-0.184295	NA	-0.346692	0.464214	0.596786
4	Immune	Ophthalmological	0.288246	0.740665	-0.236806	0.512097	-0.542141	0.0055032	0.0206521
4	Immune	Otic	0.288246	0.740665	-0.0170076	0.210048	-0.342708	0.222939	0.353738
4	Immune	PNS	0.288246	0.740665	-0.635902	0.517065	-0.933349	0.00156818	0.00759169
4	Immune	Reproductive	0.288246	0.740665	0.658583	0.719396	0.30734	0.40471	0.543583
4	Immune	Respiratory	0.288246	0.740665	-0.328034	0.761752	-0.661778	0.121588	0.232147
4	Immune	Urinary	0.288246	0.740665	0.626423	0.610446	0.236699	0.341486	0.483723
4	Infectious_Disease	Integumentary	-0.808429	0.648738	-0.709453	0.600321	0.0703677	0.765774	0.854077
4	Infectious_Disease	Metabolic	-0.808429	0.648738	1.30402	0.768254	2.10262	3.52303e-18	1.47967e-14
4	Infectious_Disease	Musculoskeletal	-0.808429	0.648738	-0.61694	0.507754	0.174159	0.383986	0.526352
4	Infectious_Disease	Neoplastic_Process	-0.808429	0.648738	-0.315923	0.630442	0.479871	0.00521138	0.0198619
4	Infectious_Disease	Neuropsychiatric	-0.808429	0.648738	-0.0401656	0.82655	0.788881	0.00197113	0.00918839
4	Infectious_Disease	Non-Specific	-0.808429	0.648738	-0.184295	NA	0.603709	0.553191	0.676588
4	Infectious_Disease	Ophthalmological	-0.808429	0.648738	-0.236806	0.512097	0.568464	0.00754068	0.0264807
4	Infectious_Disease	Otic	-0.808429	0.648738	-0.0170076	0.210048	0.652942	0.0179322	0.0538736
4	Infectious_Disease	PNS	-0.808429	0.648738	-0.635902	0.517065	0.146037	0.525021	0.651238
4	Infectious_Disease	Reproductive	-0.808429	0.648738	0.658583	0.719396	1.34275	0.000915964	0.00494893
4	Infectious_Disease	Respiratory	-0.808429	0.648738	-0.328034	0.761752	0.538163	0.196644	0.326315
4	Infectious_Disease	Urinary	-0.808429	0.648738	0.626423	0.610446	1.39907	2.33883e-06	3.99313e-05
4	Integumentary	Metabolic	-0.709453	0.600321	1.30402	0.768254	2.03898	3.06902e-14	2.14831e-11
4	Integumentary	Musculoskeletal	-0.709453	0.600321	-0.61694	0.507754	0.117572	0.59119	0.711461
4	Integumentary	Neoplastic_Process	-0.709453	0.600321	-0.315923	0.630442	0.380536	0.0294071	0.079173
4	Integumentary	Neuropsychiatric	-0.709453	0.600321	-0.0401656	0.82655	0.692269	0.00738863	0.0261434
4	Integumentary	Non-Specific	-0.709453	0.600321	-0.184295	NA	0.596062	0.606061	0.724375
4	Integumentary	Ophthalmological	-0.709453	0.600321	-0.236806	0.512097	0.468701	0.0173251	0.0526143
4	Integumentary	Otic	-0.709453	0.600321	-0.0170076	0.210048	0.591201	0.0426301	0.106196
4	Integumentary	PNS	-0.709453	0.600321	-0.635902	0.517065	0.0813012	0.764974	0.853811
4	Integumentary	Reproductive	-0.709453	0.600321	0.658583	0.719396	1.30868	0.00188258	0.00886417
4	Integumentary	Respiratory	-0.709453	0.600321	-0.328034	0.761752	0.342157	0.32519	0.469508
4	Integumentary	Urinary	-0.709453	0.600321	0.626423	0.610446	1.28069	1.98578e-05	0.000232319
4	Metabolic	Musculoskeletal	1.30402	0.768254	-0.61694	0.507754	-1.90547	8.77114e-14	3.34898e-11
4	Metabolic	Neoplastic_Process	1.30402	0.768254	-0.315923	0.630442	-1.59965	7.40799e-12	1.25787e-09
4	Metabolic	Neuropsychiatric	1.30402	0.768254	-0.0401656	0.82655	-1.36471	2.39331e-07	6.48509e-06
4	Metabolic	Non-Specific	1.30402	0.768254	-0.184295	NA	-1.38685	0.125	0.23638
4	Metabolic	Ophthalmological	1.30402	0.768254	-0.236806	0.512097	-1.54132	3.46795e-11	4.41376e-09
4	Metabolic	Otic	1.30402	0.768254	-0.0170076	0.210048	-1.34727	2.97035e-05	0.000319884
4	Metabolic	PNS	1.30402	0.768254	-0.635902	0.517065	-1.92445	2.31749e-08	1.11879e-06
4	Metabolic	Reproductive	1.30402	0.768254	0.658583	0.719396	-0.748353	0.0511562	0.122304
4	Metabolic	Respiratory	1.30402	0.768254	-0.328034	0.761752	-1.70566	4.86988e-05	0.000468043
4	Metabolic	Urinary	1.30402	0.768254	0.626423	0.610446	-0.730639	0.0291975	0.0789121
4	Musculoskeletal	Neoplastic_Process	-0.61694	0.507754	-0.315923	0.630442	0.287857	0.0970534	0.198569
4	Musculoskeletal	Neuropsychiatric	-0.61694	0.507754	-0.0401656	0.82655	0.552308	0.0327723	0.0858189
4	Musculoskeletal	Non-Specific	-0.61694	0.507754	-0.184295	NA	0.399202	0.482759	0.612564
4	Musculoskeletal	Ophthalmological	-0.61694	0.507754	-0.236806	0.512097	0.352804	0.0440926	0.109127
4	Musculoskeletal	Otic	-0.61694	0.507754	-0.0170076	0.210048	0.498217	0.0486301	0.117196
4	Musculoskeletal	PNS	-0.61694	0.507754	-0.635902	0.517065	-0.0507057	0.804627	0.8804
4	Musculoskeletal	Reproductive	-0.61694	0.507754	0.658583	0.719396	1.2427	0.00520359	0.0198502
4	Musculoskeletal	Respiratory	-0.61694	0.507754	-0.328034	0.761752	0.33549	0.465641	0.598179
4	Musculoskeletal	Urinary	-0.61694	0.507754	0.626423	0.610446	1.159	3.93877e-05	0.000392941
4	Neoplastic_Process	Neuropsychiatric	-0.315923	0.630442	-0.0401656	0.82655	0.212853	0.309213	0.451093
4	Neoplastic_Process	Non-Specific	-0.315923	0.630442	-0.184295	NA	0.206095	0.883617	0.934339
4	Neoplastic_Process	Ophthalmological	-0.315923	0.630442	-0.236806	0.512097	0.0840666	0.63704	0.749879
4	Neoplastic_Process	Otic	-0.315923	0.630442	-0.0170076	0.210048	0.191173	0.429212	0.564009
4	Neoplastic_Process	PNS	-0.315923	0.630442	-0.635902	0.517065	-0.324507	0.194008	0.322962
4	Neoplastic_Process	Reproductive	-0.315923	0.630442	0.658583	0.719396	0.899855	0.0332223	0.0868197
4	Neoplastic_Process	Respiratory	-0.315923	0.630442	-0.328034	0.761752	-0.0279508	0.921283	0.958481
4	Neoplastic_Process	Urinary	-0.315923	0.630442	0.626423	0.610446	0.902695	0.00396071	0.0160106
4	Neuropsychiatric	Non-Specific	-0.0401656	0.82655	-0.184295	NA	-0.192414	0.909091	0.950742
4	Neuropsychiatric	Ophthalmological	-0.0401656	0.82655	-0.236806	0.512097	-0.167876	0.59119	0.711461
4	Neuropsychiatric	Otic	-0.0401656	0.82655	-0.0170076	0.210048	-0.129576	0.803636	0.879893
4	Neuropsychiatric	PNS	-0.0401656	0.82655	-0.635902	0.517065	-0.555514	0.0843677	0.178511
4	Neuropsychiatric	Reproductive	-0.0401656	0.82655	0.658583	0.719396	0.540597	0.145188	0.263522
4	Neuropsychiatric	Respiratory	-0.0401656	0.82655	-0.328034	0.761752	-0.232937	0.495605	0.623402
4	Neuropsychiatric	Urinary	-0.0401656	0.82655	0.626423	0.610446	0.698445	0.0769489	0.167627
4	Non-Specific	Ophthalmological	-0.184295	NA	-0.236806	0.512097	-0.0552131	0.758621	0.848483
4	Non-Specific	Otic	-0.184295	NA	-0.0170076	0.210048	0.181928	0.888889	0.936801
4	Non-Specific	PNS	-0.184295	NA	-0.635902	0.517065	-0.441327	0.615385	0.731978
4	Non-Specific	Reproductive	-0.184295	NA	0.658583	0.719396	0.843498	0.6	0.718358
4	Non-Specific	Respiratory	-0.184295	NA	-0.328034	0.761752	-0.0992252	1	1
4	Non-Specific	Urinary	-0.184295	NA	0.626423	0.610446	0.720876	0.333333	0.474898
4	Ophthalmological	Otic	-0.236806	0.512097	-0.0170076	0.210048	0.18816	0.562474	0.685477
4	Ophthalmological	PNS	-0.236806	0.512097	-0.635902	0.517065	-0.382211	0.115252	0.223892
4	Ophthalmological	Reproductive	-0.236806	0.512097	0.658583	0.719396	0.850322	0.0334495	0.0872055
4	Ophthalmological	Respiratory	-0.236806	0.512097	-0.328034	0.761752	-0.139364	0.667722	0.775691
4	Ophthalmological	Urinary	-0.236806	0.512097	0.626423	0.610446	0.872118	0.00255153	0.0112214
4	Otic	PNS	-0.0170076	0.210048	-0.635902	0.517065	-0.52771	0.0824958	0.176417
4	Otic	Reproductive	-0.0170076	0.210048	0.658583	0.719396	0.752997	0.0592349	0.137679
4	Otic	Respiratory	-0.0170076	0.210048	-0.328034	0.761752	-0.0103851	1	1
4	Otic	Urinary	-0.0170076	0.210048	0.626423	0.610446	0.63491	0.0620253	0.141965
4	PNS	Reproductive	-0.635902	0.517065	0.658583	0.719396	1.22029	0.0183853	0.0548037
4	PNS	Respiratory	-0.635902	0.517065	-0.328034	0.761752	0.278637	0.472668	0.603773
4	PNS	Urinary	-0.635902	0.517065	0.626423	0.610446	1.24435	0.000980713	0.00520732
4	Reproductive	Respiratory	0.658583	0.719396	-0.328034	0.761752	-0.803457	0.113945	0.221868
4	Reproductive	Urinary	0.658583	0.719396	0.626423	0.610446	-0.0536809	0.940843	0.96899
4	Respiratory	Urinary	-0.328034	0.761752	0.626423	0.610446	1.03026	0.0620253	0.141965
5	Cardiovascular	CNS	1.53632	0.598223	-0.433518	1.06797	-1.97931	2.10318e-06	3.69596e-05
5	Cardiovascular	Development	1.53632	0.598223	0.171025	0.801267	-1.36707	4.66202e-06	6.99303e-05
5	Cardiovascular	Digestive	1.53632	0.598223	0.367668	0.566991	-1.2416	0.000776518	0.0043485
5	Cardiovascular	Endocrine	1.53632	0.598223	0.220178	0.377743	-1.32148	2.20456e-06	3.82609e-05
5	Cardiovascular	Hematologic	1.53632	0.598223	0.175381	0.350719	-1.30856	9.67364e-05	0.000793541
5	Cardiovascular	Hepatic	1.53632	0.598223	0.0345766	0.492585	-1.49704	0.0107123	0.0353429
5	Cardiovascular	Immune	1.53632	0.598223	-0.690701	0.798898	-2.22964	4.56971e-10	4.26507e-08
5	Cardiovascular	Infectious_Disease	1.53632	0.598223	-0.523229	0.51441	-2.05128	7.48735e-12	1.25787e-09
5	Cardiovascular	Integumentary	1.53632	0.598223	-0.557401	0.769664	-2.10633	5.62845e-10	5.0573e-08
5	Cardiovascular	Metabolic	1.53632	0.598223	-0.153368	0.576967	-1.67987	5.65936e-10	5.0573e-08
5	Cardiovascular	Musculoskeletal	1.53632	0.598223	0.21861	0.448157	-1.3295	5.6303e-07	1.23808e-05
5	Cardiovascular	Neoplastic_Process	1.53632	0.598223	0.586545	0.587397	-0.954457	0.000111276	0.000883474
5	Cardiovascular	Neuropsychiatric	1.53632	0.598223	-0.442566	0.879662	-1.98134	1.71569e-07	5.07459e-06
5	Cardiovascular	Non-Specific	1.53632	0.598223	-0.744406	NA	-2.32939	0.0833333	0.176946
5	Cardiovascular	Ophthalmological	1.53632	0.598223	0.314052	0.403197	-1.19255	5.5364e-06	8.10205e-05
5	Cardiovascular	Otic	1.53632	0.598223	1.00168	0.583443	-0.524504	0.132475	0.246738
5	Cardiovascular	PNS	1.53632	0.598223	-0.863795	0.623873	-2.32838	1.60584e-07	4.85219e-06
5	Cardiovascular	Reproductive	1.53632	0.598223	0.0143024	0.377088	-1.53764	3.43687e-05	0.00035293
5	Cardiovascular	Respiratory	1.53632	0.598223	-1.16848	0.546535	-2.75868	1.01411e-06	2.05761e-05
5	Cardiovascular	Urinary	1.53632	0.598223	1.77219	0.668292	0.197364	0.490182	0.61862
5	CNS	Development	-0.433518	1.06797	0.171025	0.801267	0.604727	0.0686866	0.15408
5	CNS	Digestive	-0.433518	1.06797	0.367668	0.566991	0.717811	0.114434	0.222717
5	CNS	Endocrine	-0.433518	1.06797	0.220178	0.377743	0.722449	0.0282008	0.0768356
5	CNS	Hematologic	-0.433518	1.06797	0.175381	0.350719	0.749741	0.0268052	0.0740183
5	CNS	Hepatic	-0.433518	1.06797	0.0345766	0.492585	0.460205	0.37151	0.515134
5	CNS	Immune	-0.433518	1.06797	-0.690701	0.798898	-0.260753	0.422893	0.558713
5	CNS	Infectious_Disease	-0.433518	1.06797	-0.523229	0.51441	-0.0572225	0.89448	0.941322
5	CNS	Integumentary	-0.433518	1.06797	-0.557401	0.769664	-0.11601	0.690829	0.794273
5	CNS	Metabolic	-0.433518	1.06797	-0.153368	0.576967	0.270204	0.364023	0.507602
5	CNS	Musculoskeletal	-0.433518	1.06797	0.21861	0.448157	0.682555	0.0323575	0.0852581
5	CNS	Neoplastic_Process	-0.433518	1.06797	0.586545	0.587397	1.04961	0.00111775	0.00580289
5	CNS	Neuropsychiatric	-0.433518	1.06797	-0.442566	0.879662	-0.00131354	0.993251	1
5	CNS	Non-Specific	-0.433518	1.06797	-0.744406	NA	-0.335007	0.916667	0.954823
5	CNS	Ophthalmological	-0.433518	1.06797	0.314052	0.403197	0.834237	0.00892692	0.0303097
5	CNS	Otic	-0.433518	1.06797	1.00168	0.583443	1.43983	0.00537882	0.020334
5	CNS	PNS	-0.433518	1.06797	-0.863795	0.623873	-0.34711	0.419613	0.556544
5	CNS	Reproductive	-0.433518	1.06797	0.0143024	0.377088	0.477221	0.300646	0.442281
5	CNS	Respiratory	-0.433518	1.06797	-1.16848	0.546535	-0.773789	0.120928	0.231616
5	CNS	Urinary	-0.433518	1.06797	1.77219	0.668292	2.1757	4.50685e-05	0.000437154
5	Development	Digestive	0.171025	0.801267	0.367668	0.566991	0.190456	0.580392	0.702491
5	Development	Endocrine	0.171025	0.801267	0.220178	0.377743	0.086745	0.751187	0.842678
5	Development	Hematologic	0.171025	0.801267	0.175381	0.350719	0.0711301	0.693699	0.796919
5	Development	Hepatic	0.171025	0.801267	0.0345766	0.492585	-0.0818183	0.832498	0.898357
5	Development	Immune	0.171025	0.801267	-0.690701	0.798898	-0.861085	0.000148057	0.00111441
5	Development	Infectious_Disease	0.171025	0.801267	-0.523229	0.51441	-0.670955	0.00146206	0.00719045
5	Development	Integumentary	0.171025	0.801267	-0.557401	0.769664	-0.754823	0.00363713	0.0149179
5	Development	Metabolic	0.171025	0.801267	-0.153368	0.576967	-0.322873	0.124191	0.235274
5	Development	Musculoskeletal	0.171025	0.801267	0.21861	0.448157	0.0649823	0.702161	0.804879
5	Development	Neoplastic_Process	0.171025	0.801267	0.586545	0.587397	0.428834	0.0160693	0.0495894
5	Development	Neuropsychiatric	0.171025	0.801267	-0.442566	0.879662	-0.644756	0.0336059	0.0875459
5	Development	Non-Specific	0.171025	0.801267	-0.744406	NA	-0.862316	0.380952	0.52356
5	Development	Ophthalmological	0.171025	0.801267	0.314052	0.403197	0.176035	0.333612	0.475135
5	Development	Otic	0.171025	0.801267	1.00168	0.583443	0.876709	0.0342085	0.0887983
5	Development	PNS	0.171025	0.801267	-0.863795	0.623873	-0.9822	0.00285056	0.0123172
5	Development	Reproductive	0.171025	0.801267	0.0143024	0.377088	-0.144408	0.636932	0.749879
5	Development	Respiratory	0.171025	0.801267	-1.16848	0.546535	-1.3887	0.000560089	0.00333198
5	Development	Urinary	0.171025	0.801267	1.77219	0.668292	1.61677	8.47815e-05	0.000723618
5	Digestive	Endocrine	0.367668	0.566991	0.220178	0.377743	-0.127765	0.611606	0.728767
5	Digestive	Hematologic	0.367668	0.566991	0.175381	0.350719	-0.20801	0.497279	0.624573
5	Digestive	Hepatic	0.367668	0.566991	0.0345766	0.492585	-0.300307	0.571429	0.693642
5	Digestive	Immune	0.367668	0.566991	-0.690701	0.798898	-1.0452	0.00661074	0.0239043
5	Digestive	Infectious_Disease	0.367668	0.566991	-0.523229	0.51441	-0.874549	0.0097342	0.0327069
5	Digestive	Integumentary	0.367668	0.566991	-0.557401	0.769664	-0.889437	0.0217051	0.062482
5	Digestive	Metabolic	0.367668	0.566991	-0.153368	0.576967	-0.527731	0.108896	0.213922
5	Digestive	Musculoskeletal	0.367668	0.566991	0.21861	0.448157	-0.155618	0.590171	0.710642
5	Digestive	Neoplastic_Process	0.367668	0.566991	0.586545	0.587397	0.2359	0.377612	0.521358
5	Digestive	Neuropsychiatric	0.367668	0.566991	-0.442566	0.879662	-0.814919	0.0818737	0.175354
5	Digestive	Non-Specific	0.367668	0.566991	-0.744406	NA	-1.15179	0.5	0.625931
5	Digestive	Ophthalmological	0.367668	0.566991	0.314052	0.403197	-0.0790813	0.723613	0.821621
5	Digestive	Otic	0.367668	0.566991	1.00168	0.583443	0.686873	0.12884	0.241899
5	Digestive	PNS	0.367668	0.566991	-0.863795	0.623873	-1.18975	0.00862524	0.0294281
5	Digestive	Reproductive	0.367668	0.566991	0.0143024	0.377088	-0.344308	0.411896	0.550565
5	Digestive	Respiratory	0.367668	0.566991	-1.16848	0.546535	-1.53537	0.00359874	0.0147893
5	Digestive	Urinary	0.367668	0.566991	1.77219	0.668292	1.45789	0.00185985	0.00876699
5	Endocrine	Hematologic	0.220178	0.377743	0.175381	0.350719	0.0223873	0.856003	0.914835
5	Endocrine	Hepatic	0.220178	0.377743	0.0345766	0.492585	-0.173727	0.727912	0.825306
5	Endocrine	Immune	0.220178	0.377743	-0.690701	0.798898	-0.913508	2.14881e-05	0.000250001
5	Endocrine	Infectious_Disease	0.220178	0.377743	-0.523229	0.51441	-0.75342	3.05342e-05	0.000327869
5	Endocrine	Integumentary	0.220178	0.377743	-0.557401	0.769664	-0.849092	0.000543703	0.00326222
5	Endocrine	Metabolic	0.220178	0.377743	-0.153368	0.576967	-0.376181	0.0226375	0.0645032
5	Endocrine	Musculoskeletal	0.220178	0.377743	0.21861	0.448157	-0.00203624	0.978228	0.992884
5	Endocrine	Neoplastic_Process	0.220178	0.377743	0.586545	0.587397	0.358589	0.0358693	0.0925375
5	Endocrine	Neuropsychiatric	0.220178	0.377743	-0.442566	0.879662	-0.744269	0.0107648	0.0354604
5	Endocrine	Non-Specific	0.220178	0.377743	-0.744406	NA	-0.909849	0.16	0.282234
5	Endocrine	Ophthalmological	0.220178	0.377743	0.314052	0.403197	0.129016	0.396549	0.538763
5	Endocrine	Otic	0.220178	0.377743	1.00168	0.583443	0.763981	0.0101826	0.0339961
5	Endocrine	PNS	0.220178	0.377743	-0.863795	0.623873	-1.05648	0.00032601	0.00214615
5	Endocrine	Reproductive	0.220178	0.377743	0.0143024	0.377088	-0.235051	0.30864	0.450413
5	Endocrine	Respiratory	0.220178	0.377743	-1.16848	0.546535	-1.39789	4.90574e-05	0.000468275
5	Endocrine	Urinary	0.220178	0.377743	1.77219	0.668292	1.55972	4.77487e-05	0.000459965
5	Hematologic	Hepatic	0.175381	0.350719	0.0345766	0.492585	-0.122632	0.61118	0.728767
5	Hematologic	Immune	0.175381	0.350719	-0.690701	0.798898	-0.928337	9.04429e-05	0.000755189
5	Hematologic	Infectious_Disease	0.175381	0.350719	-0.523229	0.51441	-0.750275	6.16574e-05	0.000558106
5	Hematologic	Integumentary	0.175381	0.350719	-0.557401	0.769664	-0.89238	0.000728728	0.00413602
5	Hematologic	Metabolic	0.175381	0.350719	-0.153368	0.576967	-0.38846	0.0234283	0.0661359
5	Hematologic	Musculoskeletal	0.175381	0.350719	0.21861	0.448157	-0.0140686	0.974323	0.99095
5	Hematologic	Neoplastic_Process	0.175381	0.350719	0.586545	0.587397	0.347238	0.0715054	0.158231
5	Hematologic	Neuropsychiatric	0.175381	0.350719	-0.442566	0.879662	-0.789852	0.0134927	0.0428664
5	Hematologic	Non-Specific	0.175381	0.350719	-0.744406	NA	-0.85561	0.2	0.329154
5	Hematologic	Ophthalmological	0.175381	0.350719	0.314052	0.403197	0.0986002	0.458294	0.591761
5	Hematologic	Otic	0.175381	0.350719	1.00168	0.583443	0.79805	0.0293224	0.0790971
5	Hematologic	PNS	0.175381	0.350719	-0.863795	0.623873	-1.10789	0.000182142	0.00133275
5	Hematologic	Reproductive	0.175381	0.350719	0.0143024	0.377088	-0.224648	0.307855	0.449579
5	Hematologic	Respiratory	0.175381	0.350719	-1.16848	0.546535	-1.42824	8.64836e-05	0.000732321
5	Hematologic	Urinary	0.175381	0.350719	1.77219	0.668292	1.59166	0.000187855	0.00136033
5	Hepatic	Immune	0.0345766	0.492585	-0.690701	0.798898	-0.743466	0.126043	0.237711
5	Hepatic	Infectious_Disease	0.0345766	0.492585	-0.523229	0.51441	-0.530548	0.142215	0.259975
5	Hepatic	Integumentary	0.0345766	0.492585	-0.557401	0.769664	-0.652212	0.172821	0.295781
5	Hepatic	Metabolic	0.0345766	0.492585	-0.153368	0.576967	-0.20958	0.487347	0.617267
5	Hepatic	Musculoskeletal	0.0345766	0.492585	0.21861	0.448157	0.130216	0.680367	0.785903
5	Hepatic	Neoplastic_Process	0.0345766	0.492585	0.586545	0.587397	0.529654	0.231998	0.365762
5	Hepatic	Neuropsychiatric	0.0345766	0.492585	-0.442566	0.879662	-0.634191	0.315287	0.458997
5	Hepatic	Non-Specific	0.0345766	0.492585	-0.744406	NA	-0.764696	0.8	0.876598
5	Hepatic	Ophthalmological	0.0345766	0.492585	0.314052	0.403197	0.220439	0.423637	0.558994
5	Hepatic	Otic	0.0345766	0.492585	1.00168	0.583443	1.02067	0.109091	0.214004
5	Hepatic	PNS	0.0345766	0.492585	-0.863795	0.623873	-1.02629	0.0582418	0.136124
5	Hepatic	Reproductive	0.0345766	0.492585	0.0143024	0.377088	-0.0702133	0.93986	0.96899
5	Hepatic	Respiratory	0.0345766	0.492585	-1.16848	0.546535	-1.16099	0.0282828	0.0768356
5	Hepatic	Urinary	0.0345766	0.492585	1.77219	0.668292	1.72542	0.0102564	0.034188
5	Immune	Infectious_Disease	-0.690701	0.798898	-0.523229	0.51441	0.184233	0.259001	0.397299
5	Immune	Integumentary	-0.690701	0.798898	-0.557401	0.769664	0.130004	0.644397	0.756765
5	Immune	Metabolic	-0.690701	0.798898	-0.153368	0.576967	0.530476	0.00309881	0.01312
5	Immune	Musculoskeletal	-0.690701	0.798898	0.21861	0.448157	0.906519	3.90743e-05	0.000390743
5	Immune	Neoplastic_Process	-0.690701	0.798898	0.586545	0.587397	1.2771	2.72142e-10	2.65813e-08
5	Immune	Neuropsychiatric	-0.690701	0.798898	-0.442566	0.879662	0.218597	0.390775	0.534539
5	Immune	Non-Specific	-0.690701	0.798898	-0.744406	NA	-0.0416075	0.883617	0.934339
5	Immune	Ophthalmological	-0.690701	0.798898	0.314052	0.403197	1.02548	3.23189e-06	5.25241e-05
5	Immune	Otic	-0.690701	0.798898	1.00168	0.583443	1.70554	0.000224969	0.00156955
5	Immune	PNS	-0.690701	0.798898	-0.863795	0.623873	-0.156068	0.646107	0.758215
5	Immune	Reproductive	-0.690701	0.798898	0.0143024	0.377088	0.718675	0.0190061	0.0562946
5	Immune	Respiratory	-0.690701	0.798898	-1.16848	0.546535	-0.516271	0.133943	0.24859
5	Immune	Urinary	-0.690701	0.798898	1.77219	0.668292	2.46115	1.84266e-06	3.2793e-05
5	Infectious_Disease	Integumentary	-0.523229	0.51441	-0.557401	0.769664	-0.0722825	0.675097	0.781843
5	Infectious_Disease	Metabolic	-0.523229	0.51441	-0.153368	0.576967	0.350854	0.0306694	0.0819934
5	Infectious_Disease	Musculoskeletal	-0.523229	0.51441	0.21861	0.448157	0.746831	0.000219691	0.00154298
5	Infectious_Disease	Neoplastic_Process	-0.523229	0.51441	0.586545	0.587397	1.10418	2.71139e-08	1.26532e-06
5	Infectious_Disease	Neuropsychiatric	-0.523229	0.51441	-0.442566	0.879662	0.00627847	0.995972	1
5	Infectious_Disease	Non-Specific	-0.523229	0.51441	-0.744406	NA	-0.242048	0.765957	0.854077
5	Infectious_Disease	Ophthalmological	-0.523229	0.51441	0.314052	0.403197	0.859042	3.48325e-06	5.58384e-05
5	Infectious_Disease	Otic	-0.523229	0.51441	1.00168	0.583443	1.51142	2.92677e-05	0.000318456
5	Infectious_Disease	PNS	-0.523229	0.51441	-0.863795	0.623873	-0.330199	0.290802	0.431844
5	Infectious_Disease	Reproductive	-0.523229	0.51441	0.0143024	0.377088	0.544961	0.0298336	0.0801671
5	Infectious_Disease	Respiratory	-0.523229	0.51441	-1.16848	0.546535	-0.677766	0.0312174	0.0830354
5	Infectious_Disease	Urinary	-0.523229	0.51441	1.77219	0.668292	2.26529	3.49251e-08	1.49657e-06
5	Integumentary	Metabolic	-0.557401	0.769664	-0.153368	0.576967	0.426306	0.0416458	0.104924
5	Integumentary	Musculoskeletal	-0.557401	0.769664	0.21861	0.448157	0.814881	0.00112281	0.00582196
5	Integumentary	Neoplastic_Process	-0.557401	0.769664	0.586545	0.587397	1.17716	2.7627e-06	4.65998e-05
5	Integumentary	Neuropsychiatric	-0.557401	0.769664	-0.442566	0.879662	0.110403	0.743882	0.836026
5	Integumentary	Non-Specific	-0.557401	0.769664	-0.744406	NA	-0.0839109	0.969697	0.987328
5	Integumentary	Ophthalmological	-0.557401	0.769664	0.314052	0.403197	0.977154	9.13161e-05	0.000760967
5	Integumentary	Otic	-0.557401	0.769664	1.00168	0.583443	1.51119	0.000156948	0.00116876
5	Integumentary	PNS	-0.557401	0.769664	-0.863795	0.623873	-0.205448	0.506706	0.632817
5	Integumentary	Reproductive	-0.557401	0.769664	0.0143024	0.377088	0.600406	0.0696336	0.154578
5	Integumentary	Respiratory	-0.557401	0.769664	-1.16848	0.546535	-0.690151	0.0879277	0.18428
5	Integumentary	Urinary	-0.557401	0.769664	1.77219	0.668292	2.34682	4.05772e-07	9.7588e-06
5	Metabolic	Musculoskeletal	-0.153368	0.576967	0.21861	0.448157	0.354645	0.0439333	0.108926
5	Metabolic	Neoplastic_Process	-0.153368	0.576967	0.586545	0.587397	0.740768	2.69787e-05	0.000298633
5	Metabolic	Neuropsychiatric	-0.153368	0.576967	-0.442566	0.879662	-0.343187	0.200629	0.32993
5	Metabolic	Non-Specific	-0.153368	0.576967	-0.744406	NA	-0.580259	0.458333	0.591761
5	Metabolic	Ophthalmological	-0.153368	0.576967	0.314052	0.403197	0.486619	0.00360238	0.0147898
5	Metabolic	Otic	-0.153368	0.576967	1.00168	0.583443	1.1329	0.000558875	0.00332947
5	Metabolic	PNS	-0.153368	0.576967	-0.863795	0.623873	-0.725486	0.0269061	0.0741239
5	Metabolic	Reproductive	-0.153368	0.576967	0.0143024	0.377088	0.163195	0.553122	0.676588
5	Metabolic	Respiratory	-0.153368	0.576967	-1.16848	0.546535	-1.03172	0.00201431	0.0093534
5	Metabolic	Urinary	-0.153368	0.576967	1.77219	0.668292	1.92358	5.01712e-07	1.14496e-05
5	Musculoskeletal	Neoplastic_Process	0.21861	0.448157	0.586545	0.587397	0.373264	0.0293811	0.0791558
5	Musculoskeletal	Neuropsychiatric	0.21861	0.448157	-0.442566	0.879662	-0.697896	0.0123133	0.039629
5	Musculoskeletal	Non-Specific	0.21861	0.448157	-0.744406	NA	-0.900549	0.275862	0.415574
5	Musculoskeletal	Ophthalmological	0.21861	0.448157	0.314052	0.403197	0.120101	0.357337	0.500272
5	Musculoskeletal	Otic	0.21861	0.448157	1.00168	0.583443	0.837508	0.0082046	0.0283106
5	Musculoskeletal	PNS	0.21861	0.448157	-0.863795	0.623873	-1.03445	0.000650473	0.00377346
5	Musculoskeletal	Reproductive	0.21861	0.448157	0.0143024	0.377088	-0.232676	0.354555	0.497372
5	Musculoskeletal	Respiratory	0.21861	0.448157	-1.16848	0.546535	-1.38938	4.02507e-05	0.000399533
5	Musculoskeletal	Urinary	0.21861	0.448157	1.77219	0.668292	1.59316	3.25848e-05	0.000341287
5	Neoplastic_Process	Neuropsychiatric	0.586545	0.587397	-0.442566	0.879662	-1.07375	5.05494e-05	0.00047925
5	Neoplastic_Process	Non-Specific	0.586545	0.587397	-0.744406	NA	-1.32173	0.171857	0.294701
5	Neoplastic_Process	Ophthalmological	0.586545	0.587397	0.314052	0.403197	-0.243164	0.119452	0.230137
5	Neoplastic_Process	Otic	0.586545	0.587397	1.00168	0.583443	0.416409	0.229255	0.361981
5	Neoplastic_Process	PNS	0.586545	0.587397	-0.863795	0.623873	-1.40307	5.0376e-05	0.000478686
5	Neoplastic_Process	Reproductive	0.586545	0.587397	0.0143024	0.377088	-0.580707	0.0242699	0.0681831
5	Neoplastic_Process	Respiratory	0.586545	0.587397	-1.16848	0.546535	-1.7813	6.72975e-05	0.000597568
5	Neoplastic_Process	Urinary	0.586545	0.587397	1.77219	0.668292	1.19589	0.0015203	0.00740749
5	Neuropsychiatric	Non-Specific	-0.442566	0.879662	-0.744406	NA	-0.150654	0.909091	0.950742
5	Neuropsychiatric	Ophthalmological	-0.442566	0.879662	0.314052	0.403197	0.850838	0.00345437	0.0142939
5	Neuropsychiatric	Otic	-0.442566	0.879662	1.00168	0.583443	1.40171	0.00286391	0.012362
5	Neuropsychiatric	PNS	-0.442566	0.879662	-0.863795	0.623873	-0.357033	0.302315	0.443959
5	Neuropsychiatric	Reproductive	-0.442566	0.879662	0.0143024	0.377088	0.500029	0.173665	0.296984
5	Neuropsychiatric	Respiratory	-0.442566	0.879662	-1.16848	0.546535	-0.742007	0.0815658	0.174873
5	Neuropsychiatric	Urinary	-0.442566	0.879662	1.77219	0.668292	2.22334	1.38289e-05	0.000169829
5	Non-Specific	Ophthalmological	-0.744406	NA	0.314052	0.403197	1.00388	0.206897	0.337256
5	Non-Specific	Otic	-0.744406	NA	1.00168	0.583443	1.83862	0.222222	0.352867
5	Non-Specific	PNS	-0.744406	NA	-0.863795	0.623873	-0.218005	0.923077	0.959872
5	Non-Specific	Reproductive	-0.744406	NA	0.0143024	0.377088	0.694483	0.2	0.329154
5	Non-Specific	Respiratory	-0.744406	NA	-1.16848	0.546535	-0.39629	0.666667	0.775623
5	Non-Specific	Urinary	-0.744406	NA	1.77219	0.668292	2.52668	0.166667	0.28866
5	Ophthalmological	Otic	0.314052	0.403197	1.00168	0.583443	0.685001	0.0238554	0.0671082
5	Ophthalmological	PNS	0.314052	0.403197	-0.863795	0.623873	-1.18763	5.34011e-05	0.00049952
5	Ophthalmological	Reproductive	0.314052	0.403197	0.0143024	0.377088	-0.367652	0.154141	0.273772
5	Ophthalmological	Respiratory	0.314052	0.403197	-1.16848	0.546535	-1.52349	8.98866e-06	0.000119316
5	Ophthalmological	Urinary	0.314052	0.403197	1.77219	0.668292	1.48377	0.000158903	0.00118122
5	Otic	PNS	1.00168	0.583443	-0.863795	0.623873	-1.90354	0.000111138	0.000883474
5	Otic	Reproductive	1.00168	0.583443	0.0143024	0.377088	-0.968278	0.0111065	0.0364427
5	Otic	Respiratory	1.00168	0.583443	-1.16848	0.546535	-2.21038	0.0003108	0.00206218
5	Otic	Urinary	1.00168	0.583443	1.77219	0.668292	0.691447	0.0620253	0.141965
5	PNS	Reproductive	-0.863795	0.623873	0.0143024	0.377088	0.807154	0.027823	0.0761279
5	PNS	Respiratory	-0.863795	0.623873	-1.16848	0.546535	-0.384411	0.472668	0.603773
5	PNS	Urinary	-0.863795	0.623873	1.77219	0.668292	2.58787	1.03544e-05	0.000132993
5	Reproductive	Respiratory	0.0143024	0.377088	-1.16848	0.546535	-1.19157	0.00156314	0.00758983
5	Reproductive	Urinary	0.0143024	0.377088	1.77219	0.668292	1.81058	0.000535842	0.00321965
5	Respiratory	Urinary	-1.16848	0.546535	1.77219	0.668292	2.95127	2.64613e-05	0.000297159
6	Cardiovascular	CNS	0.468464	0.459255	0.594457	0.64922	0.108554	0.711419	0.812829
6	Cardiovascular	Development	0.468464	0.459255	-0.395928	0.695182	-0.849537	0.000199348	0.00143366
6	Cardiovascular	Digestive	0.468464	0.459255	0.149377	0.760991	-0.411558	0.325556	0.469874
6	Cardiovascular	Endocrine	0.468464	0.459255	-0.330691	0.82416	-0.798945	0.00546649	0.0205912
6	Cardiovascular	Hematologic	0.468464	0.459255	1.09182	0.79842	0.632307	0.0397462	0.101418
6	Cardiovascular	Hepatic	0.468464	0.459255	-1.76705	0.39031	-2.22887	0.00045584	0.00284477
6	Cardiovascular	Immune	0.468464	0.459255	0.0773385	0.477087	-0.388421	0.0162062	0.0498287
6	Cardiovascular	Infectious_Disease	0.468464	0.459255	-0.0476207	0.678632	-0.510247	0.0103683	0.0345064
6	Cardiovascular	Integumentary	0.468464	0.459255	-0.200103	0.662135	-0.648274	0.00613208	0.0225523
6	Cardiovascular	Metabolic	0.468464	0.459255	0.3374	0.545251	-0.137965	0.412006	0.550565
6	Cardiovascular	Musculoskeletal	0.468464	0.459255	-0.0498695	0.562844	-0.527077	0.0165809	0.0508269
6	Cardiovascular	Neoplastic_Process	0.468464	0.459255	-0.784875	0.943992	-1.23524	6.6148e-06	9.32288e-05
6	Cardiovascular	Neuropsychiatric	0.468464	0.459255	0.0206388	0.918429	-0.480938	0.0929867	0.192102
6	Cardiovascular	Non-Specific	0.468464	0.459255	0.505767	NA	0.0239716	0.916667	0.954823
6	Cardiovascular	Ophthalmological	0.468464	0.459255	0.456358	0.454599	0.00186513	0.977552	0.992884
6	Cardiovascular	Otic	0.468464	0.459255	1.38435	0.233508	0.906092	0.000827003	0.00459446
6	Cardiovascular	PNS	0.468464	0.459255	1.91	0.729834	1.47533	3.10575e-05	0.000330232
6	Cardiovascular	Reproductive	0.468464	0.459255	0.0300606	0.506729	-0.458572	0.102885	0.206261
6	Cardiovascular	Respiratory	0.468464	0.459255	-0.497471	0.68462	-1.01046	0.00741184	0.0261815
6	Cardiovascular	Urinary	0.468464	0.459255	-0.613375	0.705637	-1.03836	0.000557404	0.00332542
6	CNS	Development	0.594457	0.64922	-0.395928	0.695182	-1.01138	9.89065e-05	0.00080976
6	CNS	Digestive	0.594457	0.64922	0.149377	0.760991	-0.482107	0.242956	0.378492
6	CNS	Endocrine	0.594457	0.64922	-0.330691	0.82416	-0.947086	0.00441625	0.0173025
6	CNS	Hematologic	0.594457	0.64922	1.09182	0.79842	0.49713	0.137119	0.253074
6	CNS	Hepatic	0.594457	0.64922	-1.76705	0.39031	-2.31816	0.00011396	0.000899685
6	CNS	Immune	0.594457	0.64922	0.0773385	0.477087	-0.531882	0.0100697	0.0336995
6	CNS	Infectious_Disease	0.594457	0.64922	-0.0476207	0.678632	-0.669209	0.0085397	0.029279
6	CNS	Integumentary	0.594457	0.64922	-0.200103	0.662135	-0.769531	0.00242423	0.0108317
6	CNS	Metabolic	0.594457	0.64922	0.3374	0.545251	-0.242362	0.236802	0.370555
6	CNS	Musculoskeletal	0.594457	0.64922	-0.0498695	0.562844	-0.643596	0.0112468	0.0367755
6	CNS	Neoplastic_Process	0.594457	0.64922	-0.784875	0.943992	-1.32861	3.20697e-06	5.24096e-05
6	CNS	Neuropsychiatric	0.594457	0.64922	0.0206388	0.918429	-0.563306	0.0425053	0.106193
6	CNS	Non-Specific	0.594457	0.64922	0.505767	NA	-0.174841	0.833333	0.898357
6	CNS	Ophthalmological	0.594457	0.64922	0.456358	0.454599	-0.127069	0.632164	0.745183
6	CNS	Otic	0.594457	0.64922	1.38435	0.233508	0.716032	0.00632548	0.023142
6	CNS	PNS	0.594457	0.64922	1.91	0.729834	1.37999	0.000663729	0.00383976
6	CNS	Reproductive	0.594457	0.64922	0.0300606	0.506729	-0.510712	0.0583258	0.136148
6	CNS	Respiratory	0.594457	0.64922	-0.497471	0.68462	-1.01008	0.00632548	0.023142
6	CNS	Urinary	0.594457	0.64922	-0.613375	0.705637	-1.21207	0.000557404	0.00332542
6	Development	Digestive	-0.395928	0.695182	0.149377	0.760991	0.513587	0.153537	0.273446
6	Development	Endocrine	-0.395928	0.695182	-0.330691	0.82416	0.0481089	0.844915	0.90839
6	Development	Hematologic	-0.395928	0.695182	1.09182	0.79842	1.51449	2.46959e-06	4.18238e-05
6	Development	Hepatic	-0.395928	0.695182	-1.76705	0.39031	-1.40108	0.0130608	0.0417152
6	Development	Immune	-0.395928	0.695182	0.0773385	0.477087	0.428127	0.00772275	0.0270296
6	Development	Infectious_Disease	-0.395928	0.695182	-0.0476207	0.678632	0.356209	0.105498	0.209698
6	Development	Integumentary	-0.395928	0.695182	-0.200103	0.662135	0.211975	0.403559	0.54221
6	Development	Metabolic	-0.395928	0.695182	0.3374	0.545251	0.678361	0.000208021	0.00147583
6	Development	Musculoskeletal	-0.395928	0.695182	-0.0498695	0.562844	0.349577	0.182101	0.307036
6	Development	Neoplastic_Process	-0.395928	0.695182	-0.784875	0.943992	-0.326155	0.163596	0.287371
6	Development	Neuropsychiatric	-0.395928	0.695182	0.0206388	0.918429	0.461795	0.141442	0.25896
6	Development	Non-Specific	-0.395928	0.695182	0.505767	NA	0.917867	0.428571	0.56338
6	Development	Ophthalmological	-0.395928	0.695182	0.456358	0.454599	0.860136	0.000104037	0.000846812
6	Development	Otic	-0.395928	0.695182	1.38435	0.233508	1.72053	8.42613e-08	2.97393e-06
6	Development	PNS	-0.395928	0.695182	1.91	0.729834	2.32326	1.46186e-09	1.11633e-07
6	Development	Reproductive	-0.395928	0.695182	0.0300606	0.506729	0.321606	0.201476	0.330675
6	Development	Respiratory	-0.395928	0.695182	-0.497471	0.68462	-0.135485	0.780543	0.863842
6	Development	Urinary	-0.395928	0.695182	-0.613375	0.705637	-0.208213	0.478779	0.60954
6	Digestive	Endocrine	0.149377	0.760991	-0.330691	0.82416	-0.450788	0.237932	0.372116
6	Digestive	Hematologic	0.149377	0.760991	1.09182	0.79842	1.02328	0.0207452	0.0602082
6	Digestive	Hepatic	0.149377	0.760991	-1.76705	0.39031	-1.8303	0.0029304	0.0125717
6	Digestive	Immune	0.149377	0.760991	0.0773385	0.477087	-0.0325711	0.890351	0.937682
6	Digestive	Infectious_Disease	0.149377	0.760991	-0.0476207	0.678632	-0.180586	0.542569	0.667679
6	Digestive	Integumentary	0.149377	0.760991	-0.200103	0.662135	-0.288096	0.370988	0.51492
6	Digestive	Metabolic	0.149377	0.760991	0.3374	0.545251	0.24476	0.518013	0.644257
6	Digestive	Musculoskeletal	0.149377	0.760991	-0.0498695	0.562844	-0.127775	0.723613	0.821621
6	Digestive	Neoplastic_Process	0.149377	0.760991	-0.784875	0.943992	-0.895612	0.0229245	0.0651882
6	Digestive	Neuropsychiatric	0.149377	0.760991	0.0206388	0.918429	-0.0335197	0.923547	0.959885
6	Digestive	Non-Specific	0.149377	0.760991	0.505767	NA	0.297554	0.833333	0.898357
6	Digestive	Ophthalmological	0.149377	0.760991	0.456358	0.454599	0.41474	0.27235	0.412206
6	Digestive	Otic	0.149377	0.760991	1.38435	0.233508	1.20183	0.00177291	0.00845201
6	Digestive	PNS	0.149377	0.760991	1.91	0.729834	1.77454	0.000143483	0.00109172
6	Digestive	Reproductive	0.149377	0.760991	0.0300606	0.506729	-0.106403	0.881984	0.933787
6	Digestive	Respiratory	0.149377	0.760991	-0.497471	0.68462	-0.666361	0.151756	0.271801
6	Digestive	Urinary	0.149377	0.760991	-0.613375	0.705637	-0.754446	0.116408	0.225522
6	Endocrine	Hematologic	-0.330691	0.82416	1.09182	0.79842	1.45889	0.000361762	0.00233395
6	Endocrine	Hepatic	-0.330691	0.82416	-1.76705	0.39031	-1.41137	0.0118193	0.0383033
6	Endocrine	Immune	-0.330691	0.82416	0.0773385	0.477087	0.420164	0.0610742	0.140401
6	Endocrine	Infectious_Disease	-0.330691	0.82416	-0.0476207	0.678632	0.290953	0.249294	0.386788
6	Endocrine	Integumentary	-0.330691	0.82416	-0.200103	0.662135	0.196524	0.505555	0.631568
6	Endocrine	Metabolic	-0.330691	0.82416	0.3374	0.545251	0.664871	0.00554152	0.0207223
6	Endocrine	Musculoskeletal	-0.330691	0.82416	-0.0498695	0.562844	0.268409	0.302463	0.444021
6	Endocrine	Neoplastic_Process	-0.330691	0.82416	-0.784875	0.943992	-0.391293	0.181762	0.306781
6	Endocrine	Neuropsychiatric	-0.330691	0.82416	0.0206388	0.918429	0.356474	0.295675	0.437134
6	Endocrine	Non-Specific	-0.330691	0.82416	0.505767	NA	0.839554	0.4	0.538763
6	Endocrine	Ophthalmological	-0.330691	0.82416	0.456358	0.454599	0.80874	0.00221342	0.010061
6	Endocrine	Otic	-0.330691	0.82416	1.38435	0.233508	1.68307	0.00024966	0.00171616
6	Endocrine	PNS	-0.330691	0.82416	1.91	0.729834	2.30724	4.14484e-06	6.3303e-05
6	Endocrine	Reproductive	-0.330691	0.82416	0.0300606	0.506729	0.331845	0.36971	0.513826
6	Endocrine	Respiratory	-0.330691	0.82416	-0.497471	0.68462	-0.145594	0.847852	0.910038
6	Endocrine	Urinary	-0.330691	0.82416	-0.613375	0.705637	-0.255575	0.516719	0.643219
6	Hematologic	Hepatic	1.09182	0.79842	-1.76705	0.39031	-2.87826	0.000903444	0.00490875
6	Hematologic	Immune	1.09182	0.79842	0.0773385	0.477087	-1.03485	0.000106692	0.000855164
6	Hematologic	Infectious_Disease	1.09182	0.79842	-0.0476207	0.678632	-1.14975	0.000115325	0.000908756
6	Hematologic	Integumentary	1.09182	0.79842	-0.200103	0.662135	-1.27714	0.000226008	0.00157158
6	Hematologic	Metabolic	1.09182	0.79842	0.3374	0.545251	-0.818427	0.00483154	0.01872
6	Hematologic	Musculoskeletal	1.09182	0.79842	-0.0498695	0.562844	-1.12867	0.000309526	0.00206023
6	Hematologic	Neoplastic_Process	1.09182	0.79842	-0.784875	0.943992	-1.87094	5.54973e-07	1.23327e-05
6	Hematologic	Neuropsychiatric	1.09182	0.79842	0.0206388	0.918429	-1.09004	0.00390092	0.0158465
6	Hematologic	Non-Specific	1.09182	0.79842	0.505767	NA	-0.592701	0.6	0.718358
6	Hematologic	Ophthalmological	1.09182	0.79842	0.456358	0.454599	-0.625614	0.0300242	0.0805247
6	Hematologic	Otic	1.09182	0.79842	1.38435	0.233508	0.279732	0.449334	0.583532
6	Hematologic	PNS	1.09182	0.79842	1.91	0.729834	0.835068	0.0585179	0.136315
6	Hematologic	Reproductive	1.09182	0.79842	0.0300606	0.506729	-1.10845	0.00725217	0.0257256
6	Hematologic	Respiratory	1.09182	0.79842	-0.497471	0.68462	-1.635	0.00118284	0.00604372
6	Hematologic	Urinary	1.09182	0.79842	-0.613375	0.705637	-1.721	9.24812e-05	0.000766117
6	Hepatic	Immune	-1.76705	0.39031	0.0773385	0.477087	1.86333	0.00188617	0.00887111
6	Hepatic	Infectious_Disease	-1.76705	0.39031	-0.0476207	0.678632	1.76787	0.0010508	0.00553054
6	Hepatic	Integumentary	-1.76705	0.39031	-0.200103	0.662135	1.60004	0.00091673	0.00494893
6	Hepatic	Metabolic	-1.76705	0.39031	0.3374	0.545251	2.08542	0.000216086	0.00152276
6	Hepatic	Musculoskeletal	-1.76705	0.39031	-0.0498695	0.562844	1.72469	0.00150167	0.00734227
6	Hepatic	Neoplastic_Process	-1.76705	0.39031	-0.784875	0.943992	1.01261	0.080979	0.17397
6	Hepatic	Neuropsychiatric	-1.76705	0.39031	0.0206388	0.918429	1.77885	0.00179951	0.00855938
6	Hepatic	Non-Specific	-1.76705	0.39031	0.505767	NA	2.30229	0.4	0.538763
6	Hepatic	Ophthalmological	-1.76705	0.39031	0.456358	0.454599	2.23044	0.000222469	0.00155733
6	Hepatic	Otic	-1.76705	0.39031	1.38435	0.233508	3.13957	0.0040404	0.0161462
6	Hepatic	PNS	-1.76705	0.39031	1.91	0.729834	3.72849	0.0010989	0.00572422
6	Hepatic	Reproductive	-1.76705	0.39031	0.0300606	0.506729	1.77715	0.0027972	0.0121116
6	Hepatic	Respiratory	-1.76705	0.39031	-0.497471	0.68462	1.25627	0.0161616	0.0497645
6	Hepatic	Urinary	-1.76705	0.39031	-0.613375	0.705637	1.2065	0.0556777	0.131046
6	Immune	Infectious_Disease	0.0773385	0.477087	-0.0476207	0.678632	-0.111869	0.429453	0.564009
6	Immune	Integumentary	0.0773385	0.477087	-0.200103	0.662135	-0.259372	0.147174	0.266091
6	Immune	Metabolic	0.0773385	0.477087	0.3374	0.545251	0.237095	0.0682152	0.153307
6	Immune	Musculoskeletal	0.0773385	0.477087	-0.0498695	0.562844	-0.125399	0.474222	0.605206
6	Immune	Neoplastic_Process	0.0773385	0.477087	-0.784875	0.943992	-0.789628	1.28029e-05	0.000159754
6	Immune	Neuropsychiatric	0.0773385	0.477087	0.0206388	0.918429	-0.0878144	0.718403	0.817916
6	Immune	Non-Specific	0.0773385	0.477087	0.505767	NA	0.451372	0.379775	0.522456
6	Immune	Ophthalmological	0.0773385	0.477087	0.456358	0.454599	0.400566	0.00785963	0.0274629
6	Immune	Otic	0.0773385	0.477087	1.38435	0.233508	1.26698	3.08893e-05	0.000330115
6	Immune	PNS	0.0773385	0.477087	1.91	0.729834	1.8391	6.18502e-07	1.34596e-05
6	Immune	Reproductive	0.0773385	0.477087	0.0300606	0.506729	-0.0871515	0.781207	0.86435
6	Immune	Respiratory	0.0773385	0.477087	-0.497471	0.68462	-0.586025	0.0752862	0.165142
6	Immune	Urinary	0.0773385	0.477087	-0.613375	0.705637	-0.685247	0.0130838	0.0417568
6	Infectious_Disease	Integumentary	-0.0476207	0.678632	-0.200103	0.662135	-0.11511	0.527678	0.652798
6	Infectious_Disease	Metabolic	-0.0476207	0.678632	0.3374	0.545251	0.356183	0.037238	0.0954238
6	Infectious_Disease	Musculoskeletal	-0.0476207	0.678632	-0.0498695	0.562844	0.00487445	0.98675	0.998509
6	Infectious_Disease	Neoplastic_Process	-0.0476207	0.678632	-0.784875	0.943992	-0.641269	0.00166893	0.00800554
6	Infectious_Disease	Neuropsychiatric	-0.0476207	0.678632	0.0206388	0.918429	0.054319	0.765774	0.854077
6	Infectious_Disease	Non-Specific	-0.0476207	0.678632	0.505767	NA	0.505569	0.510638	0.636215
6	Infectious_Disease	Ophthalmological	-0.0476207	0.678632	0.456358	0.454599	0.507346	0.00568904	0.0212014
6	Infectious_Disease	Otic	-0.0476207	0.678632	1.38435	0.233508	1.3623	9.50536e-06	0.000124758
6	Infectious_Disease	PNS	-0.0476207	0.678632	1.91	0.729834	1.99946	2.34785e-08	1.12056e-06
6	Infectious_Disease	Reproductive	-0.0476207	0.678632	0.0300606	0.506729	0.0377827	0.884451	0.934985
6	Infectious_Disease	Respiratory	-0.0476207	0.678632	-0.497471	0.68462	-0.423162	0.306995	0.449464
6	Infectious_Disease	Urinary	-0.0476207	0.678632	-0.613375	0.705637	-0.558134	0.0876488	0.184012
6	Integumentary	Metabolic	-0.200103	0.662135	0.3374	0.545251	0.504373	0.00796987	0.0277098
6	Integumentary	Musculoskeletal	-0.200103	0.662135	-0.0498695	0.562844	0.105345	0.551125	0.675044
6	Integumentary	Neoplastic_Process	-0.200103	0.662135	-0.784875	0.943992	-0.551024	0.018006	0.0539411
6	Integumentary	Neuropsychiatric	-0.200103	0.662135	0.0206388	0.918429	0.144106	0.552668	0.676588
6	Integumentary	Non-Specific	-0.200103	0.662135	0.505767	NA	0.593113	0.484848	0.614659
6	Integumentary	Ophthalmological	-0.200103	0.662135	0.456358	0.454599	0.678729	0.00312018	0.0131574
6	Integumentary	Otic	-0.200103	0.662135	1.38435	0.233508	1.50085	3.41462e-05	0.000351505
6	Integumentary	PNS	-0.200103	0.662135	1.91	0.729834	2.10077	5.06385e-07	1.14496e-05
6	Integumentary	Reproductive	-0.200103	0.662135	0.0300606	0.506729	0.227851	0.609219	0.727736
6	Integumentary	Respiratory	-0.200103	0.662135	-0.497471	0.68462	-0.300284	0.414809	0.553255
6	Integumentary	Urinary	-0.200103	0.662135	-0.613375	0.705637	-0.446565	0.198624	0.329082
6	Metabolic	Musculoskeletal	0.3374	0.545251	-0.0498695	0.562844	-0.401068	0.0541822	0.127828
6	Metabolic	Neoplastic_Process	0.3374	0.545251	-0.784875	0.943992	-1.09556	6.87664e-07	1.48112e-05
6	Metabolic	Neuropsychiatric	0.3374	0.545251	0.0206388	0.918429	-0.368056	0.155527	0.276083
6	Metabolic	Non-Specific	0.3374	0.545251	0.505767	NA	0.338288	0.875	0.929439
6	Metabolic	Ophthalmological	0.3374	0.545251	0.456358	0.454599	0.175702	0.287524	0.427978
6	Metabolic	Otic	0.3374	0.545251	1.38435	0.233508	1.04389	5.70203e-05	0.00052062
6	Metabolic	PNS	0.3374	0.545251	1.91	0.729834	1.57992	1.27545e-06	2.47021e-05
6	Metabolic	Reproductive	0.3374	0.545251	0.0300606	0.506729	-0.321708	0.19149	0.319149
6	Metabolic	Respiratory	0.3374	0.545251	-0.497471	0.68462	-0.858279	0.0205124	0.0597447
6	Metabolic	Urinary	0.3374	0.545251	-0.613375	0.705637	-0.943325	0.00180427	0.00857233
6	Musculoskeletal	Neoplastic_Process	-0.0498695	0.562844	-0.784875	0.943992	-0.692403	0.00945555	0.0318982
6	Musculoskeletal	Neuropsychiatric	-0.0498695	0.562844	0.0206388	0.918429	0.037676	0.819683	0.890038
6	Musculoskeletal	Non-Specific	-0.0498695	0.562844	0.505767	NA	0.503333	0.62069	0.736861
6	Musculoskeletal	Ophthalmological	-0.0498695	0.562844	0.456358	0.454599	0.53109	0.011656	0.0378618
6	Musculoskeletal	Otic	-0.0498695	0.562844	1.38435	0.233508	1.37879	6.77454e-05	0.000600276
6	Musculoskeletal	PNS	-0.0498695	0.562844	1.91	0.729834	1.97657	4.24568e-07	1.01317e-05
6	Musculoskeletal	Reproductive	-0.0498695	0.562844	0.0300606	0.506729	0.0935812	0.848369	0.910252
6	Musculoskeletal	Respiratory	-0.0498695	0.562844	-0.497471	0.68462	-0.400156	0.235817	0.369371
6	Musculoskeletal	Urinary	-0.0498695	0.562844	-0.613375	0.705637	-0.562344	0.0891463	0.186091
6	Neoplastic_Process	Neuropsychiatric	-0.784875	0.943992	0.0206388	0.918429	0.829961	0.0041005	0.0163243
6	Neoplastic_Process	Non-Specific	-0.784875	0.943992	0.505767	NA	1.07447	0.187683	0.314176
6	Neoplastic_Process	Ophthalmological	-0.784875	0.943992	0.456358	0.454599	1.26206	1.32227e-06	2.51292e-05
6	Neoplastic_Process	Otic	-0.784875	0.943992	1.38435	0.233508	2.01478	9.40923e-06	0.000123883
6	Neoplastic_Process	PNS	-0.784875	0.943992	1.91	0.729834	2.67085	1.0015e-07	3.36504e-06
6	Neoplastic_Process	Reproductive	-0.784875	0.943992	0.0300606	0.506729	0.740562	0.0432411	0.107463
6	Neoplastic_Process	Respiratory	-0.784875	0.943992	-0.497471	0.68462	0.2474	0.438889	0.574187
6	Neoplastic_Process	Urinary	-0.784875	0.943992	-0.613375	0.705637	0.0615604	0.814704	0.886809
6	Neuropsychiatric	Non-Specific	0.0206388	0.918429	0.505767	NA	0.544258	0.787879	0.868984
6	Neuropsychiatric	Ophthalmological	0.0206388	0.918429	0.456358	0.454599	0.520455	0.0626292	0.142958
6	Neuropsychiatric	Otic	0.0206388	0.918429	1.38435	0.233508	1.419	0.00189679	0.0088912
6	Neuropsychiatric	PNS	0.0206388	0.918429	1.91	0.729834	1.94058	4.92786e-06	7.31344e-05
6	Neuropsychiatric	Reproductive	0.0206388	0.918429	0.0300606	0.506729	-0.00576159	0.98766	0.998597
6	Neuropsychiatric	Respiratory	0.0206388	0.918429	-0.497471	0.68462	-0.507743	0.248755	0.38638
6	Neuropsychiatric	Urinary	0.0206388	0.918429	-0.613375	0.705637	-0.647232	0.0924631	0.191681
6	Non-Specific	Ophthalmological	0.505767	NA	0.456358	0.454599	-0.0640216	0.827586	0.895841
6	Non-Specific	Otic	0.505767	NA	1.38435	0.233508	0.882418	0.222222	0.352867
6	Non-Specific	PNS	0.505767	NA	1.91	0.729834	1.31351	0.307692	0.449498
6	Non-Specific	Reproductive	0.505767	NA	0.0300606	0.506729	-0.633812	0.8	0.876598
6	Non-Specific	Respiratory	0.505767	NA	-0.497471	0.68462	-1.04713	0.222222	0.352867
6	Non-Specific	Urinary	0.505767	NA	-0.613375	0.705637	-1.02752	0.166667	0.28866
6	Ophthalmological	Otic	0.456358	0.454599	1.38435	0.233508	0.899406	0.00359804	0.0147893
6	Ophthalmological	PNS	0.456358	0.454599	1.91	0.729834	1.41096	3.19346e-05	0.000336976
6	Ophthalmological	Reproductive	0.456358	0.454599	0.0300606	0.506729	-0.533939	0.108176	0.213205
6	Ophthalmological	Respiratory	0.456358	0.454599	-0.497471	0.68462	-1.07397	0.00630244	0.0231181
6	Ophthalmological	Urinary	0.456358	0.454599	-0.613375	0.705637	-1.07138	0.000464106	0.00289206
6	Otic	PNS	1.38435	0.233508	1.91	0.729834	0.494567	0.0978804	0.199756
6	Otic	Reproductive	1.38435	0.233508	0.0300606	0.506729	-1.42352	0.000164541	0.00122098
6	Otic	Respiratory	1.38435	0.233508	-0.497471	0.68462	-1.84488	0.0001554	0.00116342
6	Otic	Urinary	1.38435	0.233508	-0.613375	0.705637	-1.91844	2.64613e-05	0.000297159
6	PNS	Reproductive	1.91	0.729834	0.0300606	0.506729	-1.93614	8.16521e-05	0.000701306
6	PNS	Respiratory	1.91	0.729834	-0.497471	0.68462	-2.45415	3.17536e-05	0.000335932
6	PNS	Urinary	1.91	0.729834	-0.613375	0.705637	-2.49085	1.4792e-06	2.74896e-05
6	Reproductive	Respiratory	0.0300606	0.506729	-0.497471	0.68462	-0.517289	0.138791	0.25455
6	Reproductive	Urinary	0.0300606	0.506729	-0.613375	0.705637	-0.67706	0.0804001	0.172992
6	Respiratory	Urinary	-0.497471	0.68462	-0.613375	0.705637	-0.169665	0.716784	0.817403
7	Cardiovascular	CNS	0.307269	0.633587	-0.562832	0.621942	-0.843295	0.00286681	0.012362
7	Cardiovascular	Development	0.307269	0.633587	0.65678	0.79146	0.359746	0.241901	0.377409
7	Cardiovascular	Digestive	0.307269	0.633587	1.18518	0.583194	0.898324	0.0311912	0.0830183
7	Cardiovascular	Endocrine	0.307269	0.633587	-0.213554	0.577001	-0.522582	0.0391923	0.100248
7	Cardiovascular	Hematologic	0.307269	0.633587	0.17851	0.61545	-0.0308622	0.841498	0.906151
7	Cardiovascular	Hepatic	0.307269	0.633587	0.564605	0.269307	0.405243	0.303134	0.444851
7	Cardiovascular	Immune	0.307269	0.633587	0.296981	0.678028	0.000560471	1	1
7	Cardiovascular	Infectious_Disease	0.307269	0.633587	-0.117268	0.779738	-0.386598	0.0893505	0.186424
7	Cardiovascular	Integumentary	0.307269	0.633587	-0.307907	0.525367	-0.650698	0.019888	0.0584874
7	Cardiovascular	Metabolic	0.307269	0.633587	-0.505655	0.642685	-0.854293	0.000168921	0.00124906
7	Cardiovascular	Musculoskeletal	0.307269	0.633587	0.29431	0.479287	-0.00091793	1	1
7	Cardiovascular	Neoplastic_Process	0.307269	0.633587	-0.0241198	0.89581	-0.382602	0.23629	0.369892
7	Cardiovascular	Neuropsychiatric	0.307269	0.633587	-0.125179	0.665466	-0.491986	0.0689354	0.15408
7	Cardiovascular	Non-Specific	0.307269	0.633587	1.57285	NA	1.39756	0.333333	0.474898
7	Cardiovascular	Ophthalmological	0.307269	0.633587	-1.61406	0.669345	-1.90373	8.17742e-10	6.86903e-08
7	Cardiovascular	Otic	0.307269	0.633587	0.219363	0.387678	-0.112619	0.740024	0.833671
7	Cardiovascular	PNS	0.307269	0.633587	-0.184596	0.683669	-0.447163	0.0992766	0.201528
7	Cardiovascular	Reproductive	0.307269	0.633587	0.210757	0.617178	-0.0649625	0.901795	0.946885
7	Cardiovascular	Respiratory	0.307269	0.633587	1.59589	0.232575	1.35053	0.002696	0.0117339
7	Cardiovascular	Urinary	0.307269	0.633587	0.357422	0.524981	0.0554585	0.913453	0.953405
7	CNS	Development	-0.562832	0.621942	0.65678	0.79146	1.20563	0.00014564	0.00110214
7	CNS	Digestive	-0.562832	0.621942	1.18518	0.583194	1.75723	0.000105426	0.000851629
7	CNS	Endocrine	-0.562832	0.621942	-0.213554	0.577001	0.345284	0.185272	0.31188
7	CNS	Hematologic	-0.562832	0.621942	0.17851	0.61545	0.763884	0.0189252	0.0562534
7	CNS	Hepatic	-0.562832	0.621942	0.564605	0.269307	1.23467	0.0176638	0.0532195
7	CNS	Immune	-0.562832	0.621942	0.296981	0.678028	0.848378	0.000435942	0.00273592
7	CNS	Infectious_Disease	-0.562832	0.621942	-0.117268	0.779738	0.490251	0.107723	0.21261
7	CNS	Integumentary	-0.562832	0.621942	-0.307907	0.525367	0.297156	0.281126	0.421237
7	CNS	Metabolic	-0.562832	0.621942	-0.505655	0.642685	0.040025	0.871839	0.926549
7	CNS	Musculoskeletal	-0.562832	0.621942	0.29431	0.479287	0.870245	0.000287084	0.0019323
7	CNS	Neoplastic_Process	-0.562832	0.621942	-0.0241198	0.89581	0.510836	0.0692882	0.154302
7	CNS	Neuropsychiatric	-0.562832	0.621942	-0.125179	0.665466	0.389996	0.0864293	0.182139
7	CNS	Non-Specific	-0.562832	0.621942	1.57285	NA	2.17223	0.166667	0.28866
7	CNS	Ophthalmological	-0.562832	0.621942	-1.61406	0.669345	-1.04806	0.000111234	0.000883474
7	CNS	Otic	-0.562832	0.621942	0.219363	0.387678	0.816909	0.0177884	0.0535566
7	CNS	PNS	-0.562832	0.621942	-0.184596	0.683669	0.40642	0.195488	0.324782
7	CNS	Reproductive	-0.562832	0.621942	0.210757	0.617178	0.805473	0.0215897	0.0622779
7	CNS	Respiratory	-0.562832	0.621942	1.59589	0.232575	2.1721	6.54098e-05	0.000584513
7	CNS	Urinary	-0.562832	0.621942	0.357422	0.524981	0.975771	0.000776518	0.0043485
7	Development	Digestive	0.65678	0.79146	1.18518	0.583194	0.49798	0.160198	0.282465
7	Development	Endocrine	0.65678	0.79146	-0.213554	0.577001	-0.88256	0.00060408	0.00354844
7	Development	Hematologic	0.65678	0.79146	0.17851	0.61545	-0.449956	0.105446	0.209694
7	Development	Hepatic	0.65678	0.79146	0.564605	0.269307	0.00953226	0.984637	0.997462
7	Development	Immune	0.65678	0.79146	0.296981	0.678028	-0.361161	0.0882527	0.184868
7	Development	Infectious_Disease	0.65678	0.79146	-0.117268	0.779738	-0.755954	0.00150783	0.00735527
7	Development	Integumentary	0.65678	0.79146	-0.307907	0.525367	-0.984653	0.00010629	0.000853572
7	Development	Metabolic	0.65678	0.79146	-0.505655	0.642685	-1.18385	1.39429e-06	2.6143e-05
7	Development	Musculoskeletal	0.65678	0.79146	0.29431	0.479287	-0.359644	0.108417	0.213579
7	Development	Neoplastic_Process	0.65678	0.79146	-0.0241198	0.89581	-0.638651	0.00458205	0.0178853
7	Development	Neuropsychiatric	0.65678	0.79146	-0.125179	0.665466	-0.803733	0.00268493	0.01171
7	Development	Non-Specific	0.65678	0.79146	1.57285	NA	0.981602	0.428571	0.56338
7	Development	Ophthalmological	0.65678	0.79146	-1.61406	0.669345	-2.26029	2.94608e-11	3.99146e-09
7	Development	Otic	0.65678	0.79146	0.219363	0.387678	-0.503623	0.233621	0.367907
7	Development	PNS	0.65678	0.79146	-0.184596	0.683669	-0.816346	0.024972	0.0698285
7	Development	Reproductive	0.65678	0.79146	0.210757	0.617178	-0.436031	0.250128	0.386938
7	Development	Respiratory	0.65678	0.79146	1.59589	0.232575	0.853445	0.021794	0.0626715
7	Development	Urinary	0.65678	0.79146	0.357422	0.524981	-0.330854	0.565295	0.687986
7	Digestive	Endocrine	1.18518	0.583194	-0.213554	0.577001	-1.39059	8.84461e-05	0.000739987
7	Digestive	Hematologic	1.18518	0.583194	0.17851	0.61545	-1.0159	0.00709209	0.0253289
7	Digestive	Hepatic	1.18518	0.583194	0.564605	0.269307	-0.560219	0.279853	0.41993
7	Digestive	Immune	1.18518	0.583194	0.296981	0.678028	-0.905292	0.0103415	0.0344443
7	Digestive	Infectious_Disease	1.18518	0.583194	-0.117268	0.779738	-1.26456	0.000225397	0.00156993
7	Digestive	Integumentary	1.18518	0.583194	-0.307907	0.525367	-1.44725	0.000136674	0.0010475
7	Digestive	Metabolic	1.18518	0.583194	-0.505655	0.642685	-1.68396	6.13546e-06	8.82498e-05
7	Digestive	Musculoskeletal	1.18518	0.583194	0.29431	0.479287	-0.91518	0.0104421	0.0346421
7	Digestive	Neoplastic_Process	1.18518	0.583194	-0.0241198	0.89581	-1.11851	0.00242199	0.0108317
7	Digestive	Neuropsychiatric	1.18518	0.583194	-0.125179	0.665466	-1.29958	0.000411042	0.00260782
7	Digestive	Non-Specific	1.18518	0.583194	1.57285	NA	0.483622	0.833333	0.898357
7	Digestive	Ophthalmological	1.18518	0.583194	-1.61406	0.669345	-2.81268	3.57983e-08	1.50353e-06
7	Digestive	Otic	1.18518	0.583194	0.219363	0.387678	-0.982133	0.0120664	0.0389537
7	Digestive	PNS	1.18518	0.583194	-0.184596	0.683669	-1.35426	0.00356045	0.0146607
7	Digestive	Reproductive	1.18518	0.583194	0.210757	0.617178	-0.96109	0.0310312	0.0827586
7	Digestive	Respiratory	1.18518	0.583194	1.59589	0.232575	0.373266	0.310047	0.452032
7	Digestive	Urinary	1.18518	0.583194	0.357422	0.524981	-0.758026	0.0128375	0.0410644
7	Endocrine	Hematologic	-0.213554	0.577001	0.17851	0.61545	0.417739	0.109759	0.215113
7	Endocrine	Hepatic	-0.213554	0.577001	0.564605	0.269307	0.854952	0.0189499	0.0562856
7	Endocrine	Immune	-0.213554	0.577001	0.296981	0.678028	0.50881	0.0128245	0.0410541
7	Endocrine	Infectious_Disease	-0.213554	0.577001	-0.117268	0.779738	0.125936	0.534736	0.659781
7	Endocrine	Integumentary	-0.213554	0.577001	-0.307907	0.525367	-0.0425499	0.736351	0.830694
7	Endocrine	Metabolic	-0.213554	0.577001	-0.505655	0.642685	-0.290216	0.147246	0.266108
7	Endocrine	Musculoskeletal	-0.213554	0.577001	0.29431	0.479287	0.535555	0.0119999	0.0387988
7	Endocrine	Neoplastic_Process	-0.213554	0.577001	-0.0241198	0.89581	0.222897	0.376452	0.520098
7	Endocrine	Neuropsychiatric	-0.213554	0.577001	-0.125179	0.665466	0.0944873	0.675303	0.781843
7	Endocrine	Non-Specific	-0.213554	0.577001	1.57285	NA	1.71578	0.08	0.172485
7	Endocrine	Ophthalmological	-0.213554	0.577001	-1.61406	0.669345	-1.38022	9.41526e-07	1.92898e-05
7	Endocrine	Otic	-0.213554	0.577001	0.219363	0.387678	0.444267	0.147443	0.266348
7	Endocrine	PNS	-0.213554	0.577001	-0.184596	0.683669	0.0657239	0.934122	0.966312
7	Endocrine	Reproductive	-0.213554	0.577001	0.210757	0.617178	0.488062	0.121057	0.231616
7	Endocrine	Respiratory	-0.213554	0.577001	1.59589	0.232575	1.7376	8.55652e-06	0.000115927
7	Endocrine	Urinary	-0.213554	0.577001	0.357422	0.524981	0.696246	0.0182411	0.054451
7	Hematologic	Hepatic	0.17851	0.61545	0.564605	0.269307	0.388609	0.188368	0.314947
7	Hematologic	Immune	0.17851	0.61545	0.296981	0.678028	0.0603873	0.733536	0.829935
7	Hematologic	Infectious_Disease	0.17851	0.61545	-0.117268	0.779738	-0.274854	0.305242	0.447632
7	Hematologic	Integumentary	0.17851	0.61545	-0.307907	0.525367	-0.429504	0.05196	0.123855
7	Hematologic	Metabolic	0.17851	0.61545	-0.505655	0.642685	-0.677969	0.00256259	0.0112582
7	Hematologic	Musculoskeletal	0.17851	0.61545	0.29431	0.479287	0.0483891	0.788481	0.869419
7	Hematologic	Neoplastic_Process	0.17851	0.61545	-0.0241198	0.89581	-0.170338	0.528179	0.653032
7	Hematologic	Neuropsychiatric	0.17851	0.61545	-0.125179	0.665466	-0.319939	0.26537	0.404117
7	Hematologic	Non-Specific	0.17851	0.61545	1.57285	NA	1.40835	0.2	0.329154
7	Hematologic	Ophthalmological	0.17851	0.61545	-1.61406	0.669345	-1.8047	8.39818e-08	2.97393e-06
7	Hematologic	Otic	0.17851	0.61545	0.219363	0.387678	0.0498257	0.937873	0.968543
7	Hematologic	PNS	0.17851	0.61545	-0.184596	0.683669	-0.445664	0.252017	0.388858
7	Hematologic	Reproductive	0.17851	0.61545	0.210757	0.617178	0.0433883	0.846973	0.90956
7	Hematologic	Respiratory	0.17851	0.61545	1.59589	0.232575	1.40084	0.000923392	0.00497849
7	Hematologic	Urinary	0.17851	0.61545	0.357422	0.524981	0.277046	0.444779	0.57853
7	Hepatic	Immune	0.564605	0.269307	0.296981	0.678028	-0.382931	0.261219	0.399534
7	Hepatic	Infectious_Disease	0.564605	0.269307	-0.117268	0.779738	-0.690811	0.0974555	0.199082
7	Hepatic	Integumentary	0.564605	0.269307	-0.307907	0.525367	-0.995405	0.00658688	0.023849
7	Hepatic	Metabolic	0.564605	0.269307	-0.505655	0.642685	-1.21862	0.00487395	0.0188322
7	Hepatic	Musculoskeletal	0.564605	0.269307	0.29431	0.479287	-0.425081	0.208509	0.338909
7	Hepatic	Neoplastic_Process	0.564605	0.269307	-0.0241198	0.89581	-0.613173	0.138318	0.254017
7	Hepatic	Neuropsychiatric	0.564605	0.269307	-0.125179	0.665466	-0.784774	0.0824039	0.17631
7	Hepatic	Non-Specific	0.564605	0.269307	1.57285	NA	1.06749	0.4	0.538763
7	Hepatic	Ophthalmological	0.564605	0.269307	-1.61406	0.669345	-2.27421	5.56174e-05	0.000513239
7	Hepatic	Otic	0.564605	0.269307	0.219363	0.387678	-0.526255	0.460606	0.593783
7	Hepatic	PNS	0.564605	0.269307	-0.184596	0.683669	-0.878232	0.17033	0.29283
7	Hepatic	Reproductive	0.564605	0.269307	0.210757	0.617178	-0.487578	0.26014	0.398173
7	Hepatic	Respiratory	0.564605	0.269307	1.59589	0.232575	0.991983	0.0727273	0.160512
7	Hepatic	Urinary	0.564605	0.269307	0.357422	0.524981	-0.450881	0.851282	0.911158
7	Immune	Infectious_Disease	0.296981	0.678028	-0.117268	0.779738	-0.388572	0.0357742	0.0923489
7	Immune	Integumentary	0.296981	0.678028	-0.307907	0.525367	-0.57049	0.00233913	0.0105866
7	Immune	Metabolic	0.296981	0.678028	-0.505655	0.642685	-0.806228	3.83529e-06	5.98071e-05
7	Immune	Musculoskeletal	0.296981	0.678028	0.29431	0.479287	0.024384	0.912333	0.952947
7	Immune	Neoplastic_Process	0.296981	0.678028	-0.0241198	0.89581	-0.347832	0.08446	0.178616
7	Immune	Neuropsychiatric	0.296981	0.678028	-0.125179	0.665466	-0.432495	0.0299483	0.0804238
7	Immune	Non-Specific	0.296981	0.678028	1.57285	NA	1.36436	0.187683	0.314176
7	Immune	Ophthalmological	0.296981	0.678028	-1.61406	0.669345	-1.88906	1.42639e-11	2.21883e-09
7	Immune	Otic	0.296981	0.678028	0.219363	0.387678	-0.0524361	0.830465	0.898032
7	Immune	PNS	0.296981	0.678028	-0.184596	0.683669	-0.467498	0.0983234	0.200465
7	Immune	Reproductive	0.296981	0.678028	0.210757	0.617178	-0.0402849	0.950785	0.975879
7	Immune	Respiratory	0.296981	0.678028	1.59589	0.232575	1.28883	0.00139781	0.00692313
7	Immune	Urinary	0.296981	0.678028	0.357422	0.524981	0.136519	0.562581	0.685477
7	Infectious_Disease	Integumentary	-0.117268	0.779738	-0.307907	0.525367	-0.178619	0.421549	0.557815
7	Infectious_Disease	Metabolic	-0.117268	0.779738	-0.505655	0.642685	-0.386296	0.0501943	0.120466
7	Infectious_Disease	Musculoskeletal	-0.117268	0.779738	0.29431	0.479287	0.3897	0.0665132	0.150515
7	Infectious_Disease	Neoplastic_Process	-0.117268	0.779738	-0.0241198	0.89581	0.131128	0.584072	0.70451
7	Infectious_Disease	Neuropsychiatric	-0.117268	0.779738	-0.125179	0.665466	-0.0195597	0.96376	0.983907
7	Infectious_Disease	Non-Specific	-0.117268	0.779738	1.57285	NA	1.55478	0.0425532	0.106193
7	Infectious_Disease	Ophthalmological	-0.117268	0.779738	-1.61406	0.669345	-1.50433	1.08376e-07	3.58321e-06
7	Infectious_Disease	Otic	-0.117268	0.779738	0.219363	0.387678	0.243403	0.368116	0.51195
7	Infectious_Disease	PNS	-0.117268	0.779738	-0.184596	0.683669	-0.0805873	0.783528	0.866461
7	Infectious_Disease	Reproductive	-0.117268	0.779738	0.210757	0.617178	0.328176	0.274965	0.414668
7	Infectious_Disease	Respiratory	-0.117268	0.779738	1.59589	0.232575	1.56895	6.27027e-06	8.95753e-05
7	Infectious_Disease	Urinary	-0.117268	0.779738	0.357422	0.524981	0.550967	0.0525884	0.125069
7	Integumentary	Metabolic	-0.307907	0.525367	-0.505655	0.642685	-0.259125	0.125789	0.237444
7	Integumentary	Musculoskeletal	-0.307907	0.525367	0.29431	0.479287	0.616336	0.00253736	0.011206
7	Integumentary	Neoplastic_Process	-0.307907	0.525367	-0.0241198	0.89581	0.231374	0.220192	0.352867
7	Integumentary	Neuropsychiatric	-0.307907	0.525367	-0.125179	0.665466	0.176096	0.483465	0.61309
7	Integumentary	Non-Specific	-0.307907	0.525367	1.57285	NA	1.75162	0.121212	0.231616
7	Integumentary	Ophthalmological	-0.307907	0.525367	-1.61406	0.669345	-1.35107	4.82335e-08	1.8971e-06
7	Integumentary	Otic	-0.307907	0.525367	0.219363	0.387678	0.544376	0.0357399	0.092317
7	Integumentary	PNS	-0.307907	0.525367	-0.184596	0.683669	0.107643	0.686892	0.791264
7	Integumentary	Reproductive	-0.307907	0.525367	0.210757	0.617178	0.588324	0.0987876	0.200729
7	Integumentary	Respiratory	-0.307907	0.525367	1.59589	0.232575	1.7635	1.20409e-05	0.000152785
7	Integumentary	Urinary	-0.307907	0.525367	0.357422	0.524981	0.735763	0.00714908	0.0254904
7	Metabolic	Musculoskeletal	-0.505655	0.642685	0.29431	0.479287	0.826205	1.72704e-05	0.000204903
7	Metabolic	Neoplastic_Process	-0.505655	0.642685	-0.0241198	0.89581	0.482438	0.0155859	0.0484177
7	Metabolic	Neuropsychiatric	-0.505655	0.642685	-0.125179	0.665466	0.386849	0.0681861	0.153307
7	Metabolic	Non-Specific	-0.505655	0.642685	1.57285	NA	1.99415	0.0416667	0.104924
7	Metabolic	Ophthalmological	-0.505655	0.642685	-1.61406	0.669345	-1.1009	2.12119e-06	3.71208e-05
7	Metabolic	Otic	-0.505655	0.642685	0.219363	0.387678	0.788643	0.0154205	0.0480598
7	Metabolic	PNS	-0.505655	0.642685	-0.184596	0.683669	0.333283	0.27451	0.414281
7	Metabolic	Reproductive	-0.505655	0.642685	0.210757	0.617178	0.779876	0.010684	0.0353132
7	Metabolic	Respiratory	-0.505655	0.642685	1.59589	0.232575	1.99997	1.10056e-07	3.58321e-06
7	Metabolic	Urinary	-0.505655	0.642685	0.357422	0.524981	1.02687	0.000869549	0.00476155
7	Musculoskeletal	Neoplastic_Process	0.29431	0.479287	-0.0241198	0.89581	-0.335311	0.143547	0.261447
7	Musculoskeletal	Neuropsychiatric	0.29431	0.479287	-0.125179	0.665466	-0.455369	0.0303607	0.0812836
7	Musculoskeletal	Non-Specific	0.29431	0.479287	1.57285	NA	1.40467	0.275862	0.415574
7	Musculoskeletal	Ophthalmological	0.29431	0.479287	-1.61406	0.669345	-1.92562	3.85478e-12	7.35912e-10
7	Musculoskeletal	Otic	0.29431	0.479287	0.219363	0.387678	-0.0713982	0.808442	0.882241
7	Musculoskeletal	PNS	0.29431	0.479287	-0.184596	0.683669	-0.479825	0.0561734	0.131847
7	Musculoskeletal	Reproductive	0.29431	0.479287	0.210757	0.617178	-0.0429135	0.76755	0.854869
7	Musculoskeletal	Respiratory	0.29431	0.479287	1.59589	0.232575	1.35233	0.000585519	0.0034539
7	Musculoskeletal	Urinary	0.29431	0.479287	0.357422	0.524981	0.11906	0.569042	0.691544
7	Neoplastic_Process	Neuropsychiatric	-0.0241198	0.89581	-0.125179	0.665466	-0.0902335	0.665224	0.775623
7	Neoplastic_Process	Non-Specific	-0.0241198	0.89581	1.57285	NA	1.50955	0.143235	0.261219
7	Neoplastic_Process	Ophthalmological	-0.0241198	0.89581	-1.61406	0.669345	-1.57974	3.69548e-08	1.53673e-06
7	Neoplastic_Process	Otic	-0.0241198	0.89581	0.219363	0.387678	0.300411	0.489111	0.618103
7	Neoplastic_Process	PNS	-0.0241198	0.89581	-0.184596	0.683669	-0.141114	0.713364	0.814609
7	Neoplastic_Process	Reproductive	-0.0241198	0.89581	0.210757	0.617178	0.238099	0.468314	0.600219
7	Neoplastic_Process	Respiratory	-0.0241198	0.89581	1.59589	0.232575	1.50229	0.00025593	0.00175639
7	Neoplastic_Process	Urinary	-0.0241198	0.89581	0.357422	0.524981	0.505057	0.214702	0.346452
7	Neuropsychiatric	Non-Specific	-0.125179	0.665466	1.57285	NA	1.73315	0.121212	0.231616
7	Neuropsychiatric	Ophthalmological	-0.125179	0.665466	-1.61406	0.669345	-1.4612	3.45094e-08	1.49657e-06
7	Neuropsychiatric	Otic	-0.125179	0.665466	0.219363	0.387678	0.384912	0.262983	0.401355
7	Neuropsychiatric	PNS	-0.125179	0.665466	-0.184596	0.683669	-0.0510097	0.865853	0.922289
7	Neuropsychiatric	Reproductive	-0.125179	0.665466	0.210757	0.617178	0.422641	0.217592	0.350148
7	Neuropsychiatric	Respiratory	-0.125179	0.665466	1.59589	0.232575	1.61723	2.66564e-05	0.000298551
7	Neuropsychiatric	Urinary	-0.125179	0.665466	0.357422	0.524981	0.542002	0.0317768	0.0839387
7	Non-Specific	Ophthalmological	1.57285	NA	-1.61406	0.669345	-3.27024	0.0689655	0.15408
7	Non-Specific	Otic	1.57285	NA	0.219363	0.387678	-1.17636	0.222222	0.352867
7	Non-Specific	PNS	1.57285	NA	-0.184596	0.683669	-1.90603	0.153846	0.273446
7	Non-Specific	Reproductive	1.57285	NA	0.210757	0.617178	-1.49769	0.2	0.329154
7	Non-Specific	Respiratory	1.57285	NA	1.59589	0.232575	0.0286778	0.888889	0.936801
7	Non-Specific	Urinary	1.57285	NA	0.357422	0.524981	-0.900843	0.166667	0.28866
7	Ophthalmological	Otic	-1.61406	0.669345	0.219363	0.387678	1.87515	4.42824e-06	6.7143e-05
7	Ophthalmological	PNS	-1.61406	0.669345	-0.184596	0.683669	1.41901	6.30255e-05	0.000569262
7	Ophthalmological	Reproductive	-1.61406	0.669345	0.210757	0.617178	1.85447	5.77154e-06	8.41682e-05
7	Ophthalmological	Respiratory	-1.61406	0.669345	1.59589	0.232575	3.15836	6.60931e-08	2.43501e-06
7	Ophthalmological	Urinary	-1.61406	0.669345	0.357422	0.524981	2.04395	1.15748e-07	3.73955e-06
7	Otic	PNS	0.219363	0.387678	-0.184596	0.683669	-0.421654	0.208288	0.338753
7	Otic	Reproductive	0.219363	0.387678	0.210757	0.617178	0.0411458	0.962567	0.983195
7	Otic	Respiratory	0.219363	0.387678	1.59589	0.232575	1.26078	0.0029526	0.0126282
7	Otic	Urinary	0.219363	0.387678	0.357422	0.524981	0.176319	0.17737	0.301601
7	PNS	Reproductive	-0.184596	0.683669	0.210757	0.617178	0.471147	0.169421	0.292228
7	PNS	Respiratory	-0.184596	0.683669	1.59589	0.232575	1.76852	0.000476304	0.00295056
7	PNS	Urinary	-0.184596	0.683669	0.357422	0.524981	0.593882	0.0792306	0.171707
7	Reproductive	Respiratory	0.210757	0.617178	1.59589	0.232575	1.42014	0.00246812	0.0109927
7	Reproductive	Urinary	0.210757	0.617178	0.357422	0.524981	0.057341	0.766432	0.854077
7	Respiratory	Urinary	1.59589	0.232575	0.357422	0.524981	-0.980851	0.00119076	0.00606941
8	Cardiovascular	CNS	-0.00262576	0.538566	0.744769	0.616226	0.786602	0.00163212	0.00785212
8	Cardiovascular	Development	-0.00262576	0.538566	-0.0630521	0.655596	-0.0124932	0.944665	0.971496
8	Cardiovascular	Digestive	-0.00262576	0.538566	0.006441	0.322117	0.0312788	0.856242	0.914835
8	Cardiovascular	Endocrine	-0.00262576	0.538566	0.589197	0.687713	0.634723	0.0199327	0.0585437
8	Cardiovascular	Hematologic	-0.00262576	0.538566	0.109878	0.312605	0.138909	0.452443	0.5865
8	Cardiovascular	Hepatic	-0.00262576	0.538566	0.687928	0.205955	0.66865	0.0221083	0.0633388
8	Cardiovascular	Immune	-0.00262576	0.538566	-0.392283	0.858138	-0.261671	0.173071	0.296089
8	Cardiovascular	Infectious_Disease	-0.00262576	0.538566	-0.268085	0.679167	-0.259561	0.314027	0.457479
8	Cardiovascular	Integumentary	-0.00262576	0.538566	-0.295183	0.487951	-0.244899	0.296656	0.438254
8	Cardiovascular	Metabolic	-0.00262576	0.538566	0.248217	0.428113	0.245028	0.121601	0.232147
8	Cardiovascular	Musculoskeletal	-0.00262576	0.538566	0.498319	0.651136	0.569744	0.0411238	0.104249
8	Cardiovascular	Neoplastic_Process	-0.00262576	0.538566	-0.0111381	0.957952	0.0557696	0.872658	0.927186
8	Cardiovascular	Neuropsychiatric	-0.00262576	0.538566	0.765732	0.99056	0.807826	0.0104545	0.0346558
8	Cardiovascular	Non-Specific	-0.00262576	0.538566	-1.61739	NA	-1.58213	0.0833333	0.176946
8	Cardiovascular	Ophthalmological	-0.00262576	0.538566	-0.951345	0.57291	-0.932303	0.00020509	0.00146742
8	Cardiovascular	Otic	-0.00262576	0.538566	-0.181274	0.332387	-0.180164	0.549648	0.67402
8	Cardiovascular	PNS	-0.00262576	0.538566	0.902714	0.669603	0.934424	0.00210137	0.00965616
8	Cardiovascular	Reproductive	-0.00262576	0.538566	1.30439	0.815949	1.52628	0.0243336	0.0683006
8	Cardiovascular	Respiratory	-0.00262576	0.538566	-1.19393	0.423952	-1.22571	0.00033288	0.00217433
8	Cardiovascular	Urinary	-0.00262576	0.538566	-0.59616	0.55445	-0.53313	0.0311912	0.0830183
8	CNS	Development	0.744769	0.616226	-0.0630521	0.655596	-0.806714	0.0004107	0.00260782
8	CNS	Digestive	0.744769	0.616226	0.006441	0.322117	-0.739907	0.00511322	0.019628
8	CNS	Endocrine	0.744769	0.616226	0.589197	0.687713	-0.162299	0.561778	0.685031
8	CNS	Hematologic	0.744769	0.616226	0.109878	0.312605	-0.563409	0.00545616	0.0205708
8	CNS	Hepatic	0.744769	0.616226	0.687928	0.205955	-0.0264205	0.869288	0.924207
8	CNS	Immune	0.744769	0.616226	-0.392283	0.858138	-1.10051	4.0429e-05	0.000399533
8	CNS	Infectious_Disease	0.744769	0.616226	-0.268085	0.679167	-1.03273	7.1106e-05	0.000623476
8	CNS	Integumentary	0.744769	0.616226	-0.295183	0.487951	-1.0442	0.000129975	0.00100349
8	CNS	Metabolic	0.744769	0.616226	0.248217	0.428113	-0.507413	0.00860362	0.0294281
8	CNS	Musculoskeletal	0.744769	0.616226	0.498319	0.651136	-0.265644	0.296235	0.437786
8	CNS	Neoplastic_Process	0.744769	0.616226	-0.0111381	0.957952	-0.718363	0.0079646	0.0277098
8	CNS	Neuropsychiatric	0.744769	0.616226	0.765732	0.99056	0.0167161	0.966265	0.985267
8	CNS	Non-Specific	0.744769	0.616226	-1.61739	NA	-2.38426	0.0833333	0.176946
8	CNS	Ophthalmological	0.744769	0.616226	-0.951345	0.57291	-1.65591	5.31298e-09	3.18779e-07
8	CNS	Otic	0.744769	0.616226	-0.181274	0.332387	-0.860092	0.00632548	0.023142
8	CNS	PNS	0.744769	0.616226	0.902714	0.669603	0.145877	0.595164	0.71481
8	CNS	Reproductive	0.744769	0.616226	1.30439	0.815949	0.599824	0.183284	0.308782
8	CNS	Respiratory	0.744769	0.616226	-1.19393	0.423952	-1.92477	7.60579e-06	0.000104735
8	CNS	Urinary	0.744769	0.616226	-0.59616	0.55445	-1.32958	4.50685e-05	0.000437154
8	Development	Digestive	-0.0630521	0.655596	0.006441	0.322117	0.00431525	0.964776	0.984466
8	Development	Endocrine	-0.0630521	0.655596	0.589197	0.687713	0.72847	0.00353476	0.0145917
8	Development	Hematologic	-0.0630521	0.655596	0.109878	0.312605	0.137929	0.518013	0.644257
8	Development	Hepatic	-0.0630521	0.655596	0.687928	0.205955	0.666438	0.0506594	0.121305
8	Development	Immune	-0.0630521	0.655596	-0.392283	0.858138	-0.25814	0.221708	0.352867
8	Development	Infectious_Disease	-0.0630521	0.655596	-0.268085	0.679167	-0.189723	0.331994	0.474898
8	Development	Integumentary	-0.0630521	0.655596	-0.295183	0.487951	-0.215893	0.295394	0.437004
8	Development	Metabolic	-0.0630521	0.655596	0.248217	0.428113	0.24415	0.124191	0.235274
8	Development	Musculoskeletal	-0.0630521	0.655596	0.498319	0.651136	0.60046	0.0109568	0.0359801
8	Development	Neoplastic_Process	-0.0630521	0.655596	-0.0111381	0.957952	0.11807	0.616357	0.732928
8	Development	Neuropsychiatric	-0.0630521	0.655596	0.765732	0.99056	0.8921	0.00421855	0.0166747
8	Development	Non-Specific	-0.0630521	0.655596	-1.61739	NA	-1.68595	0.0952381	0.196078
8	Development	Ophthalmological	-0.0630521	0.655596	-0.951345	0.57291	-0.863585	9.29821e-05	0.000767239
8	Development	Otic	-0.0630521	0.655596	-0.181274	0.332387	-0.0851367	0.740079	0.833671
8	Development	PNS	-0.0630521	0.655596	0.902714	0.669603	1.01536	0.000966359	0.00515065
8	Development	Reproductive	-0.0630521	0.655596	1.30439	0.815949	1.41213	0.015724	0.0486667
8	Development	Respiratory	-0.0630521	0.655596	-1.19393	0.423952	-1.20341	0.00150716	0.00735527
8	Development	Urinary	-0.0630521	0.655596	-0.59616	0.55445	-0.513404	0.0503012	0.120585
8	Digestive	Endocrine	0.006441	0.322117	0.589197	0.687713	0.520833	0.0396904	0.101337
8	Digestive	Hematologic	0.006441	0.322117	0.109878	0.312605	0.108257	0.581616	0.703318
8	Digestive	Hepatic	0.006441	0.322117	0.687928	0.205955	0.661496	0.0175824	0.0530885
8	Digestive	Immune	0.006441	0.322117	-0.392283	0.858138	-0.323499	0.307651	0.449498
8	Digestive	Infectious_Disease	0.006441	0.322117	-0.268085	0.679167	-0.353678	0.209465	0.340168
8	Digestive	Integumentary	0.006441	0.322117	-0.295183	0.487951	-0.309542	0.13805	0.253635
8	Digestive	Metabolic	0.006441	0.322117	0.248217	0.428113	0.227657	0.186576	0.313071
8	Digestive	Musculoskeletal	0.006441	0.322117	0.498319	0.651136	0.506361	0.0540324	0.127828
8	Digestive	Neoplastic_Process	0.006441	0.322117	-0.0111381	0.957952	0.0181828	1	1
8	Digestive	Neuropsychiatric	0.006441	0.322117	0.765732	0.99056	0.682247	0.0521091	0.12414
8	Digestive	Non-Specific	0.006441	0.322117	-1.61739	NA	-1.61341	0.166667	0.28866
8	Digestive	Ophthalmological	0.006441	0.322117	-0.951345	0.57291	-0.947191	0.000297612	0.0019904
8	Digestive	Otic	0.006441	0.322117	-0.181274	0.332387	-0.171272	0.442142	0.577245
8	Digestive	PNS	0.006441	0.322117	0.902714	0.669603	0.797588	0.00448939	0.0175563
8	Digestive	Reproductive	0.006441	0.322117	1.30439	0.815949	1.48901	0.0464515	0.113626
8	Digestive	Respiratory	0.006441	0.322117	-1.19393	0.423952	-1.16971	0.000185229	0.00135063
8	Digestive	Urinary	0.006441	0.322117	-0.59616	0.55445	-0.540334	0.0280651	0.0766406
8	Endocrine	Hematologic	0.589197	0.687713	0.109878	0.312605	-0.386276	0.0681288	0.153307
8	Endocrine	Hepatic	0.589197	0.687713	0.687928	0.205955	0.160128	0.775775	0.860379
8	Endocrine	Immune	0.589197	0.687713	-0.392283	0.858138	-0.972269	0.000270673	0.00184251
8	Endocrine	Infectious_Disease	0.589197	0.687713	-0.268085	0.679167	-0.868489	0.000197327	0.00142401
8	Endocrine	Integumentary	0.589197	0.687713	-0.295183	0.487951	-0.84934	0.000507873	0.00308247
8	Endocrine	Metabolic	0.589197	0.687713	0.248217	0.428113	-0.346625	0.0689689	0.15408
8	Endocrine	Musculoskeletal	0.589197	0.687713	0.498319	0.651136	-0.109642	0.603805	0.72209
8	Endocrine	Neoplastic_Process	0.589197	0.687713	-0.0111381	0.957952	-0.60333	0.0295219	0.0794312
8	Endocrine	Neuropsychiatric	0.589197	0.687713	0.765732	0.99056	0.20925	0.559615	0.683618
8	Endocrine	Non-Specific	0.589197	0.687713	-1.61739	NA	-2.0934	0.08	0.172485
8	Endocrine	Ophthalmological	0.589197	0.687713	-0.951345	0.57291	-1.51235	1.11771e-08	5.86797e-07
8	Endocrine	Otic	0.589197	0.687713	-0.181274	0.332387	-0.695466	0.0257949	0.0717473
8	Endocrine	PNS	0.589197	0.687713	0.902714	0.669603	0.330738	0.250944	0.388058
8	Endocrine	Reproductive	0.589197	0.687713	1.30439	0.815949	0.774869	0.102334	0.205648
8	Endocrine	Respiratory	0.589197	0.687713	-1.19393	0.423952	-1.7196	3.61275e-06	5.70434e-05
8	Endocrine	Urinary	0.589197	0.687713	-0.59616	0.55445	-1.24132	0.000271771	0.00184699
8	Hematologic	Hepatic	0.109878	0.312605	0.687928	0.205955	0.562897	0.0438171	0.108766
8	Hematologic	Immune	0.109878	0.312605	-0.392283	0.858138	-0.460572	0.0868706	0.182794
8	Hematologic	Infectious_Disease	0.109878	0.312605	-0.268085	0.679167	-0.490207	0.0405321	0.10311
8	Hematologic	Integumentary	0.109878	0.312605	-0.295183	0.487951	-0.486278	0.028881	0.0781574
8	Hematologic	Metabolic	0.109878	0.312605	0.248217	0.428113	0.103109	0.39085	0.534539
8	Hematologic	Musculoskeletal	0.109878	0.312605	0.498319	0.651136	0.328364	0.116711	0.225865
8	Hematologic	Neoplastic_Process	0.109878	0.312605	-0.0111381	0.957952	-0.116067	0.688788	0.793177
8	Hematologic	Neuropsychiatric	0.109878	0.312605	0.765732	0.99056	0.552752	0.0682217	0.153307
8	Hematologic	Non-Specific	0.109878	0.312605	-1.61739	NA	-1.67537	0.1	0.202605
8	Hematologic	Ophthalmological	0.109878	0.312605	-0.951345	0.57291	-1.03555	8.93465e-06	0.000119316
8	Hematologic	Otic	0.109878	0.312605	-0.181274	0.332387	-0.339176	0.179534	0.30454
8	Hematologic	PNS	0.109878	0.312605	0.902714	0.669603	0.654856	0.00742133	0.0261929
8	Hematologic	Reproductive	0.109878	0.312605	1.30439	0.815949	1.32571	0.0325107	0.0856081
8	Hematologic	Respiratory	0.109878	0.312605	-1.19393	0.423952	-1.29358	2.70261e-05	0.000298633
8	Hematologic	Urinary	0.109878	0.312605	-0.59616	0.55445	-0.67868	0.0023742	0.0107222
8	Hepatic	Immune	0.687928	0.205955	-0.392283	0.858138	-0.884899	0.0204089	0.0594848
8	Hepatic	Infectious_Disease	0.687928	0.205955	-0.268085	0.679167	-1.08447	0.0327746	0.0858189
8	Hepatic	Integumentary	0.687928	0.205955	-0.295183	0.487951	-1.04801	0.00818267	0.0282625
8	Hepatic	Metabolic	0.687928	0.205955	0.248217	0.428113	-0.424931	0.104954	0.208836
8	Hepatic	Musculoskeletal	0.687928	0.205955	0.498319	0.651136	-0.220444	0.762625	0.851869
8	Hepatic	Neoplastic_Process	0.687928	0.205955	-0.0111381	0.957952	-0.674088	0.158431	0.280054
8	Hepatic	Neuropsychiatric	0.687928	0.205955	0.765732	0.99056	-0.0186484	0.941991	0.969697
8	Hepatic	Non-Specific	0.687928	0.205955	-1.61739	NA	-2.26281	0.4	0.538763
8	Hepatic	Ophthalmological	0.687928	0.205955	-0.951345	0.57291	-1.59938	5.56174e-05	0.000513239
8	Hepatic	Otic	0.687928	0.205955	-0.181274	0.332387	-0.895016	0.0484848	0.1171
8	Hepatic	PNS	0.687928	0.205955	0.902714	0.669603	0.0642532	0.77033	0.856829
8	Hepatic	Reproductive	0.687928	0.205955	1.30439	0.815949	0.920227	0.26014	0.398173
8	Hepatic	Respiratory	0.687928	0.205955	-1.19393	0.423952	-1.86207	0.0040404	0.0161462
8	Hepatic	Urinary	0.687928	0.205955	-0.59616	0.55445	-1.18015	0.0029304	0.0125717
8	Immune	Infectious_Disease	-0.392283	0.858138	-0.268085	0.679167	0.141896	0.491112	0.619105
8	Immune	Integumentary	-0.392283	0.858138	-0.295183	0.487951	0.115905	0.588583	0.709136
8	Immune	Metabolic	-0.392283	0.858138	0.248217	0.428113	0.530955	0.00321244	0.0134922
8	Immune	Musculoskeletal	-0.392283	0.858138	0.498319	0.651136	0.865428	0.000904637	0.00490888
8	Immune	Neoplastic_Process	-0.392283	0.858138	-0.0111381	0.957952	0.353461	0.0648582	0.147405
8	Immune	Neuropsychiatric	-0.392283	0.858138	0.765732	0.99056	1.16939	6.65863e-05	0.000593763
8	Immune	Non-Specific	-0.392283	0.858138	-1.61739	NA	-1.41646	0.187683	0.314176
8	Immune	Ophthalmological	-0.392283	0.858138	-0.951345	0.57291	-0.574992	0.0141443	0.0446328
8	Immune	Otic	-0.392283	0.858138	-0.181274	0.332387	0.200752	0.668499	0.776035
8	Immune	PNS	-0.392283	0.858138	0.902714	0.669603	1.32937	0.000278999	0.00189
8	Immune	Reproductive	-0.392283	0.858138	1.30439	0.815949	1.65301	0.00795397	0.0277098
8	Immune	Respiratory	-0.392283	0.858138	-1.19393	0.423952	-0.917522	0.0336218	0.0875459
8	Immune	Urinary	-0.392283	0.858138	-0.59616	0.55445	-0.318256	0.334535	0.476125
8	Infectious_Disease	Integumentary	-0.268085	0.679167	-0.295183	0.487951	0.0339537	0.875633	0.92971
8	Infectious_Disease	Metabolic	-0.268085	0.679167	0.248217	0.428113	0.520477	0.00716765	0.0254904
8	Infectious_Disease	Musculoskeletal	-0.268085	0.679167	0.498319	0.651136	0.752243	0.000756033	0.00427367
8	Infectious_Disease	Neoplastic_Process	-0.268085	0.679167	-0.0111381	0.957952	0.276828	0.216463	0.348733
8	Infectious_Disease	Neuropsychiatric	-0.268085	0.679167	0.765732	0.99056	1.03385	0.000287069	0.0019323
8	Infectious_Disease	Non-Specific	-0.268085	0.679167	-1.61739	NA	-1.19954	0.0425532	0.106193
8	Infectious_Disease	Ophthalmological	-0.268085	0.679167	-0.951345	0.57291	-0.618992	0.001159	0.00595815
8	Infectious_Disease	Otic	-0.268085	0.679167	-0.181274	0.332387	0.198464	0.421886	0.557896
8	Infectious_Disease	PNS	-0.268085	0.679167	0.902714	0.669603	1.21759	0.000206837	0.0014724
8	Infectious_Disease	Reproductive	-0.268085	0.679167	1.30439	0.815949	1.59588	0.0166614	0.0509671
8	Infectious_Disease	Respiratory	-0.268085	0.679167	-1.19393	0.423952	-0.866254	0.00415022	0.0164909
8	Infectious_Disease	Urinary	-0.268085	0.679167	-0.59616	0.55445	-0.35865	0.331572	0.474729
8	Integumentary	Metabolic	-0.295183	0.487951	0.248217	0.428113	0.558105	0.00301459	0.0128671
8	Integumentary	Musculoskeletal	-0.295183	0.487951	0.498319	0.651136	0.775426	0.00253736	0.011206
8	Integumentary	Neoplastic_Process	-0.295183	0.487951	-0.0111381	0.957952	0.237485	0.29569	0.437134
8	Integumentary	Neuropsychiatric	-0.295183	0.487951	0.765732	0.99056	0.95154	0.000654618	0.00379227
8	Integumentary	Non-Specific	-0.295183	0.487951	-1.61739	NA	-1.27644	0.0606061	0.139477
8	Integumentary	Ophthalmological	-0.295183	0.487951	-0.951345	0.57291	-0.617009	0.000707714	0.00406066
8	Integumentary	Otic	-0.295183	0.487951	-0.181274	0.332387	0.151067	0.58378	0.70436
8	Integumentary	PNS	-0.295183	0.487951	0.902714	0.669603	1.12235	0.000135286	0.00103876
8	Integumentary	Reproductive	-0.295183	0.487951	1.30439	0.815949	1.70015	0.0244961	0.0686151
8	Integumentary	Respiratory	-0.295183	0.487951	-1.19393	0.423952	-0.83476	0.00122565	0.00621705
8	Integumentary	Urinary	-0.295183	0.487951	-0.59616	0.55445	-0.310712	0.288455	0.429006
8	Metabolic	Musculoskeletal	0.248217	0.428113	0.498319	0.651136	0.279156	0.1506	0.271352
8	Metabolic	Neoplastic_Process	0.248217	0.428113	-0.0111381	0.957952	-0.195274	0.338936	0.481411
8	Metabolic	Neuropsychiatric	0.248217	0.428113	0.765732	0.99056	0.54557	0.054205	0.127828
8	Metabolic	Non-Specific	0.248217	0.428113	-1.61739	NA	-1.8625	0.0416667	0.104924
8	Metabolic	Ophthalmological	0.248217	0.428113	-0.951345	0.57291	-1.13631	1.2953e-08	6.63445e-07
8	Metabolic	Otic	0.248217	0.428113	-0.181274	0.332387	-0.437015	0.108092	0.213138
8	Metabolic	PNS	0.248217	0.428113	0.902714	0.669603	0.609327	0.0112516	0.0367755
8	Metabolic	Reproductive	0.248217	0.428113	1.30439	0.815949	1.23337	0.0223983	0.0640613
8	Metabolic	Respiratory	0.248217	0.428113	-1.19393	0.423952	-1.40503	9.91322e-06	0.000128109
8	Metabolic	Urinary	0.248217	0.428113	-0.59616	0.55445	-0.802254	0.000672449	0.00387419
8	Musculoskeletal	Neoplastic_Process	0.498319	0.651136	-0.0111381	0.957952	-0.494211	0.0634663	0.14479
8	Musculoskeletal	Neuropsychiatric	0.498319	0.651136	0.765732	0.99056	0.308133	0.396965	0.538763
8	Musculoskeletal	Non-Specific	0.498319	0.651136	-1.61739	NA	-2.19918	0.137931	0.253528
8	Musculoskeletal	Ophthalmological	0.498319	0.651136	-0.951345	0.57291	-1.38405	1.93756e-07	5.5738e-06
8	Musculoskeletal	Otic	0.498319	0.651136	-0.181274	0.332387	-0.657256	0.0441752	0.109203
8	Musculoskeletal	PNS	0.498319	0.651136	0.902714	0.669603	0.399539	0.181877	0.306781
8	Musculoskeletal	Reproductive	0.498319	0.651136	1.30439	0.815949	0.877928	0.116413	0.225522
8	Musculoskeletal	Respiratory	0.498319	0.651136	-1.19393	0.423952	-1.64806	5.2544e-05	0.000494809
8	Musculoskeletal	Urinary	0.498319	0.651136	-0.59616	0.55445	-1.14351	0.000616951	0.00360502
8	Neoplastic_Process	Neuropsychiatric	-0.0111381	0.957952	0.765732	0.99056	0.76156	0.00699168	0.0250555
8	Neoplastic_Process	Non-Specific	-0.0111381	0.957952	-1.61739	NA	-1.69287	0.204559	0.335081
8	Neoplastic_Process	Ophthalmological	-0.0111381	0.957952	-0.951345	0.57291	-0.948345	0.000279949	0.00189338
8	Neoplastic_Process	Otic	-0.0111381	0.957952	-0.181274	0.332387	-0.142496	0.729447	0.825956
8	Neoplastic_Process	PNS	-0.0111381	0.957952	0.902714	0.669603	0.928381	0.0113404	0.0369794
8	Neoplastic_Process	Reproductive	-0.0111381	0.957952	1.30439	0.815949	1.25005	0.0206376	0.0600621
8	Neoplastic_Process	Respiratory	-0.0111381	0.957952	-1.19393	0.423952	-1.24219	0.00511292	0.019628
8	Neoplastic_Process	Urinary	-0.0111381	0.957952	-0.59616	0.55445	-0.638661	0.0753391	0.165142
8	Neuropsychiatric	Non-Specific	0.765732	0.99056	-1.61739	NA	-2.17509	0.181818	0.306781
8	Neuropsychiatric	Ophthalmological	0.765732	0.99056	-0.951345	0.57291	-1.66801	1.02914e-07	3.43047e-06
8	Neuropsychiatric	Otic	0.765732	0.99056	-0.181274	0.332387	-0.802799	0.0426301	0.106196
8	Neuropsychiatric	PNS	0.765732	0.99056	0.902714	0.669603	0.185372	0.593757	0.71339
8	Neuropsychiatric	Reproductive	0.765732	0.99056	1.30439	0.815949	0.355911	0.465867	0.598179
8	Neuropsychiatric	Respiratory	0.765732	0.99056	-1.19393	0.423952	-1.91909	6.82403e-05	0.000603388
8	Neuropsychiatric	Urinary	0.765732	0.99056	-0.59616	0.55445	-1.46321	0.000868578	0.00476155
8	Non-Specific	Ophthalmological	-1.61739	NA	-0.951345	0.57291	0.657115	0.482759	0.612564
8	Non-Specific	Otic	-1.61739	NA	-0.181274	0.332387	1.39794	0.222222	0.352867
8	Non-Specific	PNS	-1.61739	NA	0.902714	0.669603	2.32919	0.153846	0.273446
8	Non-Specific	Reproductive	-1.61739	NA	1.30439	0.815949	3.43936	0.4	0.538763
8	Non-Specific	Respiratory	-1.61739	NA	-1.19393	0.423952	0.38963	0.444444	0.578454
8	Non-Specific	Urinary	-1.61739	NA	-0.59616	0.55445	1.22693	0.5	0.625931
8	Ophthalmological	Otic	-0.951345	0.57291	-0.181274	0.332387	0.825789	0.00550126	0.0206521
8	Ophthalmological	PNS	-0.951345	0.57291	0.902714	0.669603	1.78257	3.47244e-08	1.49657e-06
8	Ophthalmological	Reproductive	-0.951345	0.57291	1.30439	0.815949	2.30169	0.00308174	0.0130992
8	Ophthalmological	Respiratory	-0.951345	0.57291	-1.19393	0.423952	-0.273039	0.251306	0.388332
8	Ophthalmological	Urinary	-0.951345	0.57291	-0.59616	0.55445	0.37179	0.330704	0.474591
8	Otic	PNS	-0.181274	0.332387	0.902714	0.669603	0.970668	0.00549337	0.0206521
8	Otic	Reproductive	-0.181274	0.332387	1.30439	0.815949	1.72301	0.092719	0.191833
8	Otic	Respiratory	-0.181274	0.332387	-1.19393	0.423952	-1.04585	0.0029526	0.0126282
8	Otic	Urinary	-0.181274	0.332387	-0.59616	0.55445	-0.358962	0.151756	0.271801
8	PNS	Reproductive	0.902714	0.669603	1.30439	0.815949	0.427279	0.422107	0.557896
8	PNS	Respiratory	0.902714	0.669603	-1.19393	0.423952	-1.96074	3.17536e-05	0.000335932
8	PNS	Urinary	0.902714	0.669603	-0.59616	0.55445	-1.5146	0.000143483	0.00109172
8	Reproductive	Respiratory	1.30439	0.815949	-1.19393	0.423952	-2.5869	0.0359523	0.0926947
8	Reproductive	Urinary	1.30439	0.815949	-0.59616	0.55445	-2.08771	0.0200405	0.058819
8	Respiratory	Urinary	-1.19393	0.423952	-0.59616	0.55445	0.687098	0.10865	0.213591
9	Cardiovascular	CNS	-0.176419	0.768444	0.309022	0.689999	0.409209	0.142162	0.259975
9	Cardiovascular	Development	-0.176419	0.768444	-0.684651	0.616199	-0.557586	0.0463704	0.113626
9	Cardiovascular	Digestive	-0.176419	0.768444	0.748221	0.549174	0.87648	0.00745797	0.026256
9	Cardiovascular	Endocrine	-0.176419	0.768444	-0.185714	0.604687	-0.0360156	0.824837	0.894017
9	Cardiovascular	Hematologic	-0.176419	0.768444	0.0196706	0.686039	0.163759	0.670713	0.77796
9	Cardiovascular	Hepatic	-0.176419	0.768444	0.253038	0.372635	0.23529	0.408547	0.547685
9	Cardiovascular	Immune	-0.176419	0.768444	0.255376	0.760354	0.428985	0.074926	0.1645
9	Cardiovascular	Infectious_Disease	-0.176419	0.768444	0.41373	0.66293	0.532314	0.0187107	0.0556946
9	Cardiovascular	Integumentary	-0.176419	0.768444	-0.895577	0.599521	-0.7626	0.0239733	0.0673947
9	Cardiovascular	Metabolic	-0.176419	0.768444	0.183297	0.717778	0.275418	0.158754	0.280507
9	Cardiovascular	Musculoskeletal	-0.176419	0.768444	-0.199396	0.590528	-0.141816	0.579647	0.701793
9	Cardiovascular	Neoplastic_Process	-0.176419	0.768444	-0.202875	0.742636	-0.026322	0.886706	0.936801
9	Cardiovascular	Neuropsychiatric	-0.176419	0.768444	0.849053	0.811813	1.02049	0.000868872	0.00476155
9	Cardiovascular	Non-Specific	-0.176419	0.768444	-1.2167	NA	-1.32433	0.5	0.625931
9	Cardiovascular	Ophthalmological	-0.176419	0.768444	0.0789818	0.504602	0.0808714	0.632164	0.745183
9	Cardiovascular	Otic	-0.176419	0.768444	0.866121	0.194709	0.800262	0.000154398	0.00115798
9	Cardiovascular	PNS	-0.176419	0.768444	-0.331831	0.541546	-0.387283	0.310073	0.452032
9	Cardiovascular	Reproductive	-0.176419	0.768444	-0.389433	0.806827	-0.41358	0.650566	0.762382
9	Cardiovascular	Respiratory	-0.176419	0.768444	0.517433	0.660815	0.61669	0.100119	0.202748
9	Cardiovascular	Urinary	-0.176419	0.768444	0.428651	0.750888	0.633369	0.0980884	0.200083
9	CNS	Development	0.309022	0.689999	-0.684651	0.616199	-0.973679	8.67163e-05	0.000732814
9	CNS	Digestive	0.309022	0.689999	0.748221	0.549174	0.501075	0.214312	0.346197
9	CNS	Endocrine	0.309022	0.689999	-0.185714	0.604687	-0.480379	0.0652919	0.14799
9	CNS	Hematologic	0.309022	0.689999	0.0196706	0.686039	-0.290862	0.353581	0.496669
9	CNS	Hepatic	0.309022	0.689999	0.253038	0.372635	-0.0987642	0.869288	0.924207
9	CNS	Immune	0.309022	0.689999	0.255376	0.760354	-0.0777409	0.789363	0.870164
9	CNS	Infectious_Disease	0.309022	0.689999	0.41373	0.66293	0.102288	0.662836	0.773954
9	CNS	Integumentary	0.309022	0.689999	-0.895577	0.599521	-1.19665	4.08716e-05	0.000402959
9	CNS	Metabolic	0.309022	0.689999	0.183297	0.717778	-0.148398	0.510293	0.636163
9	CNS	Musculoskeletal	0.309022	0.689999	-0.199396	0.590528	-0.511845	0.054161	0.127828
9	CNS	Neoplastic_Process	0.309022	0.689999	-0.202875	0.742636	-0.532114	0.0272208	0.0747725
9	CNS	Neuropsychiatric	0.309022	0.689999	0.849053	0.811813	0.500607	0.0802443	0.172834
9	CNS	Non-Specific	0.309022	0.689999	-1.2167	NA	-1.59923	0.166667	0.28866
9	CNS	Ophthalmological	0.309022	0.689999	0.0789818	0.504602	-0.284372	0.254556	0.391911
9	CNS	Otic	0.309022	0.689999	0.866121	0.194709	0.571907	0.0600089	0.138883
9	CNS	PNS	0.309022	0.689999	-0.331831	0.541546	-0.730903	0.0257875	0.0717473
9	CNS	Reproductive	0.309022	0.689999	-0.389433	0.806827	-0.781074	0.0644312	0.146752
9	CNS	Respiratory	0.309022	0.689999	0.517433	0.660815	0.151696	0.740024	0.833671
9	CNS	Urinary	0.309022	0.689999	0.428651	0.750888	0.161021	0.771866	0.857402
9	Development	Digestive	-0.684651	0.616199	0.748221	0.549174	1.43386	3.75752e-06	5.88865e-05
9	Development	Endocrine	-0.684651	0.616199	-0.185714	0.604687	0.497729	0.0264188	0.0731327
9	Development	Hematologic	-0.684651	0.616199	0.0196706	0.686039	0.704799	0.00553799	0.0207223
9	Development	Hepatic	-0.684651	0.616199	0.253038	0.372635	0.89943	0.0198262	0.0583531
9	Development	Immune	-0.684651	0.616199	0.255376	0.760354	0.935264	1.14938e-05	0.000147177
9	Development	Infectious_Disease	-0.684651	0.616199	0.41373	0.66293	1.09632	3.62785e-07	8.91051e-06
9	Development	Integumentary	-0.684651	0.616199	-0.895577	0.599521	-0.209776	0.321802	0.466058
9	Development	Metabolic	-0.684651	0.616199	0.183297	0.717778	0.845844	0.000104332	0.000847573
9	Development	Musculoskeletal	-0.684651	0.616199	-0.199396	0.590528	0.439978	0.031334	0.0831877
9	Development	Neoplastic_Process	-0.684651	0.616199	-0.202875	0.742636	0.461173	0.0114213	0.0371857
9	Development	Neuropsychiatric	-0.684651	0.616199	0.849053	0.811813	1.47476	3.82019e-08	1.55775e-06
9	Development	Non-Specific	-0.684651	0.616199	-1.2167	NA	-0.675495	0.619048	0.735502
9	Development	Ophthalmological	-0.684651	0.616199	0.0789818	0.504602	0.687109	0.000337753	0.00219592
9	Development	Otic	-0.684651	0.616199	0.866121	0.194709	1.52485	1.14418e-06	2.27751e-05
9	Development	PNS	-0.684651	0.616199	-0.331831	0.541546	0.238641	0.39427	0.537118
9	Development	Reproductive	-0.684651	0.616199	-0.389433	0.806827	0.151776	0.601793	0.720094
9	Development	Respiratory	-0.684651	0.616199	0.517433	0.660815	1.15001	0.00653193	0.0237525
9	Development	Urinary	-0.684651	0.616199	0.428651	0.750888	1.1363	0.00109494	0.00571985
9	Digestive	Endocrine	0.748221	0.549174	-0.185714	0.604687	-0.933096	0.000863038	0.00476155
9	Digestive	Hematologic	0.748221	0.549174	0.0196706	0.686039	-0.719378	0.0234467	0.0661359
9	Digestive	Hepatic	0.748221	0.549174	0.253038	0.372635	-0.60704	0.225641	0.356812
9	Digestive	Immune	0.748221	0.549174	0.255376	0.760354	-0.482248	0.0848433	0.179246
9	Digestive	Infectious_Disease	0.748221	0.549174	0.41373	0.66293	-0.347295	0.224638	0.355628
9	Digestive	Integumentary	0.748221	0.549174	-0.895577	0.599521	-1.69617	1.66001e-05	0.000200924
9	Digestive	Metabolic	0.748221	0.549174	0.183297	0.717778	-0.610319	0.0419033	0.105323
9	Digestive	Musculoskeletal	0.748221	0.549174	-0.199396	0.590528	-1.01156	0.00106248	0.005585
9	Digestive	Neoplastic_Process	0.748221	0.549174	-0.202875	0.742636	-0.994849	0.00201465	0.0093534
9	Digestive	Neuropsychiatric	0.748221	0.549174	0.849053	0.811813	0.0291604	0.945351	0.971964
9	Digestive	Non-Specific	0.748221	0.549174	-1.2167	NA	-2.22912	0.166667	0.28866
9	Digestive	Ophthalmological	0.748221	0.549174	0.0789818	0.504602	-0.793051	0.0094542	0.0318982
9	Digestive	Otic	0.748221	0.549174	0.866121	0.194709	0.020893	0.967849	0.986164
9	Digestive	PNS	0.748221	0.549174	-0.331831	0.541546	-1.28185	0.000545826	0.00326814
9	Digestive	Reproductive	0.748221	0.549174	-0.389433	0.806827	-1.37767	0.0042391	0.0167176
9	Digestive	Respiratory	0.748221	0.549174	0.517433	0.660815	-0.250488	0.395041	0.537645
9	Digestive	Urinary	0.748221	0.549174	0.428651	0.750888	-0.325769	0.242648	0.378153
9	Endocrine	Hematologic	-0.185714	0.604687	0.0196706	0.686039	0.231865	0.362872	0.506501
9	Endocrine	Hepatic	-0.185714	0.604687	0.253038	0.372635	0.348675	0.234628	0.368939
9	Endocrine	Immune	-0.185714	0.604687	0.255376	0.760354	0.467551	0.0480404	0.116724
9	Endocrine	Infectious_Disease	-0.185714	0.604687	0.41373	0.66293	0.601306	0.00554568	0.0207223
9	Endocrine	Integumentary	-0.185714	0.604687	-0.895577	0.599521	-0.714039	0.00715139	0.0254904
9	Endocrine	Metabolic	-0.185714	0.604687	0.183297	0.717778	0.357117	0.104965	0.208836
9	Endocrine	Musculoskeletal	-0.185714	0.604687	-0.199396	0.590528	-0.00702366	0.978228	0.992884
9	Endocrine	Neoplastic_Process	-0.185714	0.604687	-0.202875	0.742636	0.0105818	0.9516	0.976477
9	Endocrine	Neuropsychiatric	-0.185714	0.604687	0.849053	0.811813	1.04797	0.000269938	0.00184049
9	Endocrine	Non-Specific	-0.185714	0.604687	-1.2167	NA	-1.09068	0.4	0.538763
9	Endocrine	Ophthalmological	-0.185714	0.604687	0.0789818	0.504602	0.255658	0.347518	0.49012
9	Endocrine	Otic	-0.185714	0.604687	0.866121	0.194709	1.01796	8.8037e-05	0.000739511
9	Endocrine	PNS	-0.185714	0.604687	-0.331831	0.541546	-0.271331	0.540022	0.665715
9	Endocrine	Reproductive	-0.185714	0.604687	-0.389433	0.806827	-0.336977	0.591614	0.711767
9	Endocrine	Respiratory	-0.185714	0.604687	0.517433	0.660815	0.649676	0.0777477	0.168865
9	Endocrine	Urinary	-0.185714	0.604687	0.428651	0.750888	0.643296	0.0474663	0.115704
9	Hematologic	Hepatic	0.0196706	0.686039	0.253038	0.372635	0.21797	0.61118	0.728767
9	Hematologic	Immune	0.0196706	0.686039	0.255376	0.760354	0.231734	0.372868	0.516676
9	Hematologic	Infectious_Disease	0.0196706	0.686039	0.41373	0.66293	0.36325	0.118221	0.227933
9	Hematologic	Integumentary	0.0196706	0.686039	-0.895577	0.599521	-0.917695	0.00241248	0.0108137
9	Hematologic	Metabolic	0.0196706	0.686039	0.183297	0.717778	0.154903	0.574132	0.696119
9	Hematologic	Musculoskeletal	0.0196706	0.686039	-0.199396	0.590528	-0.200431	0.349187	0.492046
9	Hematologic	Neoplastic_Process	0.0196706	0.686039	-0.202875	0.742636	-0.210606	0.383705	0.526189
9	Hematologic	Neuropsychiatric	0.0196706	0.686039	0.849053	0.811813	0.816093	0.0169157	0.0515946
9	Hematologic	Non-Specific	0.0196706	0.686039	-1.2167	NA	-1.25371	0.3	0.441644
9	Hematologic	Ophthalmological	0.0196706	0.686039	0.0789818	0.504602	0.0578487	0.889068	0.936801
9	Hematologic	Otic	0.0196706	0.686039	0.866121	0.194709	0.843686	0.0157562	0.0486947
9	Hematologic	PNS	0.0196706	0.686039	-0.331831	0.541546	-0.439967	0.110017	0.215418
9	Hematologic	Reproductive	0.0196706	0.686039	-0.389433	0.806827	-0.448725	0.15643	0.277451
9	Hematologic	Respiratory	0.0196706	0.686039	0.517433	0.660815	0.410892	0.360322	0.503947
9	Hematologic	Urinary	0.0196706	0.686039	0.428651	0.750888	0.397246	0.372091	0.51577
9	Hepatic	Immune	0.253038	0.372635	0.255376	0.760354	0.0313728	0.961868	0.98317
9	Hepatic	Infectious_Disease	0.253038	0.372635	0.41373	0.66293	0.224478	0.641398	0.753953
9	Hepatic	Integumentary	0.253038	0.372635	-0.895577	0.599521	-1.14742	0.0174858	0.0529848
9	Hepatic	Metabolic	0.253038	0.372635	0.183297	0.717778	-0.0382784	0.959584	0.981934
9	Hepatic	Musculoskeletal	0.253038	0.372635	-0.199396	0.590528	-0.481264	0.168966	0.291679
9	Hepatic	Neoplastic_Process	0.253038	0.372635	-0.202875	0.742636	-0.502992	0.261219	0.399534
9	Hepatic	Neuropsychiatric	0.253038	0.372635	0.849053	0.811813	0.535792	0.268975	0.408128
9	Hepatic	Non-Specific	0.253038	0.372635	-1.2167	NA	-1.51798	0.4	0.538763
9	Hepatic	Ophthalmological	0.253038	0.372635	0.0789818	0.504602	-0.22159	0.456841	0.590967
9	Hepatic	Otic	0.253038	0.372635	0.866121	0.194709	0.545546	0.0282828	0.0768356
9	Hepatic	PNS	0.253038	0.372635	-0.331831	0.541546	-0.648431	0.17033	0.29283
9	Hepatic	Reproductive	0.253038	0.372635	-0.389433	0.806827	-0.695361	0.413986	0.552332
9	Hepatic	Respiratory	0.253038	0.372635	0.517433	0.660815	0.11436	0.808081	0.882241
9	Hepatic	Urinary	0.253038	0.372635	0.428651	0.750888	0.293789	0.660806	0.771798
9	Immune	Infectious_Disease	0.255376	0.760354	0.41373	0.66293	0.140297	0.419632	0.556544
9	Immune	Integumentary	0.255376	0.760354	-0.895577	0.599521	-1.13336	4.20116e-06	6.39307e-05
9	Immune	Metabolic	0.255376	0.760354	0.183297	0.717778	-0.131212	0.540824	0.666508
9	Immune	Musculoskeletal	0.255376	0.760354	-0.199396	0.590528	-0.5023	0.0318029	0.0839548
9	Immune	Neoplastic_Process	0.255376	0.760354	-0.202875	0.742636	-0.452483	0.0101291	0.0338443
9	Immune	Neuropsychiatric	0.255376	0.760354	0.849053	0.811813	0.566733	0.0144923	0.0455254
9	Immune	Non-Specific	0.255376	0.760354	-1.2167	NA	-1.52808	0.157052	0.277976
9	Immune	Ophthalmological	0.255376	0.760354	0.0789818	0.504602	-0.2387	0.202673	0.332251
9	Immune	Otic	0.255376	0.760354	0.866121	0.194709	0.564831	0.0500095	0.120091
9	Immune	PNS	0.255376	0.760354	-0.331831	0.541546	-0.733323	0.0224442	0.0641263
9	Immune	Reproductive	0.255376	0.760354	-0.389433	0.806827	-0.700952	0.092587	0.191833
9	Immune	Respiratory	0.255376	0.760354	0.517433	0.660815	0.17981	0.621244	0.736861
9	Immune	Urinary	0.255376	0.760354	0.428651	0.750888	0.202523	0.525979	0.651271
9	Infectious_Disease	Integumentary	0.41373	0.66293	-0.895577	0.599521	-1.28933	4.99778e-07	1.14496e-05
9	Infectious_Disease	Metabolic	0.41373	0.66293	0.183297	0.717778	-0.249288	0.204493	0.335081
9	Infectious_Disease	Musculoskeletal	0.41373	0.66293	-0.199396	0.590528	-0.64826	0.0035295	0.0145904
9	Infectious_Disease	Neoplastic_Process	0.41373	0.66293	-0.202875	0.742636	-0.613624	0.00148578	0.00729006
9	Infectious_Disease	Neuropsychiatric	0.41373	0.66293	0.849053	0.811813	0.426989	0.0889143	0.185883
9	Infectious_Disease	Non-Specific	0.41373	0.66293	-1.2167	NA	-1.67602	0.170213	0.29283
9	Infectious_Disease	Ophthalmological	0.41373	0.66293	0.0789818	0.504602	-0.391767	0.0541468	0.127828
9	Infectious_Disease	Otic	0.41373	0.66293	0.866121	0.194709	0.378177	0.111889	0.218562
9	Infectious_Disease	PNS	0.41373	0.66293	-0.331831	0.541546	-0.871359	0.00421851	0.0166747
9	Infectious_Disease	Reproductive	0.41373	0.66293	-0.389433	0.806827	-0.874915	0.026338	0.0730163
9	Infectious_Disease	Respiratory	0.41373	0.66293	0.517433	0.660815	-0.0212287	0.97143	0.988613
9	Infectious_Disease	Urinary	0.41373	0.66293	0.428651	0.750888	0.0552508	0.787817	0.868984
9	Integumentary	Metabolic	-0.895577	0.599521	0.183297	0.717778	1.06343	0.000126902	0.000987012
9	Integumentary	Musculoskeletal	-0.895577	0.599521	-0.199396	0.590528	0.731404	0.00716261	0.0254904
9	Integumentary	Neoplastic_Process	-0.895577	0.599521	-0.202875	0.742636	0.657145	0.0028966	0.0124777
9	Integumentary	Neuropsychiatric	-0.895577	0.599521	0.849053	0.811813	1.71437	3.78665e-08	1.55775e-06
9	Integumentary	Non-Specific	-0.895577	0.599521	-1.2167	NA	-0.335465	0.787879	0.868984
9	Integumentary	Ophthalmological	-0.895577	0.599521	0.0789818	0.504602	0.951091	0.000248616	0.00171178
9	Integumentary	Otic	-0.895577	0.599521	0.866121	0.194709	1.80793	9.02416e-06	0.000119316
9	Integumentary	PNS	-0.895577	0.599521	-0.331831	0.541546	0.503769	0.18585	0.312102
9	Integumentary	Reproductive	-0.895577	0.599521	-0.389433	0.806827	0.437798	0.282586	0.422733
9	Integumentary	Respiratory	-0.895577	0.599521	0.517433	0.660815	1.42972	0.00372243	0.015238
9	Integumentary	Urinary	-0.895577	0.599521	0.428651	0.750888	1.30919	0.000769984	0.00433503
9	Metabolic	Musculoskeletal	0.183297	0.717778	-0.199396	0.590528	-0.412836	0.0488355	0.117474
9	Metabolic	Neoplastic_Process	0.183297	0.717778	-0.202875	0.742636	-0.354012	0.0530177	0.126018
9	Metabolic	Neuropsychiatric	0.183297	0.717778	0.849053	0.811813	0.661317	0.00529537	0.020109
9	Metabolic	Non-Specific	0.183297	0.717778	-1.2167	NA	-1.55907	0.25	0.386883
9	Metabolic	Ophthalmological	0.183297	0.717778	0.0789818	0.504602	-0.159797	0.410643	0.549968
9	Metabolic	Otic	0.183297	0.717778	0.866121	0.194709	0.566797	0.00979118	0.0328196
9	Metabolic	PNS	0.183297	0.717778	-0.331831	0.541546	-0.633173	0.0438867	0.108874
9	Metabolic	Reproductive	0.183297	0.717778	-0.389433	0.806827	-0.651203	0.169423	0.292228
9	Metabolic	Respiratory	0.183297	0.717778	0.517433	0.660815	0.276226	0.473791	0.604866
9	Metabolic	Urinary	0.183297	0.717778	0.428651	0.750888	0.339838	0.335975	0.477823
9	Musculoskeletal	Neoplastic_Process	-0.199396	0.590528	-0.202875	0.742636	0.013534	0.937319	0.968447
9	Musculoskeletal	Neuropsychiatric	-0.199396	0.590528	0.849053	0.811813	1.03956	0.000494317	0.00303528
9	Musculoskeletal	Non-Specific	-0.199396	0.590528	-1.2167	NA	-1.07439	0.344828	0.487143
9	Musculoskeletal	Ophthalmological	-0.199396	0.590528	0.0789818	0.504602	0.268595	0.130321	0.244116
9	Musculoskeletal	Otic	-0.199396	0.590528	0.866121	0.194709	1.01578	0.000266091	0.00181721
9	Musculoskeletal	PNS	-0.199396	0.590528	-0.331831	0.541546	-0.203601	0.474918	0.60591
9	Musculoskeletal	Reproductive	-0.199396	0.590528	-0.389433	0.806827	-0.306074	0.392402	0.535441
9	Musculoskeletal	Respiratory	-0.199396	0.590528	0.517433	0.660815	0.734423	0.0765609	0.166955
9	Musculoskeletal	Urinary	-0.199396	0.590528	0.428651	0.750888	0.755536	0.095359	0.196135
9	Neoplastic_Process	Neuropsychiatric	-0.202875	0.742636	0.849053	0.811813	1.00904	4.90131e-05	0.000468275
9	Neoplastic_Process	Non-Specific	-0.202875	0.742636	-1.2167	NA	-0.990649	0.222512	0.353194
9	Neoplastic_Process	Ophthalmological	-0.202875	0.742636	0.0789818	0.504602	0.239751	0.1999	0.329154
9	Neoplastic_Process	Otic	-0.202875	0.742636	0.866121	0.194709	1.04826	0.00132011	0.00657705
9	Neoplastic_Process	PNS	-0.202875	0.742636	-0.331831	0.541546	-0.255731	0.379404	0.522456
9	Neoplastic_Process	Reproductive	-0.202875	0.742636	-0.389433	0.806827	-0.267886	0.431313	0.566275
9	Neoplastic_Process	Respiratory	-0.202875	0.742636	0.517433	0.660815	0.673444	0.117674	0.227232
9	Neoplastic_Process	Urinary	-0.202875	0.742636	0.428651	0.750888	0.653037	0.047124	0.115137
9	Neuropsychiatric	Non-Specific	0.849053	0.811813	-1.2167	NA	-2.10293	0.121212	0.231616
9	Neuropsychiatric	Ophthalmological	0.849053	0.811813	0.0789818	0.504602	-0.780723	0.00216659	0.00990171
9	Neuropsychiatric	Otic	0.849053	0.811813	0.866121	0.194709	0.0045198	0.986779	0.998509
9	Neuropsychiatric	PNS	0.849053	0.811813	-0.331831	0.541546	-1.26935	0.0010657	0.00559494
9	Neuropsychiatric	Reproductive	0.849053	0.811813	-0.389433	0.806827	-1.29795	0.00493364	0.0189929
9	Neuropsychiatric	Respiratory	0.849053	0.811813	0.517433	0.660815	-0.313143	0.395851	0.538572
9	Neuropsychiatric	Urinary	0.849053	0.811813	0.428651	0.750888	-0.337157	0.301303	0.442783
9	Non-Specific	Ophthalmological	-1.2167	NA	0.0789818	0.504602	1.357	0.137931	0.253528
9	Non-Specific	Otic	-1.2167	NA	0.866121	0.194709	2.0911	0.222222	0.352867
9	Non-Specific	PNS	-1.2167	NA	-0.331831	0.541546	0.947266	0.615385	0.731978
9	Non-Specific	Reproductive	-1.2167	NA	-0.389433	0.806827	0.827271	0.6	0.718358
9	Non-Specific	Respiratory	-1.2167	NA	0.517433	0.660815	1.74378	0.444444	0.578454
9	Non-Specific	Urinary	-1.2167	NA	0.428651	0.750888	1.94543	0.166667	0.28866
9	Ophthalmological	Otic	0.0789818	0.504602	0.866121	0.194709	0.744915	0.000484595	0.00298869
9	Ophthalmological	PNS	0.0789818	0.504602	-0.331831	0.541546	-0.438652	0.0690932	0.154117
9	Ophthalmological	Reproductive	0.0789818	0.504602	-0.389433	0.806827	-0.529726	0.164832	0.28866
9	Ophthalmological	Respiratory	0.0789818	0.504602	0.517433	0.660815	0.399114	0.206809	0.337256
9	Ophthalmological	Urinary	0.0789818	0.504602	0.428651	0.750888	0.498968	0.258902	0.397292
9	Otic	PNS	0.866121	0.194709	-0.331831	0.541546	-1.16033	0.000476304	0.00295056
9	Otic	Reproductive	0.866121	0.194709	-0.389433	0.806827	-1.27845	0.0152201	0.0474921
9	Otic	Respiratory	0.866121	0.194709	0.517433	0.660815	-0.335231	0.278632	0.418846
9	Otic	Urinary	0.866121	0.194709	0.428651	0.750888	-0.25777	0.599878	0.718358
9	PNS	Reproductive	-0.331831	0.541546	-0.389433	0.806827	-0.0882933	0.75437	0.844894
9	PNS	Respiratory	-0.331831	0.541546	0.517433	0.660815	0.916709	0.0690958	0.154117
9	PNS	Urinary	-0.331831	0.541546	0.428651	0.750888	1.01209	0.0512189	0.122366
9	Reproductive	Respiratory	-0.389433	0.806827	0.517433	0.660815	1.03285	0.23587	0.369371
9	Reproductive	Urinary	-0.389433	0.806827	0.428651	0.750888	1.0753	0.056192	0.131847
9	Respiratory	Urinary	0.517433	0.660815	0.428651	0.750888	0.0557201	0.967849	0.986164
10	Cardiovascular	CNS	0.0381594	0.619841	0.537394	0.496802	0.510758	0.0270368	0.0744131
10	Cardiovascular	Development	0.0381594	0.619841	0.0439162	0.823218	-0.0115929	0.966782	0.985554
10	Cardiovascular	Digestive	0.0381594	0.619841	0.381249	0.565593	0.329493	0.290615	0.431759
10	Cardiovascular	Endocrine	0.0381594	0.619841	-0.159376	0.977544	-0.301028	0.336154	0.477823
10	Cardiovascular	Hematologic	0.0381594	0.619841	0.855362	0.593225	0.819958	0.00139331	0.00690897
10	Cardiovascular	Hepatic	0.0381594	0.619841	0.636329	0.314487	0.630531	0.127977	0.240709
10	Cardiovascular	Immune	0.0381594	0.619841	0.0651206	0.825117	0.00763965	0.957391	0.980742
10	Cardiovascular	Infectious_Disease	0.0381594	0.619841	-0.592395	0.600419	-0.649947	0.0072874	0.0258287
10	Cardiovascular	Integumentary	0.0381594	0.619841	0.127486	0.499288	0.0251352	0.845731	0.908458
10	Cardiovascular	Metabolic	0.0381594	0.619841	-0.313532	0.618596	-0.36763	0.0867588	0.18265
10	Cardiovascular	Musculoskeletal	0.0381594	0.619841	0.10559	0.525435	0.0626676	0.728465	0.825345
10	Cardiovascular	Neoplastic_Process	0.0381594	0.619841	0.0971583	0.696241	0.0377874	0.858651	0.916709
10	Cardiovascular	Neuropsychiatric	0.0381594	0.619841	-0.382325	0.818354	-0.438729	0.165647	0.28866
10	Cardiovascular	Non-Specific	0.0381594	0.619841	2.18806	NA	2.07229	0.0833333	0.176946
10	Cardiovascular	Ophthalmological	0.0381594	0.619841	0.0540842	0.635868	0.0495247	0.888106	0.936801
10	Cardiovascular	Otic	0.0381594	0.619841	-0.884514	0.287132	-0.90936	0.00185708	0.00876699
10	Cardiovascular	PNS	0.0381594	0.619841	0.215845	0.356707	0.182042	0.399969	0.538763
10	Cardiovascular	Reproductive	0.0381594	0.619841	-0.387964	0.466035	-0.441467	0.16966	0.292518
10	Cardiovascular	Respiratory	0.0381594	0.619841	-0.520183	1.22447	-0.367132	0.464084	0.596786
10	Cardiovascular	Urinary	0.0381594	0.619841	-0.179723	0.760151	-0.329693	0.490182	0.61862
10	CNS	Development	0.537394	0.496802	0.0439162	0.823218	-0.545432	0.0448196	0.110406
10	CNS	Digestive	0.537394	0.496802	0.381249	0.565593	-0.153015	0.467511	0.600106
10	CNS	Endocrine	0.537394	0.496802	-0.159376	0.977544	-0.916909	0.0211462	0.0611246
10	CNS	Hematologic	0.537394	0.496802	0.855362	0.593225	0.31706	0.280455	0.420532
10	CNS	Hepatic	0.537394	0.496802	0.636329	0.314487	0.134116	0.767179	0.854683
10	CNS	Immune	0.537394	0.496802	0.0651206	0.825117	-0.553759	0.0162062	0.0498287
10	CNS	Infectious_Disease	0.537394	0.496802	-0.592395	0.600419	-1.1661	1.27628e-06	2.47021e-05
10	CNS	Integumentary	0.537394	0.496802	0.127486	0.499288	-0.422178	0.0128181	0.0410541
10	CNS	Metabolic	0.537394	0.496802	-0.313532	0.618596	-0.853302	3.20128e-05	0.000336976
10	CNS	Musculoskeletal	0.537394	0.496802	0.10559	0.525435	-0.447249	0.0323575	0.0852581
10	CNS	Neoplastic_Process	0.537394	0.496802	0.0971583	0.696241	-0.5048	0.022633	0.0645032
10	CNS	Neuropsychiatric	0.537394	0.496802	-0.382325	0.818354	-1.01531	0.000812097	0.00452362
10	CNS	Non-Specific	0.537394	0.496802	2.18806	NA	1.75315	0.25	0.386883
10	CNS	Ophthalmological	0.537394	0.496802	0.0540842	0.635868	-0.523225	0.051779	0.123493
10	CNS	Otic	0.537394	0.496802	-0.884514	0.287132	-1.38407	3.04232e-06	5.09073e-05
10	CNS	PNS	0.537394	0.496802	0.215845	0.356707	-0.311435	0.151181	0.271743
10	CNS	Reproductive	0.537394	0.496802	-0.387964	0.466035	-1.00174	0.00128633	0.00647016
10	CNS	Respiratory	0.537394	0.496802	-0.520183	1.22447	-0.947419	0.0907982	0.188785
10	CNS	Urinary	0.537394	0.496802	-0.179723	0.760151	-0.90688	0.0282446	0.0768356
10	Development	Digestive	0.0439162	0.823218	0.381249	0.565593	0.341086	0.387465	0.530428
10	Development	Endocrine	0.0439162	0.823218	-0.159376	0.977544	-0.273489	0.375995	0.519809
10	Development	Hematologic	0.0439162	0.823218	0.855362	0.593225	0.817548	0.00258551	0.0113352
10	Development	Hepatic	0.0439162	0.823218	0.636329	0.314487	0.609561	0.267136	0.406094
10	Development	Immune	0.0439162	0.823218	0.0651206	0.825117	0.0470757	0.844986	0.90839
10	Development	Infectious_Disease	0.0439162	0.823218	-0.592395	0.600419	-0.61798	0.00633892	0.0231569
10	Development	Integumentary	0.0439162	0.823218	0.127486	0.499288	0.0119152	0.960352	0.981934
10	Development	Metabolic	0.0439162	0.823218	-0.313532	0.618596	-0.354725	0.128368	0.241228
10	Development	Musculoskeletal	0.0439162	0.823218	0.10559	0.525435	0.0869275	0.614312	0.731531
10	Development	Neoplastic_Process	0.0439162	0.823218	0.0971583	0.696241	0.0432971	0.811656	0.884754
10	Development	Neuropsychiatric	0.0439162	0.823218	-0.382325	0.818354	-0.500525	0.0799016	0.172485
10	Development	Non-Specific	0.0439162	0.823218	2.18806	NA	2.31494	0.0952381	0.196078
10	Development	Ophthalmological	0.0439162	0.823218	0.0540842	0.635868	-0.0314889	0.975796	0.991514
10	Development	Otic	0.0439162	0.823218	-0.884514	0.287132	-0.896685	0.00653193	0.0237525
10	Development	PNS	0.0439162	0.823218	0.215845	0.356707	0.120312	0.636771	0.749879
10	Development	Reproductive	0.0439162	0.823218	-0.387964	0.466035	-0.448544	0.175702	0.299614
10	Development	Respiratory	0.0439162	0.823218	-0.520183	1.22447	-0.419831	0.401351	0.539865
10	Development	Urinary	0.0439162	0.823218	-0.179723	0.760151	-0.291974	0.425267	0.560264
10	Digestive	Endocrine	0.381249	0.565593	-0.159376	0.977544	-0.581604	0.162817	0.286122
10	Digestive	Hematologic	0.381249	0.565593	0.855362	0.593225	0.508481	0.122619	0.233665
10	Digestive	Hepatic	0.381249	0.565593	0.636329	0.314487	0.22245	0.489377	0.618103
10	Digestive	Immune	0.381249	0.565593	0.0651206	0.825117	-0.310398	0.270079	0.409506
10	Digestive	Infectious_Disease	0.381249	0.565593	-0.592395	0.600419	-0.976076	0.00238704	0.0107686
10	Digestive	Integumentary	0.381249	0.565593	0.127486	0.499288	-0.230963	0.386004	0.528773
10	Digestive	Metabolic	0.381249	0.565593	-0.313532	0.618596	-0.665585	0.0140198	0.0443399
10	Digestive	Musculoskeletal	0.381249	0.565593	0.10559	0.525435	-0.277457	0.346433	0.488917
10	Digestive	Neoplastic_Process	0.381249	0.565593	0.0971583	0.696241	-0.270002	0.370205	0.514343
10	Digestive	Neuropsychiatric	0.381249	0.565593	-0.382325	0.818354	-0.690025	0.0486849	0.117226
10	Digestive	Non-Specific	0.381249	0.565593	2.18806	NA	1.90616	0.166667	0.28866
10	Digestive	Ophthalmological	0.381249	0.565593	0.0540842	0.635868	-0.366139	0.469001	0.600547
10	Digestive	Otic	0.381249	0.565593	-0.884514	0.287132	-1.23003	0.00119076	0.00606941
10	Digestive	PNS	0.381249	0.565593	0.215845	0.356707	-0.173168	0.565784	0.688381
10	Digestive	Reproductive	0.381249	0.565593	-0.387964	0.466035	-0.755896	0.0310312	0.0827586
10	Digestive	Respiratory	0.381249	0.565593	-0.520183	1.22447	-0.775875	0.351062	0.493957
10	Digestive	Urinary	0.381249	0.565593	-0.179723	0.760151	-0.645825	0.171311	0.294276
10	Endocrine	Hematologic	-0.159376	0.977544	0.855362	0.593225	1.1278	0.00306059	0.0130238
10	Endocrine	Hepatic	-0.159376	0.977544	0.636329	0.314487	1.02873	0.234628	0.368939
10	Endocrine	Immune	-0.159376	0.977544	0.0651206	0.825117	0.332548	0.245265	0.381665
10	Endocrine	Infectious_Disease	-0.159376	0.977544	-0.592395	0.600419	-0.274955	0.340116	0.482634
10	Endocrine	Integumentary	-0.159376	0.977544	0.127486	0.499288	0.376581	0.238609	0.372827
10	Endocrine	Metabolic	-0.159376	0.977544	-0.313532	0.618596	-0.0395238	0.88011	0.932743
10	Endocrine	Musculoskeletal	-0.159376	0.977544	0.10559	0.525435	0.441757	0.167167	0.289287
10	Endocrine	Neoplastic_Process	-0.159376	0.977544	0.0971583	0.696241	0.365681	0.167986	0.290555
10	Endocrine	Neuropsychiatric	-0.159376	0.977544	-0.382325	0.818354	-0.222207	0.444446	0.578454
10	Endocrine	Non-Specific	-0.159376	0.977544	2.18806	NA	2.56713	0.08	0.172485
10	Endocrine	Ophthalmological	-0.159376	0.977544	0.0540842	0.635868	0.338075	0.406825	0.545725
10	Endocrine	Otic	-0.159376	0.977544	-0.884514	0.287132	-0.516948	0.160276	0.282484
10	Endocrine	PNS	-0.159376	0.977544	0.215845	0.356707	0.547968	0.295062	0.436667
10	Endocrine	Reproductive	-0.159376	0.977544	-0.387964	0.466035	-0.084899	0.735788	0.830505
10	Endocrine	Respiratory	-0.159376	0.977544	-0.520183	1.22447	-0.351914	0.564131	0.686769
10	Endocrine	Urinary	-0.159376	0.977544	-0.179723	0.760151	0.0521485	0.930326	0.964068
10	Hematologic	Hepatic	0.855362	0.593225	0.636329	0.314487	-0.196243	0.725014	0.822989
10	Hematologic	Immune	0.855362	0.593225	0.0651206	0.825117	-0.816945	0.00249636	0.0110832
10	Hematologic	Infectious_Disease	0.855362	0.593225	-0.592395	0.600419	-1.43676	1.20726e-07	3.87061e-06
10	Hematologic	Integumentary	0.855362	0.593225	0.127486	0.499288	-0.725736	0.000728728	0.00413602
10	Hematologic	Metabolic	0.855362	0.593225	-0.313532	0.618596	-1.18359	2.37407e-06	4.03687e-05
10	Hematologic	Musculoskeletal	0.855362	0.593225	0.10559	0.525435	-0.742415	0.00212855	0.00974907
10	Hematologic	Neoplastic_Process	0.855362	0.593225	0.0971583	0.696241	-0.771218	0.0015564	0.00756581
10	Hematologic	Neuropsychiatric	0.855362	0.593225	-0.382325	0.818354	-1.24688	1.61206e-05	0.000195683
10	Hematologic	Non-Specific	0.855362	0.593225	2.18806	NA	1.38145	0.2	0.329154
10	Hematologic	Ophthalmological	0.855362	0.593225	0.0540842	0.635868	-0.785191	0.00230457	0.0104527
10	Hematologic	Otic	0.855362	0.593225	-0.884514	0.287132	-1.72288	9.0087e-07	1.86387e-05
10	Hematologic	PNS	0.855362	0.593225	0.215845	0.356707	-0.638327	0.00848364	0.0291343
10	Hematologic	Reproductive	0.855362	0.593225	-0.387964	0.466035	-1.26142	0.000139571	0.00106775
10	Hematologic	Respiratory	0.855362	0.593225	-0.520183	1.22447	-1.26968	0.0216776	0.0624459
10	Hematologic	Urinary	0.855362	0.593225	-0.179723	0.760151	-1.0977	0.00386971	0.0157488
10	Hepatic	Immune	0.636329	0.314487	0.0651206	0.825117	-0.634225	0.180683	0.306118
10	Hepatic	Infectious_Disease	0.636329	0.314487	-0.592395	0.600419	-1.28879	0.00844985	0.0290896
10	Hepatic	Integumentary	0.636329	0.314487	0.127486	0.499288	-0.577049	0.141991	0.259853
[truncated: 2,207 more rows]
