# Supplementary material for: The high-dimensional space of human diseases built from diagnosis records and mapped to genetic loci
Source: Nat Comput Sci. 2023 May 22;3(5):403–17. doi: 10.1038/s43588-023-00453-y (PMC10766526; doi:10.1038/s43588-023-00453-y)
Supplement: Supplementary file 5 — Disease clusters generated using hierarchical clustering method. [file 43588_2023_453_MOESM5_ESM.xlsx]

## Sheet: Sheet1
Supplementary Data 2. Disease clusters generated using hierarchical clustering method
Disease	Cluster (assigned using average linkage hierarchical clustering)	General System
Abnormal Spine Curvature	1	Musculoskeletal
Acquired Limb Deformities	1	Musculoskeletal
Acrocephalosyndactyly	1	Development
Balanced Translocation	1	Development
Cardiac Congenital Anomaly	1	Development
Chondrodystrophy	1	Development
Congenital Anomaly of Skull Neck	1	Development
Congenital Hypothyroidism	1	Endocrine
Congenital Spine Anomaly	1	Development
Cri-Du-Chat Syndrome	1	Development
Digeorges Syndrome	1	Immune
Dwarfism of Unknown Etiology	1	Endocrine
Edwards Syndrome	1	Development
Fasciitis	1	Immune
Galactosemia	1	Metabolic
General Osteochondropathy	1	Musculoskeletal
General Spondylosis Spine Disorder	1	Musculoskeletal
Hereditary Blepharophimosis	1	Development
Hereditary Dental Anomaly	1	Development
Hirschsprungs Disease	1	Digestive
Indeterminate Sex Pseudohermaphroditism	1	Development
Inflammatory Spondylopathies	1	Immune
Kawasaki Disease	1	Immune
Klinefelters Syndrome	1	Development
Klippel Feil Syndrome	1	Development
Lacrimal System Disorder	1	Ophthalmological
Marfan Syndrome	1	Integumentary
Multiple Epiphyseal Dysplasia	1	Musculoskeletal
Muscle Ligament Disorder	1	Musculoskeletal
Neonatal Disease	1	Non-Specific
Non-Specific Acquired Musculoskeletal Abnormality	1	Musculoskeletal
Non-Specific Arthritis	1	Immune
Non-Specific Autosomal Abnormality	1	Development
Non-Specific Chromosomal Anomaly	1	Development
Non-Specific Congenital Musculoskeletal Anomaly	1	Musculoskeletal
Non-Specific Joint Disorder	1	Musculoskeletal
Non-Specific Neurologic Congenital Anomaly	1	Development
Non-Specific Pain	1	PNS
Non-Specific Soft Tissue Disorder	1	Integumentary
Oro-Facial Congenital Anomaly	1	Development
Osteoarthritis	1	Immune
Osteogenesis Imperfecta	1	Musculoskeletal
Other Inherited Osteodystrophy	1	Musculoskeletal
Pataus Syndrome	1	Development
Phenyketonuria	1	Metabolic
Polyostotic Fibrous Dysplasia of Bone	1	Musculoskeletal
Prader Willi Syndrome	1	Development
Respiratory Congenital Anomaly	1	Development
Secondary Arthropathy	1	Immune
Smith-Magenis Syndrome	1	Development
Spinal Stenosis	1	Musculoskeletal
Syndrome with Pervasive Congenital Anomalies	1	Development
Synovium Tendon Bursa Disorder	1	Musculoskeletal
Tuberous Sclerosis	1	Neoplastic Process
Turners Syndrome	1	Development
Unspecified Congenital Anomaly	1	Development
Vascular Congenital Anomaly	1	Development
Velo-Cardio-Facial Syndrome	1	Development
Acne	2	Integumentary
Alopecia	2	Integumentary
Atopic Contact Dermatitis	2	Immune
Benign Bone Connective Tissue Neoplasm	2	Neoplastic Process
Benign Breast Neoplasm	2	Neoplastic Process
Benign Female Genital Neoplasm	2	Neoplastic Process
Benign Ovarian Neoplasm	2	Neoplastic Process
Benign Skin Neoplasm	2	Neoplastic Process
Benign Uterine Neoplasm	2	Neoplastic Process
Breast Cancer	2	Neoplastic Process
Breast Disorder	2	Reproductive
Carbuncle Furuncle	2	Integumentary
Cellulitis	2	Infectious Disease
Cervical Cancer	2	Neoplastic Process
Chronic Pruritus	2	Integumentary
Congenital Breast Anomaly	2	Reproductive
Congenital Ectodermal Dysplasia	2	Integumentary
Congenital Hair Anomaly	2	Integumentary
Congenital Pigmentary Anomaly	2	Integumentary
Corns Callosites	2	Integumentary
Dermatitis Herpetiformis	2	Integumentary
Disease of the Female Reproductive Organs	2	Reproductive
Dyschromia	2	Integumentary
Epidermolysis Bullosa	2	Integumentary
Female Genital Cancer	2	Neoplastic Process
Female Genital Congenital Anomaly	2	Development
Fungal Infection	2	Infectious Disease
Gestational Pregnancy Related Disorder	2	Reproductive
Hair Related Disease	2	Integumentary
Hemangioma Lymphangioma	2	Neoplastic Process
Hereditary Breast Cancer	2	Neoplastic Process
Herpes Simplex	2	Infectious Disease
Hirsutism	2	Endocrine
Ichthyosis Congenita	2	Integumentary
Infestation	2	Infectious Disease
Keratosis	2	Integumentary
Lichen	2	Integumentary
Lipoma	2	Neoplastic Process
Lymphatic Disorder	2	Immune
Melanoma	2	Neoplastic Process
Menstrual Disorder	2	Reproductive
Nail Disease	2	Integumentary
Non-Melanoma Skin Cancer	2	Neoplastic Process
Non-Specific Congenital Integumentary Anomaly	2	Integumentary
Non-Specific Immune-Related Skin Disorder	2	Immune
Non-Specific Skin Disorder	2	Integumentary
Ovarian Cancer	2	Neoplastic Process
Photodermatitis	2	Integumentary
Rosacea	2	Integumentary
Sebaceous Gland Disorder	2	Integumentary
Seborrheic Dermatitis	2	Integumentary
Skin Infection	2	Infectious Disease
Sweat Gland Disorder	2	Integumentary
Unspecified Benign Neoplasm	2	Neoplastic Process
Unspecified Cancer	2	Neoplastic Process
Uterine Cancer	2	Neoplastic Process
Viral Warts HPV	2	Infectious Disease
Acute Bronchitis	3	Infectious Disease
Acute Sinusitis	3	Immune
Acute Upper Respiratory Infection	3	Infectious Disease
Allergic Rhinitis	3	Immune
Asthma	3	Immune
Behcets Syndrome	3	Immune
Benign Colon Neoplasm	3	Neoplastic Process
Benign Digestive Neoplasm	3	Neoplastic Process
Chronic Progressive External Ophthalmoplegia	3	Ophthalmological
Chronic Sinusitis	3	Immune
Chronic Tonsillitis Adenoiditis	3	Immune
Chronic Upper Respiratory Infection	3	Infectious Disease
Congenital Aphakia	3	Development
Cranial Nerve Disorder	3	PNS
Crohns Disease	3	Immune
Deviated Nasal Septum	3	Respiratory
Disorder of the Vestibular System	3	CNS
Diverticulosis Diverticulitis	3	Digestive
Ear Infection	3	Infectious Disease
Ellis Van Creveld Syndrome	3	Musculoskeletal
Esophageal Disease	3	Digestive
Esophagitis	3	Immune
Eustachian Tube Disorder	3	Otic
External Ear Disorders	3	Otic
Food Allergy	3	Immune
Functional Digestive Disorder	3	Digestive
Gastritis Duodenitis	3	Immune
Gastrointestinal Infection	3	Infectious Disease
Gastrointestinal Ulcer	3	Digestive
General Ear Disorder	3	Otic
General Viral Infection	3	Infectious Disease
Glucocorticoid-Remediable Aldosteronism	3	Endocrine
Hearing Loss	3	Otic
Hereditary Color Blindness	3	Ophthalmological
Hereditary Night Blindness	3	Ophthalmological
Hernia	3	Musculoskeletal
Histidinemia	3	Metabolic
IBS	3	Digestive
Influenza	3	Infectious Disease
Inner Ear Disorder	3	Otic
MENIIB	3	Neoplastic Process
Menopausal Disorder	3	Reproductive
Mucopolysaccharidosis	3	Metabolic
Nezelofs Syndrome	3	Immune
Non-Specific Digestive Congenital Anomaly	3	Development
Non-Specific Gastrointestinal Disorder	3	Digestive
Non-Specific Nasal Throat Disorder	3	Respiratory
Non-Specific Osteopathy	3	Musculoskeletal
Non-Specific Vascular Disease	3	Cardiovascular
Osteopoikilosis	3	Musculoskeletal
Osteoporosis	3	Musculoskeletal
Otosclerosis	3	Otic
Parasitic Infection	3	Infectious Disease
Paritial Androgen Insensitivity Syndrome	3	Endocrine
Psoriasis Related Disorders	3	Immune
Rectal Anal Disorder	3	Digestive
Refsums Disease	3	CNS
Rheumatoid Arthritis Related Conditions	3	Immune
Ruvalcaba-Myhre Syndrome	3	Neoplastic Process
Schwartz-Jampel Syndrome	3	Musculoskeletal
Tympanic Membrane Disorders	3	Otic
Ulcerative Colitis	3	Immune
Unspecified Middle Ear Mastoid Diseases	3	Otic
Upper Respiratory Inflammation	3	Immune
Varicella Infection	3	Infectious Disease
Acquired Other Myopathies	4	Musculoskeletal
Acquired Retinal Defects	4	Ophthalmological
Acquired Visual Disturbances	4	Ophthalmological
Aniridia	4	Development
Anophthalmia Mircopthalmia	4	Development
Anterior Eye Anomaly	4	Development
Autism	4	Neuropsychiatric
Benign Eye Neoplasm	4	Neoplastic Process
Cataplexy Narcolepsy	4	Neuropsychiatric
Cataract	4	Ophthalmological
Charcot Marie Tooth Disease	4	PNS
Choroidal Disorders	4	Ophthalmological
Conjunctival Disorders	4	Ophthalmological
Corneal Disorders	4	Ophthalmological
Developmental Delay	4	Development
Disorders of Iris Ciliary Body	4	Ophthalmological
Disorders of Mitochondrial Metabolism	4	Metabolic
Dopa-Responsive Dystonia	4	CNS
Ehlers Danlos Syndrome	4	Musculoskeletal
Extrapyramidal Abnormal Movement Disorders	4	CNS
Eye Cancer	4	Neoplastic Process
Eye Infection	4	Infectious Disease
Eye Inflammation	4	Immune
Eyelid Disorders	4	Ophthalmological
Familial Dysautonomia Related Conditions	4	PNS
Glaucoma	4	Ophthalmological
Globe Disorders	4	Ophthalmological
Hereditary Corneal Dystrophy	4	Ophthalmological
Hereditary Hemoglobin Disease	4	Hematologic
Hereditary Progessive Muscular Dystrophy	4	Musculoskeletal
Hypotony of the Eye	4	Ophthalmological
Intellectual Disability	4	Neuropsychiatric
Macular Degeneration	4	Ophthalmological
Myasthenia Gravis	4	Immune
Myoneural Disorders	4	PNS
Myotonia Congenita	4	Musculoskeletal
Myotonic Muscular Dystrophy	4	Musculoskeletal
Non-Specific Congenital Eye Anomaly	4	Development
Non-Specific Eye Disorders	4	Ophthalmological
Ocular Musculoskeletal Disorder	4	CNS
Optic Disc Disorder	4	Ophthalmological
Optic Neuritis Neuropathy	4	Ophthalmological
Orbit Disorders	4	Ophthalmological
Other Inherited Myotonias	4	Musculoskeletal
Papilledema	4	Ophthalmological
Primary Hereditary Retinal Dystrophy	4	Ophthalmological
Refraction Accomodation Disorders	4	Ophthalmological
Secondary Hereditary Retinal Dystrophy	4	Ophthalmological
Sleep Apnea	4	Respiratory
Sleep Disorder	4	Neuropsychiatric
Speech Language Disorder	4	Neuropsychiatric
Spinal Muscular Atrophy	4	CNS
Unspecified Cerebellar Disease	4	CNS
Unspecified Childhood Psychoses	4	Neuropsychiatric
Visual Pathway Cortex Disorder	4	Ophthalmological
Vitreous Body Disorder	4	Ophthalmological
Benign Male Genital Neoplasm	5	Neoplastic Process
Benign Prostastic Hyperplasia	5	Neoplastic Process
Benign Urinary Neoplasm	5	Neoplastic Process
Bladder Cancer	5	Neoplastic Process
Bladder Disorder	5	Urinary
Cystitis Urethritis	5	Immune
Disease of the Male Reproductive Organs	5	Reproductive
Escherichia Coli Infection	5	Infectious Disease
Kidney Cancer	5	Neoplastic Process
Kidney Infection	5	Infectious Disease
Male Genital Cancer	5	Neoplastic Process
Male Genital Congenital Anomaly	5	Development
Non-Specific Genitourinary Congenital Anomaly	5	Development
Non-Specific Nephropathy	5	Urinary
Non-Specific Prostate Disease	5	Reproductive
Non-Specific Urinary Disorder	5	Urinary
Prostate Cancer	5	Neoplastic Process
Protozoan Infection	5	Infectious Disease
Radiation Sensitivity	5	Integumentary
STI	5	Infectious Disease
Urethral Disorder	5	Urinary
Urinary Calculus	5	Urinary
UTI	5	Infectious Disease
Acquired Coagulation Defect	6	Hematologic
Alveolar Disease	6	Respiratory
Alzheimers Disease	6	Neuropsychiatric
Aneurysm	6	Cardiovascular
Arterial Dissection	6	Cardiovascular
Arterial Embolism Thrombosis	6	Cardiovascular
Atherosclerosis	6	Cardiovascular
Benign CNS Neoplasm	6	Neoplastic Process
Benign Intrathoracic Neoplasm	6	Neoplastic Process
Bone Cancer	6	Neoplastic Process
Brain Cancer	6	Neoplastic Process
Brain Damage	6	CNS
Carcinoid Syndrome	6	Endocrine
Cardiac Conduction Disorder	6	Cardiovascular
Cardiac Dysrhythmia	6	Cardiovascular
Cardiomyopathy	6	Cardiovascular
Carditis	6	Infectious Disease
Carinoid Neoplasm	6	Neoplastic Process
Cerebrovascular Disease	6	Cardiovascular
Chronic Venous Hypertension	6	Cardiovascular
CNS Cancer	6	Neoplastic Process
Colorectal Cancer	6	Neoplastic Process
Connective Tissue Cancer	6	Neoplastic Process
Deep Vein Thrombosis	6	Cardiovascular
Degenerative Dementia	6	Neuropsychiatric
Emphysema COPD	6	Respiratory
Epilepsy Related Disorders	6	CNS
Esophageal Cancer	6	Neoplastic Process
General Cerebral Degeneration	6	CNS
General Dementia	6	Neuropsychiatric
Generalized Digestive Cancer	6	Neoplastic Process
Haemophilia Related Diseases	6	Hematologic
Hemiplegia	6	CNS
Hepatobiliary Cancer	6	Neoplastic Process
Hereditary Harartoses	6	Neoplastic Process
Intestinal Cancer	6	Neoplastic Process
Intrathoracic Organ Cancer	6	Neoplastic Process
Kaposis Sarcoma	6	Neoplastic Process
Larynx Vocal Chord Disorders	6	Respiratory
Lung Cancer	6	Neoplastic Process
Male Breast Cancer	6	Neoplastic Process
Myocardial Infarction	6	Cardiovascular
Neurofibromatosis	6	Neoplastic Process
Non-Rheumatic Heart Disease	6	Cardiovascular
Non-Specific Cardiovascular Disease	6	Cardiovascular
Non-Specific Pulmonary Disorder	6	Respiratory
Non-Specified Cardiac Ischemia	6	Cardiovascular
Pancreatic Cancer	6	Neoplastic Process
Parkinsons Disease	6	CNS
Peripheral Vascular Disease	6	Cardiovascular
Phlebitis Thrombophlebitis	6	Immune
Pleuritis	6	Immune
Pneumonia	6	Infectious Disease
Pulmonary Embolism Infarction	6	Cardiovascular
Pulmonary Heart Disease	6	Cardiovascular
Purpura Other Hemorrhagic Conditions	6	Hematologic
Respiratory System Cancer	6	Neoplastic Process
Rheumatic Heart Disease	6	Immune
Schizophrenia Related Psychosis	6	Neuropsychiatric
Secondary Malignant Neoplasm	6	Neoplastic Process
Stomach Cancer	6	Neoplastic Process
Unspecified Encephalopathy	6	CNS
Unspecified Hematological Disorder	6	Hematologic
Unspecified Neuropsychiatric Disorder	6	Neuropsychiatric
Varicose Veins	6	Cardiovascular
Vascular Insufficiency	6	Cardiovascular
Acquired Hypothyroidism	7	Endocrine
ADHD	7	Neuropsychiatric
Adjustment Disorder	7	Neuropsychiatric
Adrenogenital Disorder	7	Endocrine
Anxiety Phobic Disorder	7	Neuropsychiatric
Benign Endocrine Neoplasm	7	Neoplastic Process
Benign Thyroid Neoplasm	7	Neoplastic Process
Bipolar Disorder	7	Neuropsychiatric
Conduct Disorder	7	Neuropsychiatric
Depression	7	Neuropsychiatric
Diabetes Insipidus	7	Endocrine
Dissociative Disorder	7	Neuropsychiatric
Eating Disorder	7	Neuropsychiatric
Endocrine Cancer	7	Neoplastic Process
Goiter	7	Endocrine
Graves Disease	7	Immune
Growth Hormone Deficiency	7	Endocrine
Hyperaldosteronism	7	Endocrine
Impulse Control Disorder	7	Neuropsychiatric
Learning Disorder	7	Neuropsychiatric
Long QT Syndrome	7	Cardiovascular
MENI	7	Neoplastic Process
MENIIA	7	Neoplastic Process
Migraine	7	Neuropsychiatric
Mood Disorder	7	Neuropsychiatric
Non-Specific Thryroid Disorder	7	Endocrine
OCD	7	Neuropsychiatric
Optic Chiasm Disorder	7	Ophthalmological
Other Corticoadrenal Disorder	7	Endocrine
Paranoia	7	Neuropsychiatric
Personality Disorder	7	Neuropsychiatric
Pituitary Disorder	7	Endocrine
Psychogenic Somatoform Disorder	7	Neuropsychiatric
PTSD	7	Neuropsychiatric
Pubertal Dysfunction	7	Development
Substance Abuse	7	Neuropsychiatric
Thymic Disorders	7	Immune
Thyroid Cancer	7	Neoplastic Process
Thyroiditis	7	Immune
Thyrotoxicosis	7	Endocrine
Tics Tourettes	7	Neuropsychiatric
Unspecified Behavioral Development Disorder	7	Development
Unspecified Recurrent Headaches	7	Neuropsychiatric
Vitamin Deficiency	7	Metabolic
Autonomic System Disorder	8	CNS
Benign Oropharyngeal Neoplasm	8	Neoplastic Process
Bone Infection	8	Infectious Disease
Cerebral Lipidoses	8	CNS
Childhood Disintegrative Disorder	8	Neuropsychiatric
CNS Infection	8	Infectious Disease
Complex Regional Pain Syndrome	8	PNS
Connective Tissue Infection	8	Infectious Disease
Encephalitis	8	Infectious Disease
Fragile X Syndrome	8	Development
General Bacterial Infection	8	Infectious Disease
General Paralysis	8	CNS
Hereditary Sensory Neuropathy	8	PNS
Hereditary Spastic Paraplegia	8	CNS
Herpes Zoster	8	Infectious Disease
HIV	8	Infectious Disease
Huntingtons Chorea	8	CNS
Inflammatory Toxic Neuropathy	8	PNS
Jaw Disease	8	Musculoskeletal
Meningitis	8	Infectious Disease
Motor Neuron Disease	8	CNS
Multiple Sclerosis Other Demyelinating Disease	8	Immune
Nerve Root Plexus Disorders	8	PNS
Neural Tube Defect	8	Development
Non-Specific Dental Disorder	8	Integumentary
Non-Specific Gingival Peridontal Disorder	8	Integumentary
Non-Specific Sugar Metabolism Disorder	8	Metabolic
Oral Soft Tissue Disease	8	Integumentary
Oro-Naso-Pharyngeal Cancer	8	Neoplastic Process
Osteomyelitis	8	Immune
Osteopetrosis	8	Musculoskeletal
Other Infectious Diseases	8	Infectious Disease
Peripheral Nerve Disorder	8	PNS
Peroxisomal Disorders	8	Metabolic
Poliomyelitis	8	Infectious Disease
Prion Disease	8	Infectious Disease
Salivary Gland Disease	8	Digestive
Septic Arthritis	8	Immune
Specified Childhood Cerebral Degeneration	8	CNS
Spinal Chord Degeneration	8	CNS
Spinocerebellar Ataxia	8	CNS
Staphylococcus Aureus Infection	8	Infectious Disease
Streptococcal Infection	8	Infectious Disease
Tongue Disease	8	Integumentary
Type I Diabetes Mellitus	8	Immune
Type II Diabetes Mellitus	8	Endocrine
Unspecified Childhood Cerebral Degeneration	8	CNS
Unspecified Diabetes Mellitus	8	Endocrine
Unspecified Neuropathy	8	PNS
Androgen Insensitivity Syndrome	9	Endocrine
Aromatic Amino Acid Metabolism Disorder	9	Metabolic
Autoimmune Lymphoproliferative Syndrome	9	Immune
Autoimmune Polyglandular Disorder	9	Immune
Bartters Syndrome	9	Endocrine
Branched Chain Amino Acid Metabolism Disorder	9	Metabolic
Congenital Nail Anomaly	9	Integumentary
Congenital Neutropenia	9	Immune
Cyclic Neutropenia	9	Immune
Diamond-Blackfan Anemia	9	Hematologic
Disorders of Fatty Acid Oxidation	9	Metabolic
Disorders of Straight Chain Amino Acid Metabolism	9	Metabolic
Erythematous Disorder	9	Integumentary
Erythromelalgia	9	PNS
Familial Mediterranean Fever	9	Immune
G6PD	9	Hematologic
General Hypertension	9	Cardiovascular
Generalized Lipidoses	9	Metabolic
Genetic Anomolies of Leukocytes	9	Immune
Hereditary Elliptocytosis	9	Hematologic
Hereditary Fructose Intolerance	9	Metabolic
Hereditary Stomatocytosis	9	Hematologic
Hereditary Thrombocytopenic Purpura	9	Hematologic
Homocystinuria	9	Metabolic
Hyperalimentation	9	Metabolic
Hyperchylomicronemia	9	Metabolic
Lactose Intolerance	9	Metabolic
Lipodystrophy	9	Metabolic
Lipoprotein Deficiency	9	Metabolic
Localized Adiposity	9	Metabolic
Lysosomal Storage Disease	9	Metabolic
Medullary Cystic Kidney Disease	9	Urinary
Megaloblastic Anemia	9	Hematologic
Metabolic Syndrome X	9	Metabolic
Mixed Hyperlipidemia	9	Metabolic
Obesity	9	Metabolic
Other Inherited Amino Acid Metabolic Disorder	9	Metabolic
Overweight	9	Metabolic
Pernicious or B12 Deficiency Anemia	9	Hematologic
Primary Carnitine Deficiency	9	Metabolic
Pure Hyperglyceridemia	9	Metabolic
Purine Pyrimidine Metabolic Disorder	9	Metabolic
Renal Glycosuria	9	Urinary
Secondary Diabetes Mellitus	9	Immune
Sexual Dysfunction	9	Reproductive
Spirochetal Infection	9	Infectious Disease
Unspecified Endocrine Disorder	9	Endocrine
Unspecified Hyperlipidemia	9	Metabolic
Unspecified Lipid Metabolism Disorder	9	Metabolic
Unspecified Polyglandular Disorder	9	Endocrine
Vitamin Toxicity	9	Metabolic
Wiskott-Alrich Syndrome	9	Immune
Acquired Hemolytic Anemias	10	Hematologic
Acute Glomerulonephritis	10	Immune
Acute Renal Failure	10	Urinary
Addisons Disease	10	Endocrine
Alpha-1-Antitrypsin Deficiency	10	Metabolic
Aplastic Anemia	10	Hematologic
Appendiceal Disease	10	Digestive
Arthropod-Borne Diseases	10	Infectious Disease
Biliary Tract Disease	10	Hepatic
Chondrocalcinosis	10	Metabolic
Chronic Glomerulonephritis	10	Immune
Chronic Kidney Disease	10	Urinary
Chronic Liver Disease	10	Hepatic
Circulating Enzyme Deficiency	10	Metabolic
Common Variable Immunodeficiency	10	Immune
Congenital Hypogammaglobulinemia	10	Immune
Copper Metabolism Disorder	10	Metabolic
Cystic Fibrosis	10	Respiratory
Dermatomyositis Polymyositis	10	Immune
Disorders of Urea Cycle Metabolism	10	Metabolic
Electrolyte Acid-Base Balance Disorder	10	Metabolic
General Thrombocytopenia	10	Hematologic
Gout Related Crystal Arthropathies	10	Metabolic
Hepatobiliary Congenital Anomaly	10	Development
Hereditary Hemochromatosis	10	Metabolic
Hereditary Polycythemia Vera	10	Immune
Hodgkins Disease	10	Neoplastic Process
Hyper IgM Immunodeficiency	10	Immune
Hypotension	10	Cardiovascular
IgA Immunodeficiency	10	Immune
IgM Immunodeficiency	10	Immune
Iron Metabolism Disorder	10	Metabolic
Lupus Erythematosus	10	Immune
Lymphoid Leukemia	10	Neoplastic Process
Malnutrition	10	Metabolic
Multiple Myeloma	10	Neoplastic Process
Mycobacterial Disease	10	Infectious Disease
Myeloid Leukemia	10	Neoplastic Process
Myeloproliferative Disease	10	Neoplastic Process
Nephrotic Syndrome	10	Urinary
Non-Hodgkins Lymphoma	10	Neoplastic Process
Non-Specific Anemia	10	Hematologic
Non-Specific Hemoglobinopathies	10	Hematologic
Non-Specific Humoral Deficiency	10	Immune
Non-Specific Leukemia	10	Neoplastic Process
Non-Specific Liver Disease	10	Hepatic
Non-Specific Metabolic Disorder	10	Metabolic
Non-Specific Peritoneal Disorder	10	Digestive
Other Lymphoid Histiocytic Cancers	10	Neoplastic Process
Other Viral Hepatitis	10	Infectious Disease
Pancreatic Disease	10	Digestive
Pancytopenia	10	Hematologic
Parathyroid Disorder	10	Endocrine
Peritonitis Retroperitoneal Infection	10	Infectious Disease
Phosphorus Metabolism Disorder	10	Metabolic
Polycystic Kidney Disease	10	Urinary
Polycystic Liver Disease	10	Hepatic
Polymorphonuclear Neutrophils Disorders	10	Immune
Porphyrin Metabolic Disorder	10	Metabolic
Reactive Arthritis	10	Immune
Sarcoidosis	10	Immune
Septicemia	10	Infectious Disease
Severe Combined Immunodeficiency	10	Immune
Sjogrens Syndrome	10	Immune
Spleen Disease	10	Hematologic
Tuberculosis	10	Infectious Disease
Unspecified Amyloidosis	10	Immune
Unspecified Autoimmune Disease	10	Immune
Unspecified Hepatitis	10	Immune
Unspecified Immune Deficiency	10	Immune
Unspecified Immune Disorder	10	Immune
Unspecified Plasma Protein Metabolism Disorder	10	Metabolic
Unspecified White Blood Cell Disease	10	Immune
Vasculitis	10	Immune
Viral Hepatitis A	10	Infectious Disease
Viral Hepatitis B	10	Infectious Disease
Viral Hepatitis C	10	Infectious Disease
