# Supplementary material for: The high-dimensional space of human diseases built from diagnosis records and mapped to genetic loci
Source: Nat Comput Sci. 2023 May 22;3(5):403–17. doi: 10.1038/s43588-023-00453-y (PMC10766526; doi:10.1038/s43588-023-00453-y)
Supplement: Supplementary file 7 — Genome-wide significant associations discovered in UK Biobank (UKB) and replicated in BioBank Japan (BBJ) and BioVU. [file 43588_2023_453_MOESM7_ESM.xlsx]

## Sheet: Sheet1
Supplementary Data 4. Genome-wide significant associations discovered in UK Biobank (UKB) and replicated in BioBank Japan (BBJ) and BioVU.
(a) Replications by both the BBJ and BioVU cohorts: Here, we summarize the replication analysis results for the eight associations that can be replicated in both cohorts. The first two columns specify the associations between the embedding dimensions and lead SNPs (minor alleles are indicated in parentheses, and the respective minor allele frequencies are shown in the fourth column). These lead S…
UKB							BBJ		BioVU
ED a	Lead SNP (MA b)	Chr: Pos c	MAF d	Nearest gene	ln(OR)	Two-sided P e	ln(OR)	FDR f	ln(OR)	FDR f
(a) Associations that can be replicated by both BBJ and BioVU
12	rs56393506 (T)	6: 161089307	0.17	LPA (intergenic)	-0.013	1e-10	-0.014	0.024	-0.029	0.00053
12	rs10811656 (T)	9: 22124472	0.48	CDKN2B-AS1 (intergenic)	-0.009	3e-09	-0.018	1.3e-05	-0.015	0.016
14	rs11751024 (A)	6: 32586236	0.4	HLA-DQA1 (intergenic)	0.013	9.6e-15	0.017	6.9e-05	0.021	5.1e-05
14	rs34872471 (C)	10: 114754071	0.29	TCF7L2 (intronic)	-0.01	2.3e-08	-0.038	1.9e-05	-0.018	0.0012
16	rs2523616 (T)	6: 31320562	0.2	HLA-B (intergenic)	-0.013	5.6e-12	-0.01	0.015	-0.021	0.012
16	rs3104373 (T)	6: 32600375	0.15	HLA-DQA1 (intergenic)	-0.016	5.3e-15	-0.019	0.01	-0.027	0.0027
16	rs35198068 (C)	10: 114754784	0.29	TCF7L2 (intronic)	0.012	9.2e-14	0.079	1.4e-19	0.026	9.9e-05
17	rs1537376 (T)	9: 22116220	0.49	CDKN2B-AS1 (intronic)	-0.014	4.3e-21	-0.032	8.6e-19	-0.016	0.024
(b) Associations that can be replicated by BBJ only
1	rs34290285 (A)	2: 242698640	0.26	D2HGDH (intronic)	-0.009	2e-08	-0.015	0.007	-0.004	0.46
3	rs17212657 (C) # g	6: 32674903	0.35	MTCO3P1 (intergenic)	-0.01	8.1e-10	-0.012	0.0012	-0.004	0.47
4	rs1333048 (C)	9: 22125347	0.5	CDKN2B-AS1 (intergenic)	-0.008	8.2e-10	-0.029	2.9e-16	-0.01	0.12
5	rs13125101 (A)	4: 81174592	0.29	FGF5 (intergenic)	0.01	4e-09	0.013	0.00077	0.007	0.34
5	rs35242582 (G)	6: 32600057	0.24	HLA-DQA1 (intergenic)	0.014	1.4e-13	0.019	4e-05	-0.004	0.81
6	rs7903146 (T)	10:114758349	0.29	TCF7L2 (intronic)	0.01	4.5e-12	0.078	3.8e-19	0.01	0.11
7	rs34290285 (A)	2: 242698640	0.26	D2HGDH (intronic)	-0.017	3.4e-16	-0.014	0.011	-0.00017	0.66
7	rs1837253 (T)	5: 110401872	0.26	TSLP (intergenic)	-0.014	5.8e-12	-0.019	1.2e-06	-0.007	0.3
7	rs66951571 (T) #	6: 33033313	0.15	HLA-DPA1 (intronic)	0.016	6.9e-10	0.015	0.0029	0.004	0.46
7	rs10975468 (T)	9: 6177302	0.16	GTF3AP1 (intergenic)	0.019	2.5e-15	0.131	0.032	0.012	0.15
7	rs2244608 (G)	12: 121416988	0.32	HNF1A (intronic)	-0.011	2.8e-08	-0.009	0.019	-0.002	0.56
7	rs34986765 (C)	15: 61069201	0.13	RORA (intronic)	-0.015	6.9e-09	-0.021	1.9e-05	-0.005	0.46
7	rs3785356 (T)	16: 27349168	0.3	IL4R (intronic)	0.011	5.2e-09	0.014	0.00021	-0.001	0.75
8	rs9268833 (T) #	6: 32428062	0.32	HLA-DRB9 (intergenic)	-0.011	3.5e-08	-0.011	0.0033	0.006	0.92
9	rs9272625 (T) #	6: 32608014	0.4	HLA-DQA1 (intronic)	-0.01	5.4e-10	-0.016	0.00016	-0.003	0.43
11	rs4713555 (T)	6: 32575524	0.27	HLA-DRB1 (intergenic)	-0.01	3.1e-08	-0.025	3.6e-08	-0.014	0.05
12	rs12740374 (T)	1: 109817590	0.22	CELSR2 (UTR3)	0.012	1.2e-10	0.031	1.7e-05	0.00035	0.65
12	rs2523621 (T) #	6: 31317433	0.43	HLA-B (intergenic)	0.008	2e-08	0.012	0.0015	0.002	0.51
12	rs73015016 (A)	19: 11191300	0.12	LDLR (intergenic)	0.015	1.8e-11	0.029	0.0029	0.014	0.15
12	rs7412 (T)	19: 45412079	0.08	APOE (exonic)	0.02	3.6e-13	0.051	4e-07	0.00019	0.66
13	rs9266721 (C)	6: 31349819	0.41	HLA-S (intergenic)	0.01	2.1e-12	0.015	8.6e-05	0.003	0.44
15	rs9271365 (G)	6: 32586794	0.43	HLA-DQA1 (intergenic)	-0.015	5.4e-18	-0.025	8.1e-12	-0.003	0.44
16	rs7936323 (A)	11: 76293758	0.48	EMSY (intergenic)	-0.009	1.4e-09	-0.01	0.007	0.004	0.82
16	rs1121980 (A)	16: 53809247	0.42	FTO (intronic)	0.009	5.9e-10	0.03	3.1e-12	0.007	0.29
16	rs2836950 (G)	21: 40604429	0.35	BRWD1 (intronic)	0.01	6.1e-10	0.011	0.017	0.012	0.098
17	rs10857147 (T)	4: 81181072	0.29	FGF5 (intergenic)	0.01	1.1e-10	0.01	0.015	0.004	0.47
17	rs11731886 (C) #	4: 156659819	0.24	GUCY1A3 (intergenic)	-0.011	5e-10	-0.014	0.0014	-0.012	0.16
17	rs1391371 (T)	6: 32603798	0.21	HLA-DQA1 (intergenic)	0.019	2.5e-25	0.017	6.4e-05	-0.002	0.76
17	rs241427 (A) #	6: 32804414	0.34	TAP2 (intronic)	-0.01	7.8e-11	-0.015	0.0001	-0.009	0.23
17	rs10774629 (G) #	12: 112020214	0.2	ATXN2 (intronic)	-0.01	1.7e-08	-0.017	0.00018	0.01	0.94
17	rs2521500 (G) #	15: 91441383	0.35	FES (intergenic)	-0.01	3.8e-11	-0.021	5.4e-06	-0.006	0.38
17	rs6090040 (A)	20: 62692060	0.48	TCEA2 (intronic)	0.008	2.6e-08	0.008	0.042	0.008	0.27
20	rs2854272 (G) #	6: 32629680	0.43	HLA-DQB1 (intronic)	6.4e-05	3.5e-12	0.024	0.011	-8.4e-06	0.77
(c) Associations that can be replicated by BioVU only
3	rs1894692 (G)	1: 169467654	0.02	SLC19A2 (intergenic)	0.043	1.6e-14	3.407	0.18	0.056	0.016
5	rs56062135 (T)	15: 67455630	0.24	SMAD3 (intronic)	-0.014	8.2e-13	-0.014	0.1	-0.018	0.045
7	rs2353033 (C) #	16: 89385561	0.46	ANKRD11 (intronic)	-0.011	1.3e-09	0.003	0.82	-0.013	0.028
7	rs6059655 (A)	20: 32665748	0.1	RALY (intronic)	-0.018	1.5e-09	na h	na	-0.024	0.016
13	rs9273364 (G)	6: 32626302	0.3	HLA-DQB1 (intergenic)	-0.009	4.4e-10	-0.005	0.16	-0.018	0.0012
14	rs1894406 (T) #	6: 32787056	0.32	TAP2 (intergenic)	0.01	2.4e-08	0.002	0.37	0.015	0.012
17	rs74617384 (T)	6: 160997118	0.08	LPA (intronic)	0.024	2.3e-20	0.19	0.15	0.063	1.7e-07
(d) Associations that can be replicated by neither BBJ nor BioVU
1	rs76866386 (C)	2: 44075483	0.07	ABCG8 (intronic)	-0.019	1.9e-10	-0.014	0.34	-0.001	0.65
1	rs12470864 (A)	2: 102926362	0.39	IL1RL1 (intergenic)	0.009	3.6e-10	0.001	0.52	-0.005	0.9
1	rs28780103 (A) #	6: 30420778	0.07	TMPOP1 (intergenic)	-0.016	1.9e-08	-0.007	0.24	-0.003	0.58
1	rs12212594 (C)	6: 31300819	0.08	HLA-B (intergenic)	-0.027	1e-21	-0.025	0.16	-0.008	0.44
1	rs17207867 (T) #	6: 31938412	0.08	DXO (intronic)	-0.022	4.1e-15	na	na	0.006	0.81
2	rs78912080 (G)	6: 25616453	0.08	LRRC16A (intronic)	0.013	4.4e-08	na	na	0.019	0.13
3	rs28380903 (T) #	6: 31313548	0.17	HLA-B (intergenic)	-0.016	1.6e-13	-0.008	0.079	-0.006	0.43
3	rs657152 (A)	9: 136139265	0.34	ABO (intronic)	0.011	1.6e-11	0.005	0.17	0.005	0.43
4	rs6679677 (A)	1: 114303808	0.1	RSBN1 (downstream)	0.016	4.4e-13	-0.028	0.75	-0.005	0.81
4	rs147248204 (A) #	2: 121602721	0.02	GLI2 (intronic)	0.03	1.1e-09	na	na	0.028	0.23
4	rs9265745 (G)	6: 31302718	0.41	HLA-B (intergenic)	0.009	1.2e-10	0.003	0.24	-0.002	0.81
4	rs3134998 (T) #	6: 32636757	0.36	HLA-DQB1 (intergenic)	-0.01	1.6e-12	-0.002	0.38	0.003	0.81
5	rs7523907 (C)	1: 167427247	0.45	CD247 (intronic)	0.01	1.9e-09	-0.002	0.65	0.003	0.49
5	rs11679146 (G) #	2: 103009412	0.14	IL18R1 (intronic)	0.018	2.3e-14	0.023	0.37	0.003	0.56
5	rs62192043 (A) #	2: 242711282	0.26	D2HGDH (intergenic)	0.012	6.7e-11	0.009	0.079	0.004	0.46
5	rs3918226 (T)	7: 150690176	0.08	NOS3 (intronic)	0.017	9.2e-09	na	na	0.014	0.3
5	rs992969 (A)	9: 6209697	0.25	IL33 (intergenic)	-0.013	4.7e-12	0.006	0.76	0.01	0.94
5	rs7936312 (T)	11: 76293726	0.48	EMSY (intergenic)	-0.012	2.7e-13	-0.004	0.22	-0.012	0.13
6	rs164745 (T) #	16: 89709664	0.31	CHMP1A (intergenic)	0.009	1.3e-10	0.02	0.13	0.003	0.47
6	rs78378222 (G)	17: 7571752	0.01	TP53 (UTR3)	-0.036	9.5e-10	na	na	-0.021	0.31
6	rs6059655 (A)	20: 32665748	0.1	RALY (intronic)	-0.012	2.1e-08	-0.1	0.46	0.003	0.79
7	rs10208293 (A)	2: 102966310	0.29	IL1RL1 (intronic)	-0.014	3.7e-13	-0.006	0.18	-0.001	0.65
7	rs2428494 (A)	6: 31322197	0.48	HLA-B (intronic)	0.01	8.8e-09	0.005	0.15	-0.002	0.81
7	rs9268499 (A) #	6: 32375695	0.32	BTNL2 (intronic)	0.014	3e-13	0.001	0.46	-0.008	0.94
7	rs1775554 (C)	10: 9054340	0.42	RP11-428L9.2 (intergenic)	-0.014	7.2e-14	0.001	0.64	-0.006	0.3
7	rs7936070 (T)	11: 76293527	0.48	EMSY (intergenic)	0.013	7.3e-14	0.005	0.13	-0.003	0.81
7	rs17228058 (G)	15: 67450305	0.24	SMAD3 (intronic)	0.013	2.5e-10	0.006	0.34	0.014	0.05
8	rs12212193 (G)	6: 90996769	0.46	BACH2 (intronic)	0.01	2.6e-08	-0.01	0.86	-0.001	0.76
8	rs72699186 (T)	9: 6175855	0.16	GTF3AP1 (intergenic)	-0.014	4.1e-09	na	na	-0.003	0.49
8	rs10982443 (T) #	9: 117658790	0.03	TNFSF8 (intergenic)	0.029	3.7e-08	na	na	0.017	0.3
8	rs1444782 (A)	10: 9058671	0.42	RP11-428L9.2 (intergenic)	0.01	2.3e-08	0.001	0.46	0.006	0.3
8	rs7936323 (A)	11: 76293758	0.48	EMSY (intergenic)	-0.01	1.2e-08	-0.004	0.18	0.001	0.73
8	rs3001426 (C)	12: 57509055	0.46	STAT6 (intronic)	-0.011	2.4e-09	-0.004	0.24	-0.001	0.61
8	rs56062135 (T)	15: 67455630	0.24	SMAD3 (intronic)	-0.015	1.6e-12	-0.013	0.14	0.007	0.93
8	rs12484722 (T) #	22: 41954824	0.19	CSDC2 (intergenic)	0.014	1.6e-09	0.007	0.27	0.008	0.3
9	rs2857605 (C)	6: 31524851	0.21	NFKBIL1 (intronic)	-0.011	8.5e-10	0.006	0.96	-0.005	0.32
10	rs11123923 (A) #	2: 102967844	0.4	IL1RL1 (intronic)	-0.009	1.8e-10	-0.005	0.13	0.006	0.94
10	rs6707874 (G) #	2: 242709363	0.37	D2HGDH (intergenic)	0.009	6.9e-10	0.006	0.13	-0.011	0.99
10	rs2548993 (G) #	5: 131808869	0.28	IRF1 (intergenic)	-0.008	3.5e-08	-0.002	0.37	-0.009	0.15
10	rs9272263 (C)	6: 32603295	0.2	HLA-DQA1 (intergenic)	0.014	8.8e-16	na	na	0.008	0.22
10	rs9276606 (T)	6: 32736695	0.28	HLA-DQB2 (intergenic)	0.01	1.3e-11	-0.02	1	0.002	0.54
10	rs340928 (A) #	9: 6086913	0.04	RP11-218I7.2 (intergenic)	-0.022	1.5e-11	0.02	0.64	0.007	0.81
10	rs6090040 (A)	20: 62692060	0.48	TCEA2 (intronic)	-0.007	3.3e-08	-0.004	0.25	-0.005	0.3
11	rs3135718 (C) #	10: 123353869	0.39	FGFR2 (intronic)	-0.009	4.8e-08	-0.005	0.15	0.003	0.81
13	rs6679677 (A)	1: 114303808	0.1	RSBN1 (downstream)	-0.017	1.3e-14	-0.044	0.29	-0.01	0.25
13	rs6025 (T)	1: 169519049	0.02	F5 (exonic)	0.028	1.3e-09	na	na	-0.006	0.8
14	rs3001032 (C)	1: 219727779	0.32	RP11-95P13.2 (intergenic)	0.011	1.5e-10	-0.003	0.81	0.004	0.44
14	rs28732092 (T) #	6: 31052632	0.08	HCG22 (intergenic)	0.019	9.4e-11	0.002	0.53	0.001	0.65
15	rs3132604 (T) #	6: 30741226	0.2	HCG20 (intronic)	-0.013	2.1e-09	-0.008	0.46	-0.003	0.51
15	rs2596544 (A)	6: 31329291	0.22	DHFRP2 (intergenic)	-0.012	1.6e-08	-0.003	0.37	-0.007	0.27
15	rs9275602 (A)	6: 32682812	0.2	MTCO3P1 (intergenic)	-0.014	5.5e-10	0.006	0.89	-0.006	0.31
15	rs3789849 (C)	8: 8687054	0.43	MFHAS1 (intronic)	-0.01	1.6e-08	-0.001	0.46	-0.005	0.3
16	rs9276189 (A) #	6: 32699325	0.13	HLA-DQA2 (intergenic)	-0.016	5.1e-13	na	na	-0.012	0.21
16	rs72928038 (A)	6: 90976768	0.18	BACH2 (intronic)	0.011	4.9e-09	na	na	-0.001	0.73
17	rs6679677 (A)	1: 114303808	0.1	RSBN1 (downstream)	0.016	7.2e-12	-0.01	0.64	0.016	0.17
17	rs9266631 (A) #	6: 31346898	0.2	FGFR3P1 (intergenic)	-0.013	3.1e-12	-0.005	0.24	-0.008	0.32
17	rs3918226 (T)	7: 150690176	0.08	NOS3 (intronic)	0.015	1.1e-08	na	na	0.02	0.14
17	rs415895 (C)	11: 9769562	0.35	SWAP70 (exonic)	-0.008	3.2e-08	-0.005	0.16	-0.004	0.46
17	rs6485453 (C) #	11: 43748673	0.47	HSD17B12 (intronic)	-0.008	2.2e-08	-0.009	0.069	-0.004	0.46
17	rs850521 (G) #	17: 47332807	0.46	PHOSPHO1 (intergenic)	0.009	1.3e-10	-0.002	0.73	-0.002	0.77
17	rs62127861 (T) #	19: 17205241	0.2	MYO9B (intronic)	-0.011	1.6e-09	-0.009	0.33	0.009	0.93
18	rs2936870 (T) #	10: 123348902	0.4	FGFR2 (intronic)	0.007	1.8e-09	0.007	0.076	0.007	0.27
19	rs4076834 (G)	2: 44081627	0.06	ABCG8 (intronic)	-0.01	7.3e-09	-0.007	0.32	-0.001	0.65
19	rs28894981 (T) #	6: 31173702	0.05	HCG27 (intergenic)	0.014	1.6e-12	na	na	0.011	0.15
19	rs28732179 (C) #	6: 32126496	0.05	PPT2 (intronic)	0.012	1.9e-08	na	na	0.004	0.46
20	rs28732097 (G) #	6: 31081503	0.05	CDSN (intergenic)	-0.00012	8.7e-10	na	na	3.9e-05	0.81
20	rs1480380 (T)	6: 32913246	0.1	HLA-DMA (intergenic)	8.2e-05	2.9e-08	0.02	0.37	5.5e-05	0.3
20	rs145697004 (T) #	18: 20256347	0.01	RP11-739L10.1 (intergenic)	0.00023	2.5e-08	0.013	0.52	6.7e-06	0.65
a Embedding dimension one to 20;
b Minor allele in the UKB;
c Chromosome number: SNP position, human genome version 19;
d Minor allele frequency;
e p-value out of the Student’s t test in genome-wide association analysis;
f False discovery rate computed using the Benjamini-Hochberg procedure;
g We checked whether our identified lead SNPs had been reported in the GWAS Catalog, and for those not, we made special indications with # symbols after the respective SNP names. See Supplementary Data 5 for the GWAS Catalog results for those previously reported SNPs;
h Not applicable, due to either low-quality genotyping or MAF less than one percent.
