# Supplementary material for: The high-dimensional space of human diseases built from diagnosis records and mapped to genetic loci
Source: Nat Comput Sci. 2023 May 22;3(5):403–17. doi: 10.1038/s43588-023-00453-y (PMC10766526; doi:10.1038/s43588-023-00453-y)
Supplement: Supplementary file 8 — GWAS Catalog extracted results concerning the identified loci from our genome-wide associations with embedding dimensions. [file 43588_2023_453_MOESM8_ESM.xlsx]

## Sheet: Sheet1
Supplementary Data 5. GWAS Catalog extracted results concerning the identified loci from our genome-wide associations with embedding dimensions.
SNP information						Our study of embeddings			GWAS catalog that reported the same SNPs
SNP	Chromosome	Position (human genome version 19)	Region	Alternative allele	Nearby gene	Associated embedding factor	ln(OR)	Two-sided p-value out of the Student’s t test	Associated disease or trait	ln(OR)	Reported p-value	Pubmed ID	First author	Publication date	Journal	Study	Initial sample size	Replication sample size	Platform [SNPs passing QC]	Genotyping technology	Link	Mapped trait URI	Date added to catalog	Study accession
rs12470864	2	102926362	2q12.1	A	IL1RL1 (intergenic)	1	0.00948024	3.64407e-10	Allergic disease (asthma, hay fever or eczema)	0.0554347	4e-26	29083406	Ferreira MA	2017-10-30	Nat Genet	Shared genetic origin of asthma, hay fever and eczema elucidates allergic disease biology.	180,129 European ancestry cases, 180,709 European ancestry controls	NA	Affymetrix, Illumina [8307659] (imputed)	Genome-wide genotyping array	www.ncbi.nlm.nih.gov/pubmed/29083406	http://www.ebi.ac.uk/efo/EFO_0003785	2017-12-05	GCST005038
rs12470864	2	102926362	2q12.1	A	IL1RL1 (intergenic)	1	0.00948024	3.64407e-10	Asthma	0.110647	2e-56	30929738	Ferreira MAR	2019-03-28	Am J Hum Genet	Genetic Architectures of Childhood- and Adult-Onset Asthma Are Partly Distinct.	40,544 European ancestry cases, 300,671 European ancestry controls	NA	Affymetrix [9000000] (imputed)	Genome-wide genotyping array	www.ncbi.nlm.nih.gov/pubmed/30929738	http://www.ebi.ac.uk/efo/EFO_0000270	2019-05-14	GCST007798
rs12470864	2	102926362	2q12.1	A	IL1RL1 (intergenic)	1	0.00948024	3.64407e-10	Lung function (FEV1/FVC)	-3.89713	1e-16	30804560	Shrine N	2019-02-25	Nat Genet	New genetic signals for lung function highlight pathways and chronic obstructive pulmonary disease associations across multiple ancestries.	321,047 European ancestry individuals	79,005 European ancestry individuals	Affymetrix [19819130] (imputed)	Genome-wide genotyping array	www.ncbi.nlm.nih.gov/pubmed/30804560	http://www.ebi.ac.uk/efo/EFO_0004713	2019-03-27	GCST007431
rs76866386	2	44075483	2p21	C	ABCG8 (intronic)	1	-0.0189658	1.88061e-10	Cholesterol, total	1.97328	6e-33	25961943	Surakka I	2015-05-11	Nat Genet	The impact of low-frequency and rare variants on lipid levels.	up to 62,166 European ancestry individuals	NA	Affymetrix, Illumina, Perlegen [up to 9657952] (imputed)	Genome-wide genotyping array	www.ncbi.nlm.nih.gov/pubmed/25961943	http://www.ebi.ac.uk/efo/EFO_0004574	2016-07-08	GCST002896
rs76866386	2	44075483	2p21	C	ABCG8 (intronic)	1	-0.0189658	1.88061e-10	Low density lipoprotein cholesterol levels	2.24432	4e-29	29507422	Hoffmann TJ	2018-03-05	Nat Genet	A large electronic-health-record-based genome-wide study of serum lipids.	76,627 European ancestry individuals, 7,795 Hispanic individuals, 6,855 East Asian ancestry individuals, 2,958 African American individuals, 439 South Asian ancestry individuals	NA	Affymetrix [at least 7091467] (imputed)	Genome-wide genotyping array	www.ncbi.nlm.nih.gov/pubmed/29507422	http://www.ebi.ac.uk/efo/EFO_0004611	2019-02-14	GCST007141
rs76866386	2	44075483	2p21	C	ABCG8 (intronic)	1	-0.0189658	1.88061e-10	Low density lipoprotein cholesterol levels	2.30259	4e-31	29507422	Hoffmann TJ	2018-03-05	Nat Genet	A large electronic-health-record-based genome-wide study of serum lipids.	76,627 European ancestry individuals, 7,795 Hispanic individuals, 6,855 East Asian ancestry individuals, 2,958 African American individuals, 439 South Asian ancestry individuals	NA	Affymetrix [at least 7091467] (imputed)	Genome-wide genotyping array	www.ncbi.nlm.nih.gov/pubmed/29507422	http://www.ebi.ac.uk/efo/EFO_0004611	2019-02-14	GCST007141
rs76866386	2	44075483	2p21	C	ABCG8 (intronic)	1	-0.0189658	1.88061e-10	Total cholesterol levels	2.31264	1e-26	29507422	Hoffmann TJ	2018-03-05	Nat Genet	A large electronic-health-record-based genome-wide study of serum lipids.	76,627 European ancestry individuals, 7,795 Hispanic individuals, 6,855 East Asian ancestry individuals, 2,958 African American individuals, 439 South Asian ancestry individuals	NA	Affymetrix [at least 7091467] (imputed)	Genome-wide genotyping array	www.ncbi.nlm.nih.gov/pubmed/29507422	http://www.ebi.ac.uk/efo/EFO_0004574	2019-02-14	GCST007143
rs76866386	2	44075483	2p21	C	ABCG8 (intronic)	1	-0.0189658	1.88061e-10	Total cholesterol levels	2.37516	3e-28	29507422	Hoffmann TJ	2018-03-05	Nat Genet	A large electronic-health-record-based genome-wide study of serum lipids.	76,627 European ancestry individuals, 7,795 Hispanic individuals, 6,855 East Asian ancestry individuals, 2,958 African American individuals, 439 South Asian ancestry individuals	NA	Affymetrix [at least 7091467] (imputed)	Genome-wide genotyping array	www.ncbi.nlm.nih.gov/pubmed/29507422	http://www.ebi.ac.uk/efo/EFO_0004574	2019-02-14	GCST007143
rs12212594	6	31333042	6p21.33	C	LINC02571 - HLA-B (intronic)	1	-0.0272098	1.01041e-21	Psoriasis vulgaris	1.4454	5e-209	34594039	Sakaue S	2021-09-30	Nat Genet	A cross-population atlas of genetic associations for 220 human phenotypes.	5,072 European ancestry cases, 478,102 European ancestry controls, 206 East Asian ancestry cases, 172,289 East Asian ancestry controls	NA	Affymetrix, Illumina [25844455] (imputed)	Genome-wide genotyping array	www.ncbi.nlm.nih.gov/pubmed/34594039	http://www.ebi.ac.uk/efo/EFO_1001494	2021-12-14	GCST90018907
rs78912080	6	25616225	6p22.2	A	CARMIL1 (intronic)	2	0.0126469	4.42863e-08	C-reactive protein levels	0.030029	7e-15	31900758	Han X	2020-01-03	Eur J Epidemiol	Using Mendelian randomization to evaluate the causal relationship between serum C-reactive protein levels and age-related macular degeneration.	418,642 British ancestry individuals	NA	NR [NR]	Genome-wide genotyping array	www.ncbi.nlm.nih.gov/pubmed/31900758	http://www.ebi.ac.uk/efo/EFO_0004458	2020-03-23	GCST009777
rs1894692	1	169498416	1q24.2	G	SLC19A2 - F5 (﻿non-coding transcript exon)	3	0.0431066	1.5938e-14	Serum levels of protein VDR	0.430322	5e-13	35078996	Gudjonsson A	2022-01-25	Nat Commun	A genome-wide association study of serum proteins reveals shared loci with common diseases.	5,322 Icelandic ancestry individuals	NA	Illumina [7506463] (imputed)	Genome-wide genotyping array	www.ncbi.nlm.nih.gov/pubmed/35078996	http://www.ebi.ac.uk/efo/EFO_0007937	2022-02-15	GCST90086189
rs657152	9	136139265	9q34.6	A	ABO (intronic)	3	0.0114578	1.64975e-11	Gastric parietal cell autoantibody levels in type 1 diabetes	-1.07841	1e-13	21829393	Plagnol V	2011-08-04	PLoS Genet	Genome-wide association analysis of autoantibody positivity in type 1 diabetes cases.	4,328 European ancestry cases	NA	Affymetrix, Illumina [NR]	Genome-wide genotyping array	www.ncbi.nlm.nih.gov/pubmed/21829393	http://www.ebi.ac.uk/efo/EFO_0001359, http://www.ebi.ac.uk/efo/EFO_0004866	2017-07-24	GCST004382
rs657152	9	136139265	9q34.7	A	ABO (intronic)	3	0.0114578	1.64975e-11	Liver enzyme levels	2.99573	2e-30	18940312	Yuan X	2008-10-10	Am J Hum Genet	Population-based genome-wide association studies reveal six loci influencing plasma levels of liver enzymes.	7,751 European ancestry individuals	1,005 European ancestry individuals, 3,669 Asian Indian ancestry individuals	Affymetrix, Illumina [up to 496032]	Genome-wide genotyping array	www.ncbi.nlm.nih.gov/pubmed/18940312	http://www.ebi.ac.uk/efo/EFO_0004533, http://www.ebi.ac.uk/efo/EFO_0004582	2008-12-01	GCST000248
rs657152	9	136139265	9q34.4	A	ABO (intronic)	3	0.0114578	1.64975e-11	Obesity-related traits	-3.21888	2e-08	23251661	Comuzzie AG	2012-12-04	PLoS One	Novel genetic loci identified for the pathophysiology of childhood obesity in the Hispanic population.	815 Hispanic children from 263 families	NA	Illumina [899892]	Genome-wide genotyping array	www.ncbi.nlm.nih.gov/pubmed/23251661	http://www.ebi.ac.uk/efo/EFO_0004810	2013-04-09	GCST001762
rs657152	9	136139265	9q34.2	A	ABO (intronic)	3	0.0114578	1.64975e-11	Phytosterol levels	-2.07944	9e-13	20529992	Teupser D	2010-06-07	Circ Cardiovasc Genet	Genetic regulation of serum phytosterol levels and risk of coronary artery disease.	1,495 European ancestry individuals	2,917 European ancestry individuals	Affymetrix [374370]	Genome-wide genotyping array	www.ncbi.nlm.nih.gov/pubmed/20529992	http://www.ebi.ac.uk/efo/EFO_0004862	2010-07-01	GCST000694
rs657152	9	136139265	9q34.10	A	ABO (intronic)	3	0.0114578	1.64975e-11	Serum alkaline phosphatase levels	2.78062	4e-08	24094242	Li J	2013-10-05	BMC Genomics	Genome-wide association study on serum alkaline phosphatase levels in a Chinese population.	1,452 Han Chinese ancestry individuals	8,830 Han Chinese ancestry individuals	Affymetrix [658288]	Genome-wide genotyping array	www.ncbi.nlm.nih.gov/pubmed/24094242	http://www.ebi.ac.uk/efo/EFO_0004533	2014-05-01	GCST002214
rs657152	9	136139265	9q34.3	A	ABO (intronic)	3	0.0114578	1.64975e-11	Thyroid hormone levels	-2.84731	4e-10	23408906	Porcu E	2013-02-07	PLoS Genet	A meta-analysis of thyroid-related traits reveals novel loci and gender-specific differences in the regulation of thyroid function.	up to 14,459 European ancestry females, up to 10,936 European ancestry males, up to 433 Old Order Amish females, up to 592 Old Order Amish males	NA	Affymetrix, Illumina [~ 2500000] (imputed)	Genome-wide genotyping array	www.ncbi.nlm.nih.gov/pubmed/23408906	http://www.ebi.ac.uk/efo/EFO_0004730, http://www.ebi.ac.uk/efo/EFO_0004748	2013-05-14	GCST001856
rs657152	9	136139265	9q34.9	A	ABO (intronic)	3	0.0114578	1.64975e-11	Urinary metabolites (H-NMR features)	1.07881	1e-19	24586186	Rueedi R	2014-02-20	PLoS Genet	Genome-wide association study of metabolic traits reveals novel gene-metabolite-disease links.	835 European ancestry individuals	601 Brazilian individuals	Illumina [713870] (imputed)	Genome-wide genotyping array	www.ncbi.nlm.nih.gov/pubmed/24586186	http://www.ebi.ac.uk/efo/EFO_0005116	2014-10-28	GCST002364
rs9265745	6	31334941	6p21.33	A	LINC02571 - HLA-B (intronic)	4	0.00889375	1.18079e-10	Platelet count	NA	7e-36	34469753	Kachuri L	2021-08-26	Am J Hum Genet	Genetic determinants of blood-cell traits influence susceptibility to childhood acute lymphoblastic leukemia.	235,256 European ancestry individuals	NA	Affymetrix [10369434] (imputed)	Genome-wide genotyping array	www.ncbi.nlm.nih.gov/pubmed/34469753	http://www.ebi.ac.uk/efo/EFO_0004309	2021-12-13	GCST90056183
rs7523907	1	167427247	1q24.2	C	CD247 (intronic)	5	0.00969762	1.883e-09	Asthma (moderate or severe)	-0.0953102	5e-09	30552067	Shrine N	2018-12-11	Lancet Respir Med	Moderate-to-severe asthma in individuals of European ancestry: a genome-wide association study.	5,135 European ancestry cases, 25,675 European ancestry controls	5,414 European ancestry cases, 21,471 European ancestry controls	Affymetrix [33771858] (imputed)	Genome-wide genotyping array	www.ncbi.nlm.nih.gov/pubmed/30552067	http://www.ebi.ac.uk/efo/EFO_0000270	2019-01-18	GCST006911
rs13125101	4	81174592	4q21.21	A	FGF5 (intergenic)	5	0.010402	3.95018e-09	Medication use (agents acting on the renin-angiotensin system)	-2.13889	4e-70	31015401	Wu Y	2019-04-23	Nat Commun	Genome-wide association study of medication-use and associated disease in the UK Biobank.	62,752 European ancestry cases, 174,778 European ancestry controls	NA	Affymetrix [7288503] (imputed)	Genome-wide genotyping array	www.ncbi.nlm.nih.gov/pubmed/31015401	NA	2019-06-21	GCST007930
rs13125101	4	81174592	4q21.21	A	FGF5 (intergenic)	5	0.010402	3.95018e-09	Medication use (beta blocking agents)	-2.33189	2e-26	31015401	Wu Y	2019-04-23	Nat Commun	Genome-wide association study of medication-use and associated disease in the UK Biobank.	31,700 European ancestry cases, 192,324 European ancestry controls	NA	Affymetrix [7288503] (imputed)	Genome-wide genotyping array	www.ncbi.nlm.nih.gov/pubmed/31015401	NA	2019-06-21	GCST007927
rs13125101	4	81174592	4q21.21	A	FGF5 (intergenic)	5	0.010402	3.95018e-09	Medication use (HMG CoA reductase inhibitors)	-3.30037	2e-09	31015401	Wu Y	2019-04-23	Nat Commun	Genome-wide association study of medication-use and associated disease in the UK Biobank.	73,475 European ancestry cases, 216,910 European ancestry controls	NA	Affymetrix [7288503] (imputed)	Genome-wide genotyping array	www.ncbi.nlm.nih.gov/pubmed/31015401	NA	2019-06-21	GCST007931
rs35242582	6	32600057	6p21.32	G	HLA-DQA1 (intergenic)	5	0.0139705	1.39629e-13	Antineutrophil cytoplasmic antibody-associated vasculitis	-0.470004	6e-23	28029757	Merkel PA	2016-12-28	Arthritis Rheumatol	Identification of Functional and Expression Polymorphisms Associated With Risk for Antineutrophil Cytoplasmic Autoantibody-Associated Vasculitis.	1,015 European ancestry granulomatosis with polyangiitis cases, 206 European ancestry microscopic polyangiitis cases, 3,258 European ancestry controls.	541 European ancestry granulomatosis with polyangiitis cases, 30 European ancestry microscopic polyangiitis cases, 1,465 European ancestry controls.	Affymetrix [at least 333035] (imputed)	Genome-wide genotyping array	www.ncbi.nlm.nih.gov/pubmed/28029757	http://www.ebi.ac.uk/efo/EFO_0004826	2017-05-11	GCST003976
rs992969	9	6209697	9p24.1	A	IL33 (intergenic)	5	-0.012806	4.71145e-12	Asthma	0.140631	3e-72	30929738	Ferreira MAR	2019-03-28	Am J Hum Genet	Genetic Architectures of Childhood- and Adult-Onset Asthma Are Partly Distinct.	40,544 European ancestry cases, 300,671 European ancestry controls	NA	Affymetrix [9000000] (imputed)	Genome-wide genotyping array	www.ncbi.nlm.nih.gov/pubmed/30929738	http://www.ebi.ac.uk/efo/EFO_0000270	2019-05-14	GCST007798
rs992969	9	6209697	9p24.1	A	IL33 (intergenic)	5	-0.012806	4.71145e-12	Asthma	0.150823	7e-20	29273806	Demenais F	2017-12-22	Nat Genet	Multiancestry association study identifies new asthma risk loci that colocalize with immune-cell enhancer marks.	19,954 European ancestry cases, 107,715 European ancestry controls, 2,149 African ancestry cases, 6,055 African ancestry controls, 1,239 Japanese ancestry cases, 3,976 Japanese ancestry controls, 606 Latino cases, 792 Latino controls	NA	Affymetrix, Illumina, Perlegen [2831075] (imputed)	Genome-wide genotyping array	www.ncbi.nlm.nih.gov/pubmed/29273806	http://www.ebi.ac.uk/efo/EFO_0000270	2018-01-30	GCST005212
rs992969	9	6209697	9p24.1	A	IL33 (intergenic)	5	-0.012806	4.71145e-12	Asthma	0.162519	4e-29	29273806	Demenais F	2017-12-22	Nat Genet	Multiancestry association study identifies new asthma risk loci that colocalize with immune-cell enhancer marks.	19,954 European ancestry cases, 107,715 European ancestry controls	NA	Affymetrix, Illumina, Perlegen [2831075] (imputed)	Genome-wide genotyping array	www.ncbi.nlm.nih.gov/pubmed/29273806	http://www.ebi.ac.uk/efo/EFO_0000270	2019-01-09	GCST006862
rs992969	9	6209697	9p24.1	A	IL33 (intergenic)	5	-0.012806	4.71145e-12	Asthma (adult onset)	0.0953102	3e-17	31036433	Pividori M	2019-04-26	Lancet Respir Med	Shared and distinct genetic risk factors for childhood-onset and adult-onset asthma: genome-wide and transcriptome-wide studies.	21,564 British ancestry cases, 318,237 British ancestry controls	NA	Affymetrix [10894596] (imputed)	Genome-wide genotyping array	www.ncbi.nlm.nih.gov/pubmed/31036433	http://www.ebi.ac.uk/efo/EFO_1002011	2019-06-27	GCST007993
rs992969	9	6209697	9p24.1	A	IL33 (intergenic)	5	-0.012806	4.71145e-12	Asthma (childhood onset)	0.221542	7e-42	31036433	Pividori M	2019-04-26	Lancet Respir Med	Shared and distinct genetic risk factors for childhood-onset and adult-onset asthma: genome-wide and transcriptome-wide studies.	9,433 British ancestry cases, 318,237 British ancestry controls	NA	Affymetrix [10894596] (imputed)	Genome-wide genotyping array	www.ncbi.nlm.nih.gov/pubmed/31036433	http://www.ebi.ac.uk/efo/EFO_0004591	2019-06-27	GCST007995
rs992969	9	6209697	9p24.1	A	IL33 (intergenic)	5	-0.012806	4.71145e-12	Asthma onset (childhood vs adult)	0.10616	1e-20	30929738	Ferreira MAR	2019-03-28	Am J Hum Genet	Genetic Architectures of Childhood- and Adult-Onset Asthma Are Partly Distinct.	13,962 European ancestry childhood onset cases, 14,873 European ancestry adult onset cases	31,002 European ancestry childhood onset cases, 16,297 European ancestry adult onset cases	Affymetrix [9000000] (imputed)	Genome-wide genotyping array	www.ncbi.nlm.nih.gov/pubmed/30929738	http://www.ebi.ac.uk/efo/EFO_0004847, http://www.ebi.ac.uk/efo/EFO_0000270	2019-05-14	GCST007797
rs992969	9	6209697	9p24.1	A	IL33 (intergenic)	5	-0.012806	4.71145e-12	Medication use (adrenergics, inhalants)	-1.99663	4e-39	31015401	Wu Y	2019-04-23	Nat Commun	Genome-wide association study of medication-use and associated disease in the UK Biobank.	28,880 European ancestry cases, 147,565 European ancestry controls	NA	Affymetrix [7288503] (imputed)	Genome-wide genotyping array	www.ncbi.nlm.nih.gov/pubmed/31015401	NA	2019-06-21	GCST007941
rs992969	9	6209697	9p24.1	A	IL33 (intergenic)	5	-0.012806	4.71145e-12	Medication use (glucocorticoids)	-1.96703	2e-27	31015401	Wu Y	2019-04-23	Nat Commun	Genome-wide association study of medication-use and associated disease in the UK Biobank.	17,352 European ancestry cases, 188,348 European ancestry controls	NA	Affymetrix [7288503] (imputed)	Genome-wide genotyping array	www.ncbi.nlm.nih.gov/pubmed/31015401	NA	2019-06-21	GCST007942
rs7936312	11	76293726	11q13.5	T	EMSY (intergenic)	5	-0.0117516	2.74847e-13	Asthma	0.115113	3e-64	30929738	Ferreira MAR	2019-03-28	Am J Hum Genet	Genetic Architectures of Childhood- and Adult-Onset Asthma Are Partly Distinct.	40,544 European ancestry cases, 300,671 European ancestry controls	NA	Affymetrix [9000000] (imputed)	Genome-wide genotyping array	www.ncbi.nlm.nih.gov/pubmed/30929738	http://www.ebi.ac.uk/efo/EFO_0000270	2019-05-14	GCST007798
rs7936312	11	76293726	11q13.5	T	EMSY (intergenic)	5	-0.0117516	2.74847e-13	Asthma (adult onset)	0.0582689	4e-09	31036433	Pividori M	2019-04-26	Lancet Respir Med	Shared and distinct genetic risk factors for childhood-onset and adult-onset asthma: genome-wide and transcriptome-wide studies.	21,564 British ancestry cases, 318,237 British ancestry controls	NA	Affymetrix [10894596] (imputed)	Genome-wide genotyping array	www.ncbi.nlm.nih.gov/pubmed/31036433	http://www.ebi.ac.uk/efo/EFO_1002011	2019-06-27	GCST007993
rs7936312	11	76293726	11q13.5	T	EMSY (intergenic)	5	-0.0117516	2.74847e-13	Asthma (childhood onset)	0.177309	5e-33	31036433	Pividori M	2019-04-26	Lancet Respir Med	Shared and distinct genetic risk factors for childhood-onset and adult-onset asthma: genome-wide and transcriptome-wide studies.	9,433 British ancestry cases, 318,237 British ancestry controls	NA	Affymetrix [10894596] (imputed)	Genome-wide genotyping array	www.ncbi.nlm.nih.gov/pubmed/31036433	http://www.ebi.ac.uk/efo/EFO_0004591	2019-06-27	GCST007995
rs7936312	11	76293726	11q13.5	T	EMSY (intergenic)	5	-0.0117516	2.74847e-13	Asthma (moderate or severe)	0.157004	6e-24	30552067	Shrine N	2018-12-11	Lancet Respir Med	Moderate-to-severe asthma in individuals of European ancestry: a genome-wide association study.	5,135 European ancestry cases, 25,675 European ancestry controls	5,414 European ancestry cases, 21,471 European ancestry controls	Affymetrix [33771858] (imputed)	Genome-wide genotyping array	www.ncbi.nlm.nih.gov/pubmed/30552067	http://www.ebi.ac.uk/efo/EFO_0000270	2019-01-18	GCST006911
rs7936312	11	76293726	11q13.5	T	EMSY (intergenic)	5	-0.0117516	2.74847e-13	Asthma onset (childhood vs adult)	0.0889262	6e-19	30929738	Ferreira MAR	2019-03-28	Am J Hum Genet	Genetic Architectures of Childhood- and Adult-Onset Asthma Are Partly Distinct.	13,962 European ancestry childhood onset cases, 14,873 European ancestry adult onset cases	31,002 European ancestry childhood onset cases, 16,297 European ancestry adult onset cases	Affymetrix [9000000] (imputed)	Genome-wide genotyping array	www.ncbi.nlm.nih.gov/pubmed/30929738	http://www.ebi.ac.uk/efo/EFO_0004847, http://www.ebi.ac.uk/efo/EFO_0000270	2019-05-14	GCST007797
rs7936312	11	76293726	11q13.5	T	EMSY (intergenic)	5	-0.0117516	2.74847e-13	Medication use (adrenergics, inhalants)	-2.3008	1e-28	31015401	Wu Y	2019-04-23	Nat Commun	Genome-wide association study of medication-use and associated disease in the UK Biobank.	28,880 European ancestry cases, 147,565 European ancestry controls	NA	Affymetrix [7288503] (imputed)	Genome-wide genotyping array	www.ncbi.nlm.nih.gov/pubmed/31015401	NA	2019-06-21	GCST007941
rs7936312	11	76293726	11q13.5	T	EMSY (intergenic)	5	-0.0117516	2.74847e-13	Medication use (glucocorticoids)	-2.3138	1e-18	31015401	Wu Y	2019-04-23	Nat Commun	Genome-wide association study of medication-use and associated disease in the UK Biobank.	17,352 European ancestry cases, 188,348 European ancestry controls	NA	Affymetrix [7288503] (imputed)	Genome-wide genotyping array	www.ncbi.nlm.nih.gov/pubmed/31015401	NA	2019-06-21	GCST007942
rs7903146	10	114758349	10q25.2	T	TCF7L2 (intronic)	6	0.00976432	4.51652e-12	BMI in non-smokers	-3.37846	7e-09	28443625	Justice AE	2017-04-26	Nat Commun	Genome-wide meta-analysis of 241,258 adults accounting for smoking behaviour identifies novel loci for obesity traits.	77,279 European ancestry women, 47,280 European ancestry men, 4,856 European ancestry individuals, 8,799 African American/Afro-Caribbean ancestry women, 1,803 African American/Afro-Caribbean ancestry men, 1,020 Indian Asian ancestry women, 6,691 Indian Asian ancestry men, 1,526 Filipino ancestry women, 2,469 Hispanic/Latino ancestry women, 1,318 Hispanic/Latino ancestry men	16,011 European ancestry women, 17,912 European ancestry men, 105,218 European ancestry individuals, 2,073 African American/Afro-Caribbean ancestry women, 647 African American/Afro-Caribbean ancestry men	Affymetrix, Illumina, Perlegen [up to 2800000] (imputed)	Genome-wide genotyping array	www.ncbi.nlm.nih.gov/pubmed/28443625	http://www.ebi.ac.uk/efo/EFO_0004340	2017-08-10	GCST004499
rs7903146	10	114758349	10q25.2	T	TCF7L2 (intronic)	6	0.00976432	4.51652e-12	BMI in non-smokers	-3.63439	7e-10	28443625	Justice AE	2017-04-26	Nat Commun	Genome-wide meta-analysis of 241,258 adults accounting for smoking behaviour identifies novel loci for obesity traits.	77,279 European ancestry women, 47,280 European ancestry men, 4,856 European ancestry individuals, 8,799 African American/Afro-Caribbean ancestry women, 1,803 African American/Afro-Caribbean ancestry men, 1,020 Indian Asian ancestry women, 6,691 Indian Asian ancestry men, 1,526 Filipino ancestry women, 2,469 Hispanic/Latino ancestry women, 1,318 Hispanic/Latino ancestry men	16,011 European ancestry women, 17,912 European ancestry men, 105,218 European ancestry individuals, 2,073 African American/Afro-Caribbean ancestry women, 647 African American/Afro-Caribbean ancestry men	Affymetrix, Illumina, Perlegen [up to 2800000] (imputed)	Genome-wide genotyping array	www.ncbi.nlm.nih.gov/pubmed/28443625	http://www.ebi.ac.uk/efo/EFO_0004340	2017-08-10	GCST004499
rs7903146	10	114758349	10q25.2	T	TCF7L2 (intronic)	6	0.00976432	4.51652e-12	Body mass index	3.71728	5e-10	28448500	Graff M	2017-04-27	PLoS Genet	Genome-wide physical activity interactions in adiposity - A meta-analysis of 200,452 adults.	2,518 African American women, 86,278 European ancestry women, 1,773 Filipino ancestry women, 1,030 Indian ancestry women, 1,457 African American men, 55,137 European ancestry men, 7,648 Indian ancestry men, 5,527 European ancestry individuals	6,244 African American women, 17,531 European ancestry women, 329 African American men, 19,956 European ancestry men	Affymetrix, Illumina, Perlegen [~ 2500000] (imputed)	Genome-wide genotyping array	www.ncbi.nlm.nih.gov/pubmed/28448500	http://www.ebi.ac.uk/efo/EFO_0008002, http://www.ebi.ac.uk/efo/EFO_0004340	2017-08-18	GCST004557
rs7903146	10	114758349	10q25.2	T	TCF7L2 (intronic)	6	0.00976432	4.51652e-12	Body mass index	3.86323	3e-14	30108127	Hoffmann TJ	2018-08-14	Genetics	A Large Multi-ethnic Genome-Wide Association Study of Adult Body Mass Index Identifies Novel Loci.	315,347 European ancestry individuals, 8,322 Hispanic/Latino individuals, 7,290 East Asian ancestry individuals, 3,069 African American individuals, 459 South Asian ancestry individuals	431,743 European ancestry individuals, 9,275 South Asian ancestry individuals, 8,261 African British individuals, 1,822 East Asian ancestry individuals, 7,620 individuals	Affymetrix [at least 28613428] (imputed)	Genome-wide genotyping array	www.ncbi.nlm.nih.gov/pubmed/30108127	http://www.ebi.ac.uk/efo/EFO_0004340	2018-09-28	GCST006368
rs7903146	10	114758349	10q25.2	T	TCF7L2 (intronic)	6	0.00976432	4.51652e-12	Body mass index	-2.8824	9e-12	28892062	Akiyama M	2017-09-11	Nat Genet	Genome-wide association study identifies 112 new loci for body mass index in the Japanese population.	up to 72,390 Japanese ancestry women, up to 85,894 Japanese ancestry men	up to 10,048 Japanese ancestry women, up to 5,098 Japanese ancestry men, up to 181,999 European ancestry women, up to 140,155 European ancestry controls	Illumina [6108953] (imputed)	Genome-wide genotyping array	www.ncbi.nlm.nih.gov/pubmed/28892062	http://www.ebi.ac.uk/efo/EFO_0004340	2017-10-27	GCST004904
rs7903146	10	114758349	10q25.2	T	TCF7L2 (intronic)	6	0.00976432	4.51652e-12	Body mass index	3.54046	4e-11	25673413	Locke AE	2015-02-12	Nature	Genetic studies of body mass index yield new insights for obesity biology.	up to 104,666 European ancestry male individuals, up to 132,115 European ancestry female individuals, 370 African American male individuals, 517 African American female individuals, 512 Hispanic male individuals, 764 Hispanic female individuals	up to 48,274 European ancestry male individuals, up to 39,864 European ancestry female individuals, 2,441 African American or Afro-Caribbean male individuals, 6,314 African American or Afro-Caribbean female individuals, 919 Filipino male individuals, 828 Filipino female individuals, 205 Seychellois male individuals, 287 Seychellois female individuals, 2,964 South Asian ancestry male individuals, …	Affymetrix, Illumina [2550021]	Genome-wide genotyping array	www.ncbi.nlm.nih.gov/pubmed/25673413	http://www.ebi.ac.uk/efo/EFO_0004340	2016-01-27	GCST002783
rs7903146	10	114758349	10q25.2	T	TCF7L2 (intronic)	6	0.00976432	4.51652e-12	Body mass index	3.77226	1e-11	25673413	Locke AE	2015-02-12	Nature	Genetic studies of body mass index yield new insights for obesity biology.	up to 104,666 European ancestry male individuals, up to 132,115 European ancestry female individuals, 370 African American male individuals, 517 African American female individuals, 512 Hispanic male individuals, 764 Hispanic female individuals	up to 48,274 European ancestry male individuals, up to 39,864 European ancestry female individuals, 2,441 African American or Afro-Caribbean male individuals, 6,314 African American or Afro-Caribbean female individuals, 919 Filipino male individuals, 828 Filipino female individuals, 205 Seychellois male individuals, 287 Seychellois female individuals, 2,964 South Asian ancestry male individuals, …	Affymetrix, Illumina [2550021]	Genome-wide genotyping array	www.ncbi.nlm.nih.gov/pubmed/25673413	http://www.ebi.ac.uk/efo/EFO_0004340	2016-01-27	GCST002783
rs7903146	10	114758349	10q25.2	T	TCF7L2 (intronic)	6	0.00976432	4.51652e-12	Body mass index	3.7297	1e-12	25673413	Locke AE	2015-02-12	Nature	Genetic studies of body mass index yield new insights for obesity biology.	up to 104,666 European ancestry male individuals, up to 132,115 European ancestry female individuals, 370 African American male individuals, 517 African American female individuals, 512 Hispanic male individuals, 764 Hispanic female individuals	up to 48,274 European ancestry male individuals, up to 39,864 European ancestry female individuals, 2,441 African American or Afro-Caribbean male individuals, 6,314 African American or Afro-Caribbean female individuals, 919 Filipino male individuals, 828 Filipino female individuals, 205 Seychellois male individuals, 287 Seychellois female individuals, 2,964 South Asian ancestry male individuals, …	Affymetrix, Illumina [2550021]	Genome-wide genotyping array	www.ncbi.nlm.nih.gov/pubmed/25673413	http://www.ebi.ac.uk/efo/EFO_0004340	2016-01-27	GCST002783
rs7903146	10	114758349	10q25.2	T	TCF7L2 (intronic)	6	0.00976432	4.51652e-12	Body mass index	-3.81721	3e-13	26426971	Winkler TW	2015-10-01	PLoS Genet	The Influence of Age and Sex on Genetic Associations with Adult Body Size and Shape: A Large-Scale Genome-Wide Interaction Study.	up to 309,889 European ancestry individuals	NA	Affymetrix, Illumina, Perlegen [up to 2800000] (imputed)	Genome-wide genotyping array, Targeted genotyping array [Metabochip, CardioMetabochip]	www.ncbi.nlm.nih.gov/pubmed/26426971	http://www.ebi.ac.uk/efo/EFO_0004340	2018-07-24	GCST005951
rs7903146	10	114758349	10q25.2	T	TCF7L2 (intronic)	6	0.00976432	4.51652e-12	Body mass index	-3.57555	1e-18	28892062	Akiyama M	2017-09-11	Nat Genet	Genome-wide association study identifies 112 new loci for body mass index in the Japanese population.	up to 72,390 Japanese ancestry women, up to 85,894 Japanese ancestry men	up to 10,048 Japanese ancestry women, up to 5,098 Japanese ancestry men, up to 181,999 European ancestry women, up to 140,155 European ancestry controls	Illumina [6108953] (imputed)	Genome-wide genotyping array	www.ncbi.nlm.nih.gov/pubmed/28892062	http://www.ebi.ac.uk/efo/EFO_0004340	2017-10-27	GCST004904
rs7903146	10	114758349	10q25.2	T	TCF7L2 (intronic)	6	0.00976432	4.51652e-12	Fasting blood glucose	-3.85375	1e-09	22581228	Manning AK	2012-05-13	Nat Genet	A genome-wide approach accounting for body mass index identifies genetic variants influencing fasting glycemic traits and insulin resistance.	Up to 58,074 European ancestry individuals	Up tp 38,422 European ancestry individuals	Affymetrix, Illumina [~ 2400000] (imputed)	Genome-wide genotyping array	www.ncbi.nlm.nih.gov/pubmed/22581228	http://www.ebi.ac.uk/efo/EFO_0004465	2018-01-25	GCST005186
rs7903146	10	114758349	10q25.2	T	TCF7L2 (intronic)	6	0.00976432	4.51652e-12	Fasting blood glucose (BMI interaction)	-6.03229	2e-14	22581228	Manning AK	2012-05-13	Nat Genet	A genome-wide approach accounting for body mass index identifies genetic variants influencing fasting glycemic traits and insulin resistance.	Up to 58,074 European ancestry individuals	Up tp 38,422 European ancestry individuals	Affymetrix, Illumina [~ 2400000] (imputed)	Genome-wide genotyping array	www.ncbi.nlm.nih.gov/pubmed/22581228	http://www.ebi.ac.uk/efo/EFO_0004340, http://www.ebi.ac.uk/efo/EFO_0004465	2012-08-15	GCST001527
rs7903146	10	114758349	10q25.2	T	TCF7L2 (intronic)	6	0.00976432	4.51652e-12	Hip circumference	-3.63439	2e-11	25673412	Shungin D	2015-02-12	Nature	New genetic loci link adipose and insulin biology to body fat distribution.	up to 56,910 European ancestry men, up to 86,570 European ancestry women	up to 36,570 European ancestry men, 30,172 European ancestry women, 915 Filipino ancestry men, 735 Filipino ancestry women, 2,351 African American/Afro-Caribbean ancestry men, 6,258 African American/Afro-Caribbean ancestry women, 2,285 South Asian ancestry men, 506 South Asian ancestry women, 195 Seychellois ancestry men, 266 Seychellois ancestry women	Affymetrix, Illumina, Perlegen [up to 2542447] (imputed)	Genome-wide genotyping array	www.ncbi.nlm.nih.gov/pubmed/25673412	http://www.ebi.ac.uk/efo/EFO_0005093	2017-05-23	GCST004066
rs7903146	10	114758349	10q25.2	T	TCF7L2 (intronic)	6	0.00976432	4.51652e-12	Medication use (drugs used in diabetes)	-1.11687	4e-145	31015401	Wu Y	2019-04-23	Nat Commun	Genome-wide association study of medication-use and associated disease in the UK Biobank.	15,272 European ancestry cases, 29,0641 European ancestry controls	NA	Affymetrix [7288503] (imputed)	Genome-wide genotyping array	www.ncbi.nlm.nih.gov/pubmed/31015401	NA	2019-06-21	GCST007923
rs7903146	10	114758349	10q25.2	T	TCF7L2 (intronic)	6	0.00976432	4.51652e-12	Medication use (HMG CoA reductase inhibitors)	-2.64846	2e-30	31015401	Wu Y	2019-04-23	Nat Commun	Genome-wide association study of medication-use and associated disease in the UK Biobank.	73,475 European ancestry cases, 216,910 European ancestry controls	NA	Affymetrix [7288503] (imputed)	Genome-wide genotyping array	www.ncbi.nlm.nih.gov/pubmed/31015401	NA	2019-06-21	GCST007931
rs7903146	10	114758349	10q25.2	T	TCF7L2 (intronic)	6	0.00976432	4.51652e-12	Pulse pressure	-1.51005	9e-17	30578418	Giri A	2018-12-21	Nat Genet	Trans-ethnic association study of blood pressure determinants in over 750,000 individuals.	365,998 European ancestry individuals, 63,490 African ancestry individuals, 22,802 Hispanic individuals, 4,792 Asian ancestry individuals, 2,695 Native American ancestry individuals	299,024 European ancestry individuals, 17,277 individuals	Affymetrix [NR] (imputed)	Genome-wide genotyping array	www.ncbi.nlm.nih.gov/pubmed/30578418	http://www.ebi.ac.uk/efo/EFO_0005763	2019-03-07	GCST007269
rs7903146	10	114758349	10q25.2	T	TCF7L2 (intronic)	6	0.00976432	4.51652e-12	Schizophrenia vs type 2 diabetes	-0.425268	1e-09	30470734	Hackinger S	2018-11-23	Transl Psychiatry	Evidence for genetic contribution to the increased risk of type 2 diabetes in schizophrenia.	924 Greek ancestry schizophrenia cases, 822 Greek ancestry T2D cases	NA	Illumina [14528340] (imputed)	Genome-wide genotyping array	www.ncbi.nlm.nih.gov/pubmed/30470734	http://www.ebi.ac.uk/efo/EFO_0000692, http://www.ebi.ac.uk/efo/EFO_0001360	2019-02-26	GCST007223
rs7903146	10	114758349	10q25.2	T	TCF7L2 (intronic)	6	0.00976432	4.51652e-12	Systolic blood pressure	-1.51005	4e-10	30578418	Giri A	2018-12-21	Nat Genet	Trans-ethnic association study of blood pressure determinants in over 750,000 individuals.	365,998 European ancestry individuals, 63,490 African ancestry individuals, 22,802 Hispanic individuals, 4,792 Asian ancestry individuals, 2,695 Native American ancestry individuals	299,024 European ancestry individuals, 17,277 individuals	Affymetrix [NR] (imputed)	Genome-wide genotyping array	www.ncbi.nlm.nih.gov/pubmed/30578418	http://www.ebi.ac.uk/efo/EFO_0006335	2019-03-07	GCST007267
rs7903146	10	114758349	10q25.2	T	TCF7L2 (intronic)	6	0.00976432	4.51652e-12	Type 2 diabetes	0.139762	3e-35	23300278	Saxena R	2013-01-08	Diabetes	Genome-wide association study identifies a novel locus contributing to type 2 diabetes susceptibility in Sikhs of Punjabi origin from India.	842 Punjabi Sikh ancestry cases, 774 Punjabi Sikh ancestry controls	up to 2,512 Punjabi Sikh ancestry cases and 3,201 Punjabi Sikh ancestry controls, up to 16,128 South Asian ancestry cases and 23,846 South Asian ancestry controls, up to 16,746 East Asian ancestry cases and 16,961 East Asian ancestry controls, up to 8,130 European ancestry cases and 38,987 European ancestry controls	Illumina [1232008] (imputed)	Genome-wide genotyping array	www.ncbi.nlm.nih.gov/pubmed/23300278	http://www.ebi.ac.uk/efo/EFO_0001360	2013-03-27	GCST001809
rs7903146	10	114758349	10q25.2	T	TCF7L2 (intronic)	6	0.00976432	4.51652e-12	Type 2 diabetes	0.139762	2e-38	23300278	Saxena R	2013-01-08	Diabetes	Genome-wide association study identifies a novel locus contributing to type 2 diabetes susceptibility in Sikhs of Punjabi origin from India.	842 Punjabi Sikh ancestry cases, 774 Punjabi Sikh ancestry controls	up to 2,512 Punjabi Sikh ancestry cases and 3,201 Punjabi Sikh ancestry controls, up to 16,128 South Asian ancestry cases and 23,846 South Asian ancestry controls, up to 16,746 East Asian ancestry cases and 16,961 East Asian ancestry controls, up to 8,130 European ancestry cases and 38,987 European ancestry controls	Illumina [1232008] (imputed)	Genome-wide genotyping array	www.ncbi.nlm.nih.gov/pubmed/23300278	http://www.ebi.ac.uk/efo/EFO_0001360	2013-03-27	GCST001809
rs7903146	10	114758349	10q25.2	T	TCF7L2 (intronic)	6	0.00976432	4.51652e-12	Type 2 diabetes	0.277632	5e-13	31049640	Chen J	2019-05-02	Diabetologia	Genome-wide association study of type 2 diabetes in Africa.	2,633 African ancestry cases, 1,714 African ancestry controls	NA	Affymetrix, Illumina [12148595] (imputed)	Genome-wide genotyping array	www.ncbi.nlm.nih.gov/pubmed/31049640	http://www.ebi.ac.uk/efo/EFO_0001360	2019-07-12	GCST008114
rs7903146	10	114758349	10q25.2	T	TCF7L2 (intronic)	6	0.00976432	4.51652e-12	Type 2 diabetes	0.231112	4e-21	22693455	Perry JR	2012-05-31	PLoS Genet	Stratifying type 2 diabetes cases by BMI identifies genetic risk variants in LAMA1 and enrichment for risk variants in lean compared to obese cases.	2,112 lean type 2 diabetes cases, 4,123 obese type 2 diabetes cases, 54,412 controls	2,881 lean type 2 diabetes cases, 8,702 obese type 2 diabetes cases, 18,957 controls	NR [NR]	Genome-wide genotyping array	www.ncbi.nlm.nih.gov/pubmed/22693455	http://www.ebi.ac.uk/efo/EFO_0001360	2012-08-07	GCST001550
rs7903146	10	114758349	10q25.2	T	TCF7L2 (intronic)	6	0.00976432	4.51652e-12	Type 2 diabetes	0.314811	1e-48	17463246	Saxena R	2007-04-26	Science	Genome-wide association analysis identifies loci for type 2 diabetes and triglyceride levels.	1,464 European ancestry cases, 1,467 European ancestry controls	5,065 European ancestry cases, 5,785 European ancestry controls, at least 18,129 cases and controls.	Affymetrix [386731]	Genome-wide genotyping array	www.ncbi.nlm.nih.gov/pubmed/17463246	http://www.ebi.ac.uk/efo/EFO_0001360	2008-06-16	GCST000028
rs7903146	10	114758349	10q25.2	T	TCF7L2 (intronic)	6	0.00976432	4.51652e-12	Type 2 diabetes	0.314811	3e-23	18372903	Zeggini E	2008-03-30	Nat Genet	Meta-analysis of genome-wide association data and large-scale replication identifies additional susceptibility loci for type 2 diabetes.	4,549 European ancestry cases, 5,579 European ancestry controls	24,194 European ancestry cases, 55,598 European ancestry controls	Affymetrix, Illumina [2202892] (imputed)	Genome-wide genotyping array	www.ncbi.nlm.nih.gov/pubmed/18372903	http://www.ebi.ac.uk/efo/EFO_0001360	2008-06-16	GCST000167
rs7903146	10	114758349	10q25.2	T	TCF7L2 (intronic)	6	0.00976432	4.51652e-12	Type 2 diabetes	0.314811	1e-14	24390345	Williams AL	2013-12-25	Nature	Sequence variants in SLC16A11 are a common risk factor for type 2 diabetes in Mexico.	3,848 Mexican and other Latin American ancestry cases, 4,366 Mexican and other Latin American ancestry controls	896 Mexican American cases, 832 Mexican American controls, 2,768 East Asian ancestry cases, 2,880 East Asian ancestry controls, 1,082 South Asian ancestry cases, 1,105 South Asian ancestry controls, 1,874 European ancestry cases, 1,333 European ancestry controls, 2,127 African American cases, 2,103 African American controls, 698 Native Hawaiian ancestry cases, 579 Native Hawaiian ancestry control…	Illumina [9200000] (imputed)	Genome-wide genotyping array	www.ncbi.nlm.nih.gov/pubmed/24390345	http://www.ebi.ac.uk/efo/EFO_0001360	2014-08-02	GCST002317
rs7903146	10	114758349	10q25.2	T	TCF7L2 (intronic)	6	0.00976432	4.51652e-12	Type 2 diabetes	0.307485	4e-94	25102180	Ng MC	2014-08-07	PLoS Genet	Meta-analysis of genome-wide association studies in African Americans provides insights into the genetic architecture of type 2 diabetes.	8,284 African American cases, 15,543 African American controls	6,061 African American cases, 5,483 African American controls, 8,130 European ancestry cases, 38,987 European ancestry controls	Affymetrix, Illumina [2579389] (imputed)	Genome-wide genotyping array	www.ncbi.nlm.nih.gov/pubmed/25102180	http://www.ebi.ac.uk/efo/EFO_0001360	2015-06-02	GCST002560
rs7903146	10	114758349	10q25.2	T	TCF7L2 (intronic)	6	0.00976432	4.51652e-12	Type 2 diabetes	0.307485	1e-11	28254843	Qi Q	2017-03-02	Diabetes	Genetics of Type 2 Diabetes in U.S. Hispanic/Latino Individuals: Results From the Hispanic Community Health Study/Study of Latinos (HCHS/SOL).	2,499 Hispanic/Latino ancestry cases, 5,247 Hispanic/Latino ancestry controls	NA	Illumina [NR] (imputed)	Genome-wide genotyping array	www.ncbi.nlm.nih.gov/pubmed/28254843	http://www.ebi.ac.uk/efo/EFO_0001360	2017-09-20	GCST004758
rs7903146	10	114758349	10q25.2	T	TCF7L2 (intronic)	6	0.00976432	4.51652e-12	Type 2 diabetes	0.392042	1e-30	19734900	Rung J	2009-09-06	Nat Genet	Genetic variant near IRS1 is associated with type 2 diabetes, insulin resistance and hyperinsulinemia.	679 European ancestry cases, 697 European ancestry controls	5,579 European ancestry cases, 7,096 European ancestry controls	Illumina [392365]	Genome-wide genotyping array	www.ncbi.nlm.nih.gov/pubmed/19734900	http://www.ebi.ac.uk/efo/EFO_0001360	2009-09-29	GCST000478
rs7903146	10	114758349	10q25.2	T	TCF7L2 (intronic)	6	0.00976432	4.51652e-12	Type 2 diabetes	0.392042	2e-15	23945395	Hara K	2013-08-14	Hum Mol Genet	Genome-wide association study identifies three novel loci for type 2 diabetes.	5,976 Japanese ancestry cases, 20,829 Japanese ancestry controls	24,416 East Asian ancestry cases, 13,985 East Asian ancestry controls	Illumina [6209637] (imputed)	Genome-wide genotyping array	www.ncbi.nlm.nih.gov/pubmed/23945395	http://www.ebi.ac.uk/efo/EFO_0001360	2014-03-11	GCST002128
rs7903146	10	114758349	10q25.2	T	TCF7L2 (intronic)	6	0.00976432	4.51652e-12	Type 2 diabetes	-1.11291	2e-184	28869590	Zhao W	2017-09-04	Nat Genet	Identification of new susceptibility loci for type 2 diabetes and shared etiological pathways with coronary heart disease.	6,353 South Asian ancestry cases, 7,179 South Asian ancestry controls, 3,871 European ancestry cases, 16,427 European ancestry controls, 34,840 cases, 114,981 controls	7,888 South Asian ancestry cases, 20,679 South Asian ancestry controls, 387 European ancestry cases, 2,092 European ancestry controls, 19,998 East Asian ancestry cases, 30,983 East Asian ancestry controls	Affymetrix, Illumina [NR] (imputed)	Genome-wide genotyping array	www.ncbi.nlm.nih.gov/pubmed/28869590	http://www.ebi.ac.uk/efo/EFO_0001360	2017-10-20	GCST004894
rs7903146	10	114758349	10q25.2	T	TCF7L2 (intronic)	6	0.00976432	4.51652e-12	Type 2 diabetes	-1.1845	0	30054458	Xue A	2018-07-27	Nat Commun	Genome-wide association analyses identify 143 risk variants and putative regulatory mechanisms for type 2 diabetes.	61,714 European ancestry cases, 1,178 Pakistani ancestry cases, 593,952 European ancestry controls, 2,472 Pakistani ancestry controls	NA	NR [5035015] (imputed)	Genome-wide genotyping array	www.ncbi.nlm.nih.gov/pubmed/30054458	http://www.ebi.ac.uk/efo/EFO_0001360	2019-01-11	GCST006867
rs7903146	10	114758349	10q25.2	T	TCF7L2 (intronic)	6	0.00976432	4.51652e-12	Type 2 diabetes	0.431782	8e-12	19401414	Takeuchi F	2009-04-29	Diabetes	Confirmation of multiple risk Loci and genetic impacts by a genome-wide association study of type 2 diabetes in the Japanese population.	519 Japanese ancestry cases, 503 Japanese ancestry controls	5,110 Japanese ancestry cases, 6,867 Japanese ancestry controls	Illumina [482625]	Genome-wide genotyping array	www.ncbi.nlm.nih.gov/pubmed/19401414	http://www.ebi.ac.uk/efo/EFO_0001360	2009-05-07	GCST000383
rs7903146	10	114758349	10q25.2	T	TCF7L2 (intronic)	6	0.00976432	4.51652e-12	Type 2 diabetes	0.336472	2e-51	20581827	Voight BF	2010-06-27	Nat Genet	Twelve type 2 diabetes susceptibility loci identified through large-scale association analysis.	8,130 European ancestry cases, 38,987 European ancestry controls	Up to 34,412 European ancestry cases, 59,925 European ancestry controls	Affymetrix, Illumina [2426886] (imputed)	Genome-wide genotyping array	www.ncbi.nlm.nih.gov/pubmed/20581827	http://www.ebi.ac.uk/efo/EFO_0001360	2010-07-12	GCST000712
rs7903146	10	114758349	10q25.2	T	TCF7L2 (intronic)	6	0.00976432	4.51652e-12	Type 2 diabetes	0.336472	8e-75	24509480	Mahajan A	2014-02-09	Nat Genet	Genome-wide trans-ancestry meta-analysis provides insight into the genetic architecture of type 2 diabetes susceptibility.	12,171 European ancestry cases, 56,862 European ancestry controls, 6,952 East Asian ancestry cases, 11,865 East Asian ancestry controls, 5,561 South Asian ancestry cases, 14,458 South Asian ancestry controls, 1,804 Mexican ancestry cases, 779 Mexican ancestry controls	21,491 European ancestry cases, 55,647 European ancestry controls	Affymetrix, Illumina [2500000] (imputed)	Genome-wide genotyping array	www.ncbi.nlm.nih.gov/pubmed/24509480	http://www.ebi.ac.uk/efo/EFO_0001360	2014-10-23	GCST002352
rs7903146	10	114758349	10q25.2	T	TCF7L2 (intronic)	6	0.00976432	4.51652e-12	Type 2 diabetes	0.336472	7e-45	26961502	Wood AR	2016-03-10	Diabetologia	Variants in the FTO and CDKAL1 loci have recessive effects on risk of obesity and type 2 diabetes, respectively.	4,040 British ancestry cases, 113,735 British ancestry controls	NA	NR [9288881] (imputed)	Genome-wide genotyping array	www.ncbi.nlm.nih.gov/pubmed/26961502	http://www.ebi.ac.uk/efo/EFO_0001360	2018-12-17	GCST006801
rs7903146	10	114758349	10q25.2	T	TCF7L2 (intronic)	6	0.00976432	4.51652e-12	Type 2 diabetes	0.506818	3e-11	30470734	Hackinger S	2018-11-23	Transl Psychiatry	Evidence for genetic contribution to the increased risk of type 2 diabetes in schizophrenia.	822 Greek ancestry cases, 1,125 Greek ancestry controls	NA	Illumina [14528340] (imputed)	Genome-wide genotyping array	www.ncbi.nlm.nih.gov/pubmed/30470734	http://www.ebi.ac.uk/efo/EFO_0001360	2019-02-26	GCST007221
rs7903146	10	114758349	10q25.2	T	TCF7L2 (intronic)	6	0.00976432	4.51652e-12	Type 2 diabetes	0.173953	9e-75	23300278	Saxena R	2013-01-08	Diabetes	Genome-wide association study identifies a novel locus contributing to type 2 diabetes susceptibility in Sikhs of Punjabi origin from India.	842 Punjabi Sikh ancestry cases, 774 Punjabi Sikh ancestry controls	up to 2,512 Punjabi Sikh ancestry cases and 3,201 Punjabi Sikh ancestry controls, up to 16,128 South Asian ancestry cases and 23,846 South Asian ancestry controls, up to 16,746 East Asian ancestry cases and 16,961 East Asian ancestry controls, up to 8,130 European ancestry cases and 38,987 European ancestry controls	Illumina [1232008] (imputed)	Genome-wide genotyping array	www.ncbi.nlm.nih.gov/pubmed/23300278	http://www.ebi.ac.uk/efo/EFO_0001360	2013-03-27	GCST001809
rs7903146	10	114758349	10q25.2	T	TCF7L2 (intronic)	6	0.00976432	4.51652e-12	Type 2 diabetes	0.41211	1e-35	23209189	Tabassum R	2012-12-03	Diabetes	Genome-wide association study for type 2 diabetes in Indians identifies a new susceptibility locus at 2q21.	1,101 Indo-European ancestry cases, 1,027 Indo-European ancestry controls	3,607 Indo-European ancestry cases, 2,924 Indo-European ancestry controls, 1,184 Dravidian ancestry cases, 1,061 Dravidian ancestry controls, 11,285 European ancestry cases, 11,285 European ancestry controls	Illumina [536420]	Genome-wide genotyping array	www.ncbi.nlm.nih.gov/pubmed/23209189	http://www.ebi.ac.uk/efo/EFO_0001360	2013-03-19	GCST001759
rs7903146	10	114758349	10q25.2	T	TCF7L2 (intronic)	6	0.00976432	4.51652e-12	Type 2 diabetes	0.378436	2e-15	22101970	Kho AN	2011-11-19	J Am Med Inform Assoc	Use of diverse electronic medical record systems to identify genetic risk for type 2 diabetes within a genome-wide association study.	2,413 European ancestry cases, 2,392 European ancestry controls, 810 African American cases, 873 African American controls	NA	Illumina [NR]	Genome-wide genotyping array	www.ncbi.nlm.nih.gov/pubmed/22101970	http://www.ebi.ac.uk/efo/EFO_0001360	2011-12-17	GCST001326
rs7903146	10	114758349	10q25.2	T	TCF7L2 (intronic)	6	0.00976432	4.51652e-12	Type 2 diabetes	0.29267	1e-08	17463248	Scott LJ	2007-04-26	Science	A genome-wide association study of type 2 diabetes in Finns detects multiple susceptibility variants.	1,161 European ancestry cases, 1,174 European ancestry controls	1,215 European ancestry cases, 1,258 European ancestry controls	Illumina [315635]	Genome-wide genotyping array	www.ncbi.nlm.nih.gov/pubmed/17463248	http://www.ebi.ac.uk/efo/EFO_0001360	2008-06-16	GCST000024
rs7903146	10	114758349	10q25.2	T	TCF7L2 (intronic)	6	0.00976432	4.51652e-12	Type 2 diabetes	0.262364	6e-22	23300278	Saxena R	2013-01-08	Diabetes	Genome-wide association study identifies a novel locus contributing to type 2 diabetes susceptibility in Sikhs of Punjabi origin from India.	842 Punjabi Sikh ancestry cases, 774 Punjabi Sikh ancestry controls	up to 2,512 Punjabi Sikh ancestry cases and 3,201 Punjabi Sikh ancestry controls, up to 16,128 South Asian ancestry cases and 23,846 South Asian ancestry controls, up to 16,746 East Asian ancestry cases and 16,961 East Asian ancestry controls, up to 8,130 European ancestry cases and 38,987 European ancestry controls	Illumina [1232008] (imputed)	Genome-wide genotyping array	www.ncbi.nlm.nih.gov/pubmed/23300278	http://www.ebi.ac.uk/efo/EFO_0001360	2013-03-27	GCST001809
rs7903146	10	114758349	10q25.2	T	TCF7L2 (intronic)	6	0.00976432	4.51652e-12	Type 2 diabetes	0.500775	2e-34	17293876	Sladek R	2007-02-11	Nature	A genome-wide association study identifies novel risk loci for type 2 diabetes.	661 European ancestry cases, 614 European ancestry controls	2,617 European ancestry cases, 2,894 European ancestry controls	Illumina [392935]	Genome-wide genotyping array	www.ncbi.nlm.nih.gov/pubmed/17293876	http://www.ebi.ac.uk/efo/EFO_0001360	2008-06-16	GCST000012
rs7903146	10	114758349	10q25.2	T	TCF7L2 (intronic)	6	0.00976432	4.51652e-12	Type 2 diabetes	0.364643	3e-19	23300278	Saxena R	2013-01-08	Diabetes	Genome-wide association study identifies a novel locus contributing to type 2 diabetes susceptibility in Sikhs of Punjabi origin from India.	842 Punjabi Sikh ancestry cases, 774 Punjabi Sikh ancestry controls	up to 2,512 Punjabi Sikh ancestry cases and 3,201 Punjabi Sikh ancestry controls, up to 16,128 South Asian ancestry cases and 23,846 South Asian ancestry controls, up to 16,746 East Asian ancestry cases and 16,961 East Asian ancestry controls, up to 8,130 European ancestry cases and 38,987 European ancestry controls	Illumina [1232008] (imputed)	Genome-wide genotyping array	www.ncbi.nlm.nih.gov/pubmed/23300278	http://www.ebi.ac.uk/efo/EFO_0001360	2013-03-27	GCST001809
rs7903146	10	114758349	10q25.2	T	TCF7L2 (intronic)	6	0.00976432	4.51652e-12	Type 2 diabetes	0.329304	1e-139	22885922	Morris AP	2012-09-01	Nat Genet	Large-scale association analysis provides insights into the genetic architecture and pathophysiology of type 2 diabetes.	6,377 European ancestry male cases, 5,794 European ancestry female cases, 22,243 European ancestry male controls, 34,619 European ancestry female controls	12,938 European ancestry male cases, 8,553 European ancestry female cases, 904 Pakistani ancestry male cases, 274 Pakistani ancestry female cases, 30,273 European ancestry male controls, 25,374 European ancestry female controls, 2,088 Pakistani ancestry male controls, 384 Pakistani ancestry female controls	Affymetrix, Illumina [up to 2500000] (imputed)	Genome-wide genotyping array	www.ncbi.nlm.nih.gov/pubmed/22885922	http://www.ebi.ac.uk/efo/EFO_0001360	2017-12-11	GCST005047
rs7903146	10	114758349	10q25.2	T	TCF7L2 (intronic)	6	0.00976432	4.51652e-12	Type 2 diabetes	0.329304	6e-92	22885922	Morris AP	2012-09-01	Nat Genet	Large-scale association analysis provides insights into the genetic architecture and pathophysiology of type 2 diabetes.	6,377 European ancestry male cases, 5,794 European ancestry female cases, 22,243 European ancestry male controls, 34,619 European ancestry female controls	12,938 European ancestry male cases, 8,553 European ancestry female cases, 904 Pakistani ancestry male cases, 274 Pakistani ancestry female cases, 30,273 European ancestry male controls, 25,374 European ancestry female controls, 2,088 Pakistani ancestry male controls, 384 Pakistani ancestry female controls	Affymetrix, Illumina [up to 2500000] (imputed)	Genome-wide genotyping array	www.ncbi.nlm.nih.gov/pubmed/22885922	http://www.ebi.ac.uk/efo/EFO_0001360	2017-12-11	GCST005047
rs7903146	10	114758349	10q25.2	T	TCF7L2 (intronic)	6	0.00976432	4.51652e-12	Type 2 diabetes	0.329304	4e-73	22885922	Morris AP	2012-09-01	Nat Genet	Large-scale association analysis provides insights into the genetic architecture and pathophysiology of type 2 diabetes.	6,377 European ancestry male cases, 5,794 European ancestry female cases, 22,243 European ancestry male controls, 34,619 European ancestry female controls	12,938 European ancestry male cases, 8,553 European ancestry female cases, 904 Pakistani ancestry male cases, 274 Pakistani ancestry female cases, 30,273 European ancestry male controls, 25,374 European ancestry female controls, 2,088 Pakistani ancestry male controls, 384 Pakistani ancestry female controls	Affymetrix, Illumina [up to 2500000] (imputed)	Genome-wide genotyping array	www.ncbi.nlm.nih.gov/pubmed/22885922	http://www.ebi.ac.uk/efo/EFO_0001360	2017-12-11	GCST005047
rs7903146	10	114758349	10q25.2	T	TCF7L2 (intronic)	6	0.00976432	4.51652e-12	Type 2 diabetes	0.457425	2e-40	22693455	Perry JR	2012-05-31	PLoS Genet	Stratifying type 2 diabetes cases by BMI identifies genetic risk variants in LAMA1 and enrichment for risk variants in lean compared to obese cases.	2,112 lean type 2 diabetes cases, 4,123 obese type 2 diabetes cases, 54,412 controls	2,881 lean type 2 diabetes cases, 8,702 obese type 2 diabetes cases, 18,957 controls	NR [NR]	Genome-wide genotyping array	www.ncbi.nlm.nih.gov/pubmed/22693455	http://www.ebi.ac.uk/efo/EFO_0001360	2012-08-07	GCST001550
rs7903146	10	114758349	10q25.2	T	TCF7L2 (intronic)	6	0.00976432	4.51652e-12	Type 2 diabetes	-1.61898	3e-23	28869590	Zhao W	2017-09-04	Nat Genet	Identification of new susceptibility loci for type 2 diabetes and shared etiological pathways with coronary heart disease.	6,353 South Asian ancestry cases, 7,179 South Asian ancestry controls, 3,871 European ancestry cases, 16,427 European ancestry controls, 34,840 cases, 114,981 controls	7,888 South Asian ancestry cases, 20,679 South Asian ancestry controls, 387 European ancestry cases, 2,092 European ancestry controls, 19,998 East Asian ancestry cases, 30,983 East Asian ancestry controls	Affymetrix, Illumina [NR] (imputed)	Genome-wide genotyping array	www.ncbi.nlm.nih.gov/pubmed/28869590	http://www.ebi.ac.uk/efo/EFO_0001360	2017-10-20	GCST004894
rs7903146	10	114758349	10q25.2	T	TCF7L2 (intronic)	6	0.00976432	4.51652e-12	Type 2 diabetes	-1.20065	1e-219	28869590	Zhao W	2017-09-04	Nat Genet	Identification of new susceptibility loci for type 2 diabetes and shared etiological pathways with coronary heart disease.	6,353 South Asian ancestry cases, 7,179 South Asian ancestry controls, 3,871 European ancestry cases, 16,427 European ancestry controls, 34,840 cases, 114,981 controls	7,888 South Asian ancestry cases, 20,679 South Asian ancestry controls, 387 European ancestry cases, 2,092 European ancestry controls, 19,998 East Asian ancestry cases, 30,983 East Asian ancestry controls	Affymetrix, Illumina [NR] (imputed)	Genome-wide genotyping array	www.ncbi.nlm.nih.gov/pubmed/28869590	http://www.ebi.ac.uk/efo/EFO_0001360	2017-10-20	GCST004894
rs7903146	10	114758349	10q25.2	T	TCF7L2 (intronic)	6	0.00976432	4.51652e-12	Type 2 diabetes	0.285179	5e-44	25102180	Ng MC	2014-08-07	PLoS Genet	Meta-analysis of genome-wide association studies in African Americans provides insights into the genetic architecture of type 2 diabetes.	8,284 African American cases, 15,543 African American controls	6,061 African American cases, 5,483 African American controls, 8,130 European ancestry cases, 38,987 European ancestry controls	Affymetrix, Illumina [2579389] (imputed)	Genome-wide genotyping array	www.ncbi.nlm.nih.gov/pubmed/25102180	http://www.ebi.ac.uk/efo/EFO_0001360	2015-06-02	GCST002560
rs7903146	10	114758349	10q25.2	T	TCF7L2 (intronic)	6	0.00976432	4.51652e-12	Waist circumference	-3.54391	3e-08	25673412	Shungin D	2015-02-12	Nature	New genetic loci link adipose and insulin biology to body fat distribution.	up to 56,910 European ancestry men, up to 86,570 European ancestry women	up to 36,570 European ancestry men, 30,172 European ancestry women, 915 Filipino ancestry men, 735 Filipino ancestry women, 2,351 African American/Afro-Caribbean ancestry men, 6,258 African American/Afro-Caribbean ancestry women, 2,285 South Asian ancestry men, 506 South Asian ancestry women, 195 Seychellois ancestry men, 266 Seychellois ancestry women	Affymetrix, Illumina, Perlegen [up to 2542447] (imputed)	Genome-wide genotyping array	www.ncbi.nlm.nih.gov/pubmed/25673412	http://www.ebi.ac.uk/efo/EFO_0004342	2017-05-23	GCST004065
rs7903146	10	114758349	10q25.2	T	TCF7L2 (intronic)	6	0.00976432	4.51652e-12	Waist circumference	-3.82127	4e-09	25673412	Shungin D	2015-02-12	Nature	New genetic loci link adipose and insulin biology to body fat distribution.	up to 56,910 European ancestry men, up to 86,570 European ancestry women	up to 36,570 European ancestry men, 30,172 European ancestry women, 915 Filipino ancestry men, 735 Filipino ancestry women, 2,351 African American/Afro-Caribbean ancestry men, 6,258 African American/Afro-Caribbean ancestry women, 2,285 South Asian ancestry men, 506 South Asian ancestry women, 195 Seychellois ancestry men, 266 Seychellois ancestry women	Affymetrix, Illumina, Perlegen [up to 2542447] (imputed)	Genome-wide genotyping array	www.ncbi.nlm.nih.gov/pubmed/25673412	http://www.ebi.ac.uk/efo/EFO_0004342	2017-05-23	GCST004065
rs78378222	17	7571752	17p13.1	G	TP53 (UTR3)	6	-0.0356492	9.53526e-10	Basal cell carcinoma	0.806476	4e-22	24403052	Stacey SN	2014-01-08	Hum Mol Genet	Germline sequence variants in TGM3 and RGS22 confer risk of basal cell carcinoma.	4,208 European ancestry cases, 109,408 European ancestry controls	up to 1,480 European ancestry cases, up to 4,610 European ancestry controls	Illumina [38500000] (imputed)	Genome-wide genotyping array	www.ncbi.nlm.nih.gov/pubmed/24403052	http://www.ebi.ac.uk/efo/EFO_0004193	2014-10-02	GCST002331
rs78378222	17	7571752	17p13.1	G	TP53 (UTR3)	6	-0.0356492	9.53526e-10	Basal cell carcinoma	0.34359	2e-10	27539887	Chahal HS	2016-08-19	Nat Commun	Genome-wide association study identifies 14 novel risk alleles associated with basal cell carcinoma.	12.945 European ancestry cases, 274,252 European ancestry controls	4,242 European ancestry cases, 12,802 European ancestry controls	Illumina [at least 560000] (imputed)	Genome-wide genotyping array	www.ncbi.nlm.nih.gov/pubmed/27539887	http://www.ebi.ac.uk/efo/EFO_0004193	2017-03-11	GCST003726
rs78378222	17	7571752	17p13.1	G	TP53 (UTR3)	6	-0.0356492	9.53526e-10	Basal cell carcinoma	0.727549	1e-20	25855136	Stacey SN	2015-04-09	Nat Commun	New basal cell carcinoma susceptibility loci.	4,572 European ancestry cases, 266,358 European ancestry controls	up to 956 European ancestry cases, up to 4,214 European ancestry controls, 526 cases, 528 controls	Illumina [24988228] (imputed)	Genome-wide genotyping array	www.ncbi.nlm.nih.gov/pubmed/25855136	http://www.ebi.ac.uk/efo/EFO_0004193	2015-11-21	GCST002842
rs78378222	17	7571752	17p13.1	G	TP53 (UTR3)	6	-0.0356492	9.53526e-10	Basal cell carcinoma	-0.770108	2e-20	21946351	Stacey SN	2011-09-25	Nat Genet	A germline variant in the TP53 polyadenylation signal confers cancer susceptibility.	2,121 European ancestry cases, 39,614 European ancestry controls	2,506 European and other ancestry cases, 15,101 European and other ancestry controls	Illumina [~ 16000000] (imputed)	Genome-wide genotyping array	www.ncbi.nlm.nih.gov/pubmed/21946351	http://www.ebi.ac.uk/efo/EFO_0004193	2014-02-04	GCST001250
rs78378222	17	7571752	17p13.1	G	TP53 (UTR3)	6	-0.0356492	9.53526e-10	Diastolic blood pressure	0.0378737	3e-15	30578418	Giri A	2018-12-21	Nat Genet	Trans-ethnic association study of blood pressure determinants in over 750,000 individuals.	365,998 European ancestry individuals, 63,490 African ancestry individuals, 22,802 Hispanic individuals, 4,792 Asian ancestry individuals, 2,695 Native American ancestry individuals	299,024 European ancestry individuals, 17,277 individuals	Affymetrix [NR] (imputed)	Genome-wide genotyping array	www.ncbi.nlm.nih.gov/pubmed/30578418	http://www.ebi.ac.uk/efo/EFO_0006336	2019-03-07	GCST007268
rs78378222	17	7571752	17p13.1	G	TP53 (UTR3)	6	-0.0356492	9.53526e-10	Diastolic blood pressure	0.449417	1e-08	27841878	Hoffmann TJ	2016-11-14	Nat Genet	Genome-wide association analyses using electronic health records identify new loci influencing blood pressure variation.	295,529 European ancestry individuals, 8,231 Latino individuals, 3,058 African American individuals, 2,029 African British individuals, 7,701 East Asian ancestry individuals, 2,735 South Asian ancestry individuals, 1,979 mixed and unknown ancestry individuals	NA	Affymetrix [at least 2696785] (imputed)	Genome-wide genotyping array	www.ncbi.nlm.nih.gov/pubmed/27841878	http://www.ebi.ac.uk/efo/EFO_0006336	2019-02-10	GCST007094
rs78378222	17	7571752	17p13.1	G	TP53 (UTR3)	6	-0.0356492	9.53526e-10	Glioblastoma	0.97456	1e-14	29743610	Ostrom QT	2018-05-09	Sci Rep	Sex-specific glioma genome-wide association study identifies new risk locus at 3p21.31 in females, and finds sex-differences in risk at 8q24.21.	2,835 European ancestry male cases, 1,682 European ancestry female cases, 5,216 European ancestry male controls, 5,470 European ancestry female controls	NA	Affymetrix, Illumina [NR] (imputed)	Genome-wide genotyping array	www.ncbi.nlm.nih.gov/pubmed/29743610	http://www.ebi.ac.uk/efo/EFO_0005543	2018-07-20	GCST005932
rs78378222	17	7571752	17p13.1	G	TP53 (UTR3)	6	-0.0356492	9.53526e-10	Glioblastoma	0.966984	5e-29	28346443	Melin BS	2017-03-27	Nat Genet	Genome-wide association study of glioma subtypes identifies specific differences in genetic susceptibility to glioblastoma and non-glioblastoma tumors.	6,191 European ancestry cases, 18,190 European ancestry controls.	NA	Illumina [at least 6790270] (imputed)	Genome-wide genotyping array	www.ncbi.nlm.nih.gov/pubmed/28346443	http://www.ebi.ac.uk/efo/EFO_0000326, http://www.ebi.ac.uk/efo/EFO_0000519	2017-07-13	GCST004349
rs78378222	17	7571752	17p13.1	G	TP53 (UTR3)	6	-0.0356492	9.53526e-10	Glioblastoma	0.982078	2e-09	29743610	Ostrom QT	2018-05-09	Sci Rep	Sex-specific glioma genome-wide association study identifies new risk locus at 3p21.31 in females, and finds sex-differences in risk at 8q24.21.	2,835 European ancestry male cases, 1,682 European ancestry female cases, 5,216 European ancestry male controls, 5,470 European ancestry female controls	NA	Affymetrix, Illumina [NR] (imputed)	Genome-wide genotyping array	www.ncbi.nlm.nih.gov/pubmed/29743610	http://www.ebi.ac.uk/efo/EFO_0005543	2018-07-20	GCST005932
rs78378222	17	7571752	17p13.1	G	TP53 (UTR3)	6	-0.0356492	9.53526e-10	Glioblastoma (age-stratified)	1.18173	4e-13	30152087	Ostrom QT	2018-08-27	Int J Cancer	Age-specific genome-wide association study in glioblastoma identifies increased proportion of 'lower grade glioma'-like features associated with younger age.	1,533 cases diagnosed below median age, 1,476 cases diagnosed at median age, 1,503 cases diagnosed above median age, 10,582 controls,	NA	NR [NR] (imputed)	Genome-wide genotyping array	www.ncbi.nlm.nih.gov/pubmed/30152087	http://www.ebi.ac.uk/efo/EFO_0004847, http://www.ebi.ac.uk/efo/EFO_0000519	2018-11-01	GCST006480
rs78378222	17	7571752	17p13.1	G	TP53 (UTR3)	6	-0.0356492	9.53526e-10	Glioblastoma (age-stratified)	1.335	9e-16	30152087	Ostrom QT	2018-08-27	Int J Cancer	Age-specific genome-wide association study in glioblastoma identifies increased proportion of 'lower grade glioma'-like features associated with younger age.	1,533 cases diagnosed below median age, 1,476 cases diagnosed at median age, 1,503 cases diagnosed above median age, 10,582 controls,	NA	NR [NR] (imputed)	Genome-wide genotyping array	www.ncbi.nlm.nih.gov/pubmed/30152087	http://www.ebi.ac.uk/efo/EFO_0004847, http://www.ebi.ac.uk/efo/EFO_0000519	2018-11-01	GCST006480
rs78378222	17	7571752	17p13.1	G	TP53 (UTR3)	6	-0.0356492	9.53526e-10	Glioblastoma (age-stratified)	0.932164	3e-08	30152087	Ostrom QT	2018-08-27	Int J Cancer	Age-specific genome-wide association study in glioblastoma identifies increased proportion of 'lower grade glioma'-like features associated with younger age.	1,533 cases diagnosed below median age, 1,476 cases diagnosed at median age, 1,503 cases diagnosed above median age, 10,582 controls,	NA	NR [NR] (imputed)	Genome-wide genotyping array	www.ncbi.nlm.nih.gov/pubmed/30152087	http://www.ebi.ac.uk/efo/EFO_0004847, http://www.ebi.ac.uk/efo/EFO_0000519	2018-11-01	GCST006480
rs78378222	17	7571752	17p13.1	G	TP53 (UTR3)	6	-0.0356492	9.53526e-10	Glioma	0.879627	3e-17	29743610	Ostrom QT	2018-05-09	Sci Rep	Sex-specific glioma genome-wide association study identifies new risk locus at 3p21.31 in females, and finds sex-differences in risk at 8q24.21.	4,831 European ancestry male cases, 3,206 European ancestry female cases, 5,216 European ancestry male controls, 5,470 European ancestry female controls	NA	Affymetrix, Illumina [NR] (imputed)	Genome-wide genotyping array	www.ncbi.nlm.nih.gov/pubmed/29743610	http://www.ebi.ac.uk/efo/EFO_0005543	2018-07-20	GCST005931
rs78378222	17	7571752	17p13.1	G	TP53 (UTR3)	6	-0.0356492	9.53526e-10	Glioma	0.928219	9e-38	28346443	Melin BS	2017-03-27	Nat Genet	Genome-wide association study of glioma subtypes identifies specific differences in genetic susceptibility to glioblastoma and non-glioblastoma tumors.	12,469 European ancestry cases, 18,190 European ancestry controls.	NA	Illumina [at least 6887412] (imputed)	Genome-wide genotyping array	www.ncbi.nlm.nih.gov/pubmed/28346443	http://www.ebi.ac.uk/efo/EFO_0000326, http://www.ebi.ac.uk/efo/EFO_0005543	2017-07-13	GCST004347
rs78378222	17	7571752	17p13.1	G	TP53 (UTR3)	6	-0.0356492	9.53526e-10	Glioma	0.887891	2e-12	29743610	Ostrom QT	2018-05-09	Sci Rep	Sex-specific glioma genome-wide association study identifies new risk locus at 3p21.31 in females, and finds sex-differences in risk at 8q24.21.	4,831 European ancestry male cases, 3,206 European ancestry female cases, 5,216 European ancestry male controls, 5,470 European ancestry female controls	NA	Affymetrix, Illumina [NR] (imputed)	Genome-wide genotyping array	www.ncbi.nlm.nih.gov/pubmed/29743610	http://www.ebi.ac.uk/efo/EFO_0005543	2018-07-20	GCST005931
rs78378222	17	7571752	17p13.1	G	TP53 (UTR3)	6	-0.0356492	9.53526e-10	Mean corpuscular hemoglobin	-2.33782	6e-09	27863252	Astle WJ	2016-11-17	Cell	The Allelic Landscape of Human Blood Cell Trait Variation and Links to Common Complex Disease.	172,332 European ancestry individuals	NA	Affymetrix [~ 2500000] (imputed)	Genome-wide genotyping array	www.ncbi.nlm.nih.gov/pubmed/27863252	http://www.ebi.ac.uk/efo/EFO_0004527	2017-08-30	GCST004630
rs78378222	17	7571752	17p13.1	G	TP53 (UTR3)	6	-0.0356492	9.53526e-10	Non-glioblastoma glioma	1.0043	5e-27	28346443	Melin BS	2017-03-27	Nat Genet	Genome-wide association study of glioma subtypes identifies specific differences in genetic susceptibility to glioblastoma and non-glioblastoma tumors.	5,819 European ancestry cases, 18,190 European ancestry controls.	NA	Illumina [at least 6769856] (imputed)	Genome-wide genotyping array	www.ncbi.nlm.nih.gov/pubmed/28346443	http://www.ebi.ac.uk/efo/EFO_0000326, http://www.ebi.ac.uk/efo/EFO_0005543	2017-07-13	GCST004348
rs78378222	17	7571752	17p13.1	G	TP53 (UTR3)	6	-0.0356492	9.53526e-10	Non-glioblastoma glioma	0.993252	4e-08	29743610	Ostrom QT	2018-05-09	Sci Rep	Sex-specific glioma genome-wide association study identifies new risk locus at 3p21.31 in females, and finds sex-differences in risk at 8q24.21.	1,716 European ancestry male cases, 1,320 European ancestry female cases, 5,216 European ancestry male controls, 5,470 European ancestry female controls	NA	Affymetrix, Illumina [NR] (imputed)	Genome-wide genotyping array	www.ncbi.nlm.nih.gov/pubmed/29743610	http://www.ebi.ac.uk/efo/EFO_0005543	2018-07-20	GCST005933
rs78378222	17	7571752	17p13.1	G	TP53 (UTR3)	6	-0.0356492	9.53526e-10	Non-glioblastoma glioma	1.02604	1e-10	29743610	Ostrom QT	2018-05-09	Sci Rep	Sex-specific glioma genome-wide association study identifies new risk locus at 3p21.31 in females, and finds sex-differences in risk at 8q24.21.	1,716 European ancestry male cases, 1,320 European ancestry female cases, 5,216 European ancestry male controls, 5,470 European ancestry female controls	NA	Affymetrix, Illumina [NR] (imputed)	Genome-wide genotyping array	www.ncbi.nlm.nih.gov/pubmed/29743610	http://www.ebi.ac.uk/efo/EFO_0005543	2018-07-20	GCST005933
rs78378222	17	7571752	17p13.1	G	TP53 (UTR3)	6	-0.0356492	9.53526e-10	Pulse pressure	0.285555	8e-23	30578418	Giri A	2018-12-21	Nat Genet	Trans-ethnic association study of blood pressure determinants in over 750,000 individuals.	365,998 European ancestry individuals, 63,490 African ancestry individuals, 22,802 Hispanic individuals, 4,792 Asian ancestry individuals, 2,695 Native American ancestry individuals	299,024 European ancestry individuals, 17,277 individuals	Affymetrix [NR] (imputed)	Genome-wide genotyping array	www.ncbi.nlm.nih.gov/pubmed/30578418	http://www.ebi.ac.uk/efo/EFO_0005763	2019-03-07	GCST007269
rs78378222	17	7571752	17p13.1	G	TP53 (UTR3)	6	-0.0356492	9.53526e-10	Pulse pressure	0.133531	4e-13	27841878	Hoffmann TJ	2016-11-14	Nat Genet	Genome-wide association analyses using electronic health records identify new loci influencing blood pressure variation.	295,529 European ancestry individuals, 8,231 Latino individuals, 3,058 African American individuals, 2,029 African British individuals, 7,701 East Asian ancestry individuals, 2,735 South Asian ancestry individuals, 1,979 mixed and unknown ancestry individuals	NA	Affymetrix [at least 2696785] (imputed)	Genome-wide genotyping array	www.ncbi.nlm.nih.gov/pubmed/27841878	http://www.ebi.ac.uk/efo/EFO_0005763	2019-02-10	GCST007096
rs78378222	17	7571752	17p13.1	G	TP53 (UTR3)	6	-0.0356492	9.53526e-10	Pulse pressure	0.100926	2e-10	28135244	Warren HR	2017-01-30	Nat Genet	Genome-wide association analysis identifies novel blood pressure loci and offers biological insights into cardiovascular risk.	140,886 European ancestry individuals	190,318 European ancestry individuals	Affymetrix [~ 9800000] (imputed)	Genome-wide genotyping array	www.ncbi.nlm.nih.gov/pubmed/28135244	http://www.ebi.ac.uk/efo/EFO_0005763	2017-07-01	GCST004278
rs78378222	17	7571752	17p13.1	G	TP53 (UTR3)	6	-0.0356492	9.53526e-10	Uterine fibroids	0.553885	4e-37	30194396	Rafnar T	2018-09-07	Nat Commun	Variants associating with uterine leiomyoma highlight genetic background shared by various cancers and hormone-related traits.	16,595 European ancestry cases, 523,330 European ancestry controls	NA	Affymetrix, Illumina [43421991] (imputed)	Genome-wide genotyping array	www.ncbi.nlm.nih.gov/pubmed/30194396	http://www.ebi.ac.uk/efo/EFO_0000731	2018-10-19	GCST006462
rs10208293	2	102966310	2q12.1	A	IL1RL1 (intronic)	7	-0.0143477	3.72364e-13	Asthma (childhood onset)	-0.131028	4e-38	31036433	Pividori M	2019-04-26	Lancet Respir Med	Shared and distinct genetic risk factors for childhood-onset and adult-onset asthma: genome-wide and transcriptome-wide studies.	9,433 British ancestry cases, 318,237 British ancestry controls	NA	Affymetrix [10894596] (imputed)	Genome-wide genotyping array	www.ncbi.nlm.nih.gov/pubmed/31036433	http://www.ebi.ac.uk/efo/EFO_0004591	2019-06-27	GCST007995
rs1837253	5	110401872	5q22.1	T	TSLP (intergenic)	7	-0.0140044	5.83066e-12	Allergic disease (asthma, hay fever or eczema)	-0.0676586	2e-31	29083406	Ferreira MA	2017-10-30	Nat Genet	Shared genetic origin of asthma, hay fever and eczema elucidates allergic disease biology.	180,129 European ancestry cases, 180,709 European ancestry controls	NA	Affymetrix, Illumina [8307659] (imputed)	Genome-wide genotyping array	www.ncbi.nlm.nih.gov/pubmed/29083406	http://www.ebi.ac.uk/efo/EFO_0003785	2017-12-05	GCST005038
rs1837253	5	110401872	5q22.1	T	TSLP (intergenic)	7	-0.0140044	5.83066e-12	Asthma	-0.157004	1e-16	21804548	Hirota T	2011-07-31	Nat Genet	Genome-wide association study identifies three new susceptibility loci for adult asthma in the Japanese population.	1,532 Japanese ancestry cases, 3,304 Japanese ancestry controls	5,639 Japanese ancestry cases, 24,608 Japanese ancestry controls	Illumina [458847]	Genome-wide genotyping array	www.ncbi.nlm.nih.gov/pubmed/21804548	http://www.ebi.ac.uk/efo/EFO_0000270	2011-08-27	GCST001183
rs1837253	5	110401872	5q22.1	T	TSLP (intergenic)	7	-0.0140044	5.83066e-12	Asthma	-0.10436	1e-41	30929738	Ferreira MAR	2019-03-28	Am J Hum Genet	Genetic Architectures of Childhood- and Adult-Onset Asthma Are Partly Distinct.	40,544 European ancestry cases, 300,671 European ancestry controls	NA	Affymetrix [9000000] (imputed)	Genome-wide genotyping array	www.ncbi.nlm.nih.gov/pubmed/30929738	http://www.ebi.ac.uk/efo/EFO_0000270	2019-05-14	GCST007798
rs1837253	5	110401872	5q22.1	T	TSLP (intergenic)	7	-0.0140044	5.83066e-12	Asthma (adult onset)	-0.0843411	3e-13	31036433	Pividori M	2019-04-26	Lancet Respir Med	Shared and distinct genetic risk factors for childhood-onset and adult-onset asthma: genome-wide and transcriptome-wide studies.	21,564 British ancestry cases, 318,237 British ancestry controls	NA	Affymetrix [10894596] (imputed)	Genome-wide genotyping array	www.ncbi.nlm.nih.gov/pubmed/31036433	http://www.ebi.ac.uk/efo/EFO_1002011	2019-06-27	GCST007993
rs1837253	5	110401872	5q22.1	T	TSLP (intergenic)	7	-0.0140044	5.83066e-12	Asthma (age of onset)	0.31061	4e-06	31036433	Pividori M	2019-04-26	Lancet Respir Med	Shared and distinct genetic risk factors for childhood-onset and adult-onset asthma: genome-wide and transcriptome-wide studies.	37,846 British ancestry individuals	NA	Affymetrix [10894596] (imputed)	Genome-wide genotyping array	www.ncbi.nlm.nih.gov/pubmed/31036433	http://www.ebi.ac.uk/efo/EFO_0000270	2019-06-27	GCST007994
rs1837253	5	110401872	5q22.1	T	TSLP (intergenic)	7	-0.0140044	5.83066e-12	Asthma (childhood onset)	-0.191446	2e-27	31036433	Pividori M	2019-04-26	Lancet Respir Med	Shared and distinct genetic risk factors for childhood-onset and adult-onset asthma: genome-wide and transcriptome-wide studies.	9,433 British ancestry cases, 318,237 British ancestry controls	NA	Affymetrix [10894596] (imputed)	Genome-wide genotyping array	www.ncbi.nlm.nih.gov/pubmed/31036433	http://www.ebi.ac.uk/efo/EFO_0004591	2019-06-27	GCST007995
rs1837253	5	110401872	5q22.1	T	TSLP (intergenic)	7	-0.0140044	5.83066e-12	Asthma (moderate or severe)	-0.173953	2e-22	30552067	Shrine N	2018-12-11	Lancet Respir Med	Moderate-to-severe asthma in individuals of European ancestry: a genome-wide association study.	5,135 European ancestry cases, 25,675 European ancestry controls	5,414 European ancestry cases, 21,471 European ancestry controls	Affymetrix [33771858] (imputed)	Genome-wide genotyping array	www.ncbi.nlm.nih.gov/pubmed/30552067	http://www.ebi.ac.uk/efo/EFO_0000270	2019-01-18	GCST006911
rs1837253	5	110401872	5q22.1	T	TSLP (intergenic)	7	-0.0140044	5.83066e-12	Asthma and hay fever	-0.157004	1e-09	24388013	Ferreira MA	2013-12-30	J Allergy Clin Immunol	Genome-wide association analysis identifies 11 risk variants associated with the asthma with hay fever phenotype.	6,685 European ancestry cases, 14,091 European ancestry controls	878 European ancestry cases, 2,455 European ancestry controls	Illumina [up to 4972397] (imputed)	Genome-wide genotyping array	www.ncbi.nlm.nih.gov/pubmed/24388013	http://www.ebi.ac.uk/efo/EFO_0003956, http://www.ebi.ac.uk/efo/EFO_0000270	2014-08-02	GCST002322
rs1837253	5	110401872	5q22.1	T	TSLP (intergenic)	7	-0.0140044	5.83066e-12	Asthma onset (childhood vs adult)	-0.0907544	5e-15	30929738	Ferreira MAR	2019-03-28	Am J Hum Genet	Genetic Architectures of Childhood- and Adult-Onset Asthma Are Partly Distinct.	13,962 European ancestry childhood onset cases, 14,873 European ancestry adult onset cases	31,002 European ancestry childhood onset cases, 16,297 European ancestry adult onset cases	Affymetrix [9000000] (imputed)	Genome-wide genotyping array	www.ncbi.nlm.nih.gov/pubmed/30929738	http://www.ebi.ac.uk/efo/EFO_0004847, http://www.ebi.ac.uk/efo/EFO_0000270	2019-05-14	GCST007797
rs1837253	5	110401872	5q22.1	T	TSLP (intergenic)	7	-0.0140044	5.83066e-12	Eosinophil counts	3.22882	2e-22	27863252	Astle WJ	2016-11-17	Cell	The Allelic Landscape of Human Blood Cell Trait Variation and Links to Common Complex Disease.	172,275 European ancestry individuals	NA	Affymetrix [~ 2500000] (imputed)	Genome-wide genotyping array	www.ncbi.nlm.nih.gov/pubmed/27863252	http://www.ebi.ac.uk/efo/EFO_0004842	2017-08-30	GCST004606
rs1837253	5	110401872	5q22.1	T	TSLP (intergenic)	7	-0.0140044	5.83066e-12	Eosinophil percentage of granulocytes	3.33466	2e-18	27863252	Astle WJ	2016-11-17	Cell	The Allelic Landscape of Human Blood Cell Trait Variation and Links to Common Complex Disease.	170,536 European ancestry individuals	NA	Affymetrix [~ 2500000] (imputed)	Genome-wide genotyping array	www.ncbi.nlm.nih.gov/pubmed/27863252	http://www.ebi.ac.uk/efo/EFO_0007996	2017-08-30	GCST004617
rs1837253	5	110401872	5q22.1	T	TSLP (intergenic)	7	-0.0140044	5.83066e-12	Eosinophil percentage of white cells	3.26385	4e-21	27863252	Astle WJ	2016-11-17	Cell	The Allelic Landscape of Human Blood Cell Trait Variation and Links to Common Complex Disease.	172,378 European ancestry individuals	NA	Affymetrix [~ 2500000] (imputed)	Genome-wide genotyping array	www.ncbi.nlm.nih.gov/pubmed/27863252	http://www.ebi.ac.uk/efo/EFO_0007991	2017-08-30	GCST004600
rs1837253	5	110401872	5q22.1	T	TSLP (intergenic)	7	-0.0140044	5.83066e-12	Medication use (adrenergics, inhalants)	-2.28353	4e-23	31015401	Wu Y	2019-04-23	Nat Commun	Genome-wide association study of medication-use and associated disease in the UK Biobank.	28,880 European ancestry cases, 147,565 European ancestry controls	NA	Affymetrix [7288503] (imputed)	Genome-wide genotyping array	www.ncbi.nlm.nih.gov/pubmed/31015401	NA	2019-06-21	GCST007941
rs1837253	5	110401872	5q22.1	T	TSLP (intergenic)	7	-0.0140044	5.83066e-12	Nasal polyps	-0.301105	4e-29	30643255	Kristjansson RP	2019-01-14	Nat Genet	A loss-of-function variant in ALOX15 protects against nasal polyps and chronic rhinosinusitis.	86 European ancestry whole-genome sequenced cases, 4,280 European ancestry cases, 13,941 European ancestry whole-genome sequenced controls, 700,740 European ancestry controls	NA	Affymetrix, Illumina [up to 37123566] (imputed)	Genome-wide genotyping array, Genome-wide sequencing	www.ncbi.nlm.nih.gov/pubmed/30643255	http://www.ebi.ac.uk/efo/EFO_1000391	2019-03-28	GCST007443
rs1837253	5	110401872	5q22.1	T	TSLP (intergenic)	7	-0.0140044	5.83066e-12	Neutrophil percentage of granulocytes	3.43538	3e-15	27863252	Astle WJ	2016-11-17	Cell	The Allelic Landscape of Human Blood Cell Trait Variation and Links to Common Complex Disease.	170,672 European ancestry individuals	NA	Affymetrix [~ 2500000] (imputed)	Genome-wide genotyping array	www.ncbi.nlm.nih.gov/pubmed/27863252	http://www.ebi.ac.uk/efo/EFO_0007994	2017-08-30	GCST004623
rs2428494	6	31322197	6p21.33	A	HLA-B (intronic)	7	0.0102819	8.82542e-09	Allergic rhinitis	0.076961	7e-19	30013184	Waage J	2018-07-16	Nat Genet	Genome-wide association and HLA fine-mapping studies identify risk loci and genetic pathways underlying allergic rhinitis.	59,762 European and unknown ancestry cases, 152,358 European and unknown ancestry controls	60,720 European ancestry cases, 618,527 European ancestry controls	Affymetrix, Illumina, Perlegen [16531985] (imputed)	Genome-wide genotyping array	www.ncbi.nlm.nih.gov/pubmed/30013184	http://www.ebi.ac.uk/efo/EFO_0005854	2018-10-17	GCST006409
rs2428494	6	31322197	6p21.33	A	HLA-B (intronic)	7	0.0102819	8.82542e-09	Asthma	0.111541	2e-60	30929738	Ferreira MAR	2019-03-28	Am J Hum Genet	Genetic Architectures of Childhood- and Adult-Onset Asthma Are Partly Distinct.	40,544 European ancestry cases, 300,671 European ancestry controls	NA	Affymetrix [9000000] (imputed)	Genome-wide genotyping array	www.ncbi.nlm.nih.gov/pubmed/30929738	http://www.ebi.ac.uk/efo/EFO_0000270	2019-05-14	GCST007798
rs2428494	6	31322197	6p21.33	A	HLA-B (intronic)	7	0.0102819	8.82542e-09	Asthma (adult onset)	0.0989399	5e-23	31036433	Pividori M	2019-04-26	Lancet Respir Med	Shared and distinct genetic risk factors for childhood-onset and adult-onset asthma: genome-wide and transcriptome-wide studies.	21,564 British ancestry cases, 318,237 British ancestry controls	NA	Affymetrix [10894596] (imputed)	Genome-wide genotyping array	www.ncbi.nlm.nih.gov/pubmed/31036433	http://www.ebi.ac.uk/efo/EFO_1002011	2019-06-27	GCST007993
rs2428494	6	31322197	6p21.33	A	HLA-B (intronic)	7	0.0102819	8.82542e-09	Asthma (childhood onset)	0.14583	8e-23	31036433	Pividori M	2019-04-26	Lancet Respir Med	Shared and distinct genetic risk factors for childhood-onset and adult-onset asthma: genome-wide and transcriptome-wide studies.	9,433 British ancestry cases, 318,237 British ancestry controls	NA	Affymetrix [10894596] (imputed)	Genome-wide genotyping array	www.ncbi.nlm.nih.gov/pubmed/31036433	http://www.ebi.ac.uk/efo/EFO_0004591	2019-06-27	GCST007995
rs1775554	10	9054340	10p14	C	RP11-428L9.2 (intergenic)	7	-0.0135226	7.17004e-14	Asthma	-0.0980337	2e-46	30929738	Ferreira MAR	2019-03-28	Am J Hum Genet	Genetic Architectures of Childhood- and Adult-Onset Asthma Are Partly Distinct.	40,544 European ancestry cases, 300,671 European ancestry controls	NA	Affymetrix [9000000] (imputed)	Genome-wide genotyping array	www.ncbi.nlm.nih.gov/pubmed/30929738	http://www.ebi.ac.uk/efo/EFO_0000270	2019-05-14	GCST007798
rs1775554	10	9054340	10p14	C	RP11-428L9.2 (intergenic)	7	-0.0135226	7.17004e-14	Asthma (adult onset)	-0.114221	5e-29	31036433	Pividori M	2019-04-26	Lancet Respir Med	Shared and distinct genetic risk factors for childhood-onset and adult-onset asthma: genome-wide and transcriptome-wide studies.	21,564 British ancestry cases, 318,237 British ancestry controls	NA	Affymetrix [10894596] (imputed)	Genome-wide genotyping array	www.ncbi.nlm.nih.gov/pubmed/31036433	http://www.ebi.ac.uk/efo/EFO_1002011	2019-06-27	GCST007993
rs1775554	10	9054340	10p14	C	RP11-428L9.2 (intergenic)	7	-0.0135226	7.17004e-14	Asthma (childhood onset)	-0.110647	3e-13	31036433	Pividori M	2019-04-26	Lancet Respir Med	Shared and distinct genetic risk factors for childhood-onset and adult-onset asthma: genome-wide and transcriptome-wide studies.	9,433 British ancestry cases, 318,237 British ancestry controls	NA	Affymetrix [10894596] (imputed)	Genome-wide genotyping array	www.ncbi.nlm.nih.gov/pubmed/31036433	http://www.ebi.ac.uk/efo/EFO_0004591	2019-06-27	GCST007995
rs7936070	11	76293527	11q13.5	T	EMSY (intergenic)	7	0.0133644	7.32481e-14	Allergic sensitization	0.173953	2e-14	30013184	Waage J	2018-07-16	Nat Genet	Genome-wide association and HLA fine-mapping studies identify risk loci and genetic pathways underlying allergic rhinitis.	8,040 European ancestry cases, 16,441 European ancestry controls	NA	Affymetrix, Illumina [16531985] (imputed)	Genome-wide genotyping array	www.ncbi.nlm.nih.gov/pubmed/30013184	http://www.ebi.ac.uk/efo/EFO_0005298	2018-10-17	GCST006408
rs2244608	12	121416988	12q24.31	G	HNF1A (intronic)	7	-0.0106555	2.80336e-08	Coronary artery disease	2.96037	7e-19	29212778	van der Harst P	2017-12-06	Circ Res	Identification of 64 Novel Genetic Loci Provides an Expanded View on the Genetic Architecture of Coronary Artery Disease.	88,192 cases, 162,544 controls	34,541 cases, 261,984 controls	NR [8041861] (imputed)	Genome-wide genotyping array	www.ncbi.nlm.nih.gov/pubmed/29212778	http://www.ebi.ac.uk/efo/EFO_0000378	2018-01-29	GCST005196
rs2244608	12	121416988	12q24.31	G	HNF1A (intronic)	7	-0.0106555	2.80336e-08	Coronary artery disease	0.0487902	2e-08	28714974	Klarin D	2017-07-17	Nat Genet	Genetic analysis in UK Biobank links insulin resistance and transendothelial migration pathways to coronary artery disease.	4,831 European ancestry cases, 115,455 European ancestry controls	up to 60,801 European and unknown ancestry cases, up to 123,504 European and unknown ancestry controls	Affymetrix [9061845] (imputed)	Genome-wide genotyping array	www.ncbi.nlm.nih.gov/pubmed/28714974	http://www.ebi.ac.uk/efo/EFO_0000378	2019-06-26	GCST007990
rs2244608	12	121416988	12q24.31	G	HNF1A (intronic)	7	-0.0106555	2.80336e-08	Coronary artery disease (myocardial infarction, percutaneous transluminal coronary angioplasty, coronary artery bypass grafting, angina or chromic ischemic heart disease)	0.0516432	8e-10	28714975	Nelson CP	2017-07-17	Nat Genet	Association analyses based on false discovery rate implicate new loci for coronary artery disease.	18,467 European and unknown ancestry cases, 45,264 European and unknown ancestry controls	57,347 European and unknown ancestry cases, 219,521 European and unknown ancestry controls	Affymetrix [9149595] (imputed)	Genome-wide genotyping array	www.ncbi.nlm.nih.gov/pubmed/28714975	http://www.ebi.ac.uk/efo/EFO_0000378	2017-09-28	GCST004787
rs2244608	12	121416988	12q24.31	G	HNF1A (intronic)	7	-0.0106555	2.80336e-08	LDL cholesterol levels	0.0760347	4e-12	30698716	de Vries PS	2019-01-29	Am J Epidemiol	Multi-Ancestry Genome-Wide Association Study of Lipid Levels Incorporating Gene-Alcohol Interactions.	89,893 European ancestry individuals, 20,989 African American individuals, 12,450 Asian ancestry individuals, 3,994 HIspanic individuals	136,986 European ancestry individuals, 4,475 African American or Afro-Caribbean individuals, 108,431 Asian ancestry individuals, 13,714 Hispanic individuals, 3,652 Brazilian ancestry individuals	Affymetrix, Illumina [NR] (imputed)	Genome-wide genotyping array	www.ncbi.nlm.nih.gov/pubmed/30698716	http://www.ebi.ac.uk/efo/EFO_0004611	2019-07-05	GCST008077
rs2244608	12	121416988	12q24.31	G	HNF1A (intronic)	7	-0.0106555	2.80336e-08	LDL cholesterol levels	0.503801	3e-11	30698716	de Vries PS	2019-01-29	Am J Epidemiol	Multi-Ancestry Genome-Wide Association Study of Lipid Levels Incorporating Gene-Alcohol Interactions.	89,893 European ancestry individuals, 20,989 African American individuals, 12,450 Asian ancestry individuals, 3,994 HIspanic individuals	136,986 European ancestry individuals, 4,475 African American or Afro-Caribbean individuals, 108,431 Asian ancestry individuals, 13,714 Hispanic individuals, 3,652 Brazilian ancestry individuals	Affymetrix, Illumina [NR] (imputed)	Genome-wide genotyping array	www.ncbi.nlm.nih.gov/pubmed/30698716	http://www.ebi.ac.uk/efo/EFO_0004611	2019-07-05	GCST008077
rs2244608	12	121416988	12q24.31	G	HNF1A (intronic)	7	-0.0106555	2.80336e-08	LDL cholesterol levels in current drinkers	0.526502	1e-19	30698716	de Vries PS	2019-01-29	Am J Epidemiol	Multi-Ancestry Genome-Wide Association Study of Lipid Levels Incorporating Gene-Alcohol Interactions.	56,505 European ancestry individuals, 9,870 African American individuals, 2,491 Asian ancestry individuals, 2,528 Hispanic individuals	107,548 European ancestry individuals, 2,028 African American or Afro-Caribbean individuals, 41,240 Asian ancestry individuals, 6,622 Hispanic individuals, 1,984 Brazilian ancestry individuals	Affymetrix, Illumina [NR] (imputed)	Genome-wide genotyping array	www.ncbi.nlm.nih.gov/pubmed/30698716	http://www.ebi.ac.uk/efo/EFO_0004611, http://www.ebi.ac.uk/efo/EFO_0004329	2019-07-05	GCST008086
rs2244608	12	121416988	12q24.31	G	HNF1A (intronic)	7	-0.0106555	2.80336e-08	LDL cholesterol levels in current drinkers	0.303801	2e-18	30698716	de Vries PS	2019-01-29	Am J Epidemiol	Multi-Ancestry Genome-Wide Association Study of Lipid Levels Incorporating Gene-Alcohol Interactions.	56,505 European ancestry individuals, 9,870 African American individuals, 2,491 Asian ancestry individuals, 2,528 Hispanic individuals	107,548 European ancestry individuals, 2,028 African American or Afro-Caribbean individuals, 41,240 Asian ancestry individuals, 6,622 Hispanic individuals, 1,984 Brazilian ancestry individuals	Affymetrix, Illumina [NR] (imputed)	Genome-wide genotyping array	www.ncbi.nlm.nih.gov/pubmed/30698716	http://www.ebi.ac.uk/efo/EFO_0004611, http://www.ebi.ac.uk/efo/EFO_0004329	2019-07-05	GCST008086
rs2244608	12	121416988	12q24.31	G	HNF1A (intronic)	7	-0.0106555	2.80336e-08	Total cholesterol levels	3.46414	4e-19	28334899	Spracklen CN	2017-02-21	Hum Mol Genet	Association analyses of East Asian individuals and trans-ancestry analyses with European individuals reveal new loci associated with cholesterol and triglyceride levels.	32,576 East Asian ancestry individuals, 187,365 European ancestry individuals	10,855 Chinese ancestry individuals	Affymetrix, Illumina [up to 1900000] (imputed)	Genome-wide genotyping array	www.ncbi.nlm.nih.gov/pubmed/28334899	http://www.ebi.ac.uk/efo/EFO_0004574	2017-06-26	GCST004235
rs17228058	15	67450305	15q22.33	G	SMAD3 (intronic)	7	0.0132666	2.51098e-10	Coronary artery disease	2.7181	4e-17	29212778	van der Harst P	2017-12-06	Circ Res	Identification of 64 Novel Genetic Loci Provides an Expanded View on the Genetic Architecture of Coronary Artery Disease.	34,541 cases, 261,984 controls	88,192 cases, 162,544 controls	Affymetrix [7947838] (imputed)	Genome-wide genotyping array	www.ncbi.nlm.nih.gov/pubmed/29212778	http://www.ebi.ac.uk/efo/EFO_0000378	2018-01-29	GCST005194
rs17228058	15	67450305	15q22.33	G	SMAD3 (intronic)	7	0.0132666	2.51098e-10	Self-reported allergy	-2.53957	1e-08	23817569	Hinds DA	2013-06-30	Nat Genet	A genome-wide association meta-analysis of self-reported allergy identifies shared and allergy-specific susceptibility loci.	53,862 European ancestry individuals	NA	Illumina [2400000] (imputed)	Genome-wide genotyping array	www.ncbi.nlm.nih.gov/pubmed/23817569	http://www.ebi.ac.uk/efo/EFO_0003785	2014-01-09	GCST002083
rs34986765	15	60777002	15q22.2	T	RORA (intronic)	7	-0.0153684	6.93565e-09	Asthma	1.08628	2e-19	31619474	Zhu Z	2019-10-17	Eur Respir J	Shared Genetics of Asthma and Mental Health Disorders: A Large-Scale Genome-Wide Cross-Trait Analysis.	46,802 European ancestry cases, 347,481 European ancestry controls	NA	Affymetrix [8274727] (imputed)	Genome-wide genotyping array	www.ncbi.nlm.nih.gov/pubmed/31619474	http://purl.obolibrary.org/obo/MONDO_0004979	2019-10-25	GCST008916
rs34986765	15	60777002	15q22.2	?	RORA (intronic)	7	-0.0153684	6.93565e-09	Asthma (childhood onset)	NA	5e-18	31669095	Zhu Z	2019-10-24	J Allergy Clin Immunol	Shared Genetic and Experimental Links between Obesity-Related Traits and Asthma Subtypes in UK Biobank.	13,435 European ancestry cases, 393,186 European ancestry controls	NA	Affymetrix [~ 8270000] (imputed)	Genome-wide genotyping array	www.ncbi.nlm.nih.gov/pubmed/31669095	http://purl.obolibrary.org/obo/MONDO_0005405	2020-04-17	GCST009841
rs34986765	15	60777002	15q22.2	?	RORA (intronic)	7	-0.0153684	6.93565e-09	Atopic asthma	NA	6e-14	31669095	Zhu Z	2019-10-24	J Allergy Clin Immunol	Shared Genetic and Experimental Links between Obesity-Related Traits and Asthma Subtypes in UK Biobank.	23,982 European ancestry cases, 393,169 European ancestry controls	NA	Affymetrix [~ 8270000] (imputed)	Genome-wide genotyping array	www.ncbi.nlm.nih.gov/pubmed/31669095	http://www.ebi.ac.uk/efo/EFO_0010638	2020-04-17	GCST009850
rs34986765	15	60777002	15q22.2	C	RORA (intronic)	7	-0.0153684	6.93565e-09	Eosinophil counts	0.0242125	1e-13	32888494	Vuckovic D	2020-09-01	Cell	The Polygenic and Monogenic Basis of Blood Traits and Diseases.	408,112 British individuals	NA	Affymetrix [93095623] (imputed)	Genome-wide genotyping array	www.ncbi.nlm.nih.gov/pubmed/32888494	http://www.ebi.ac.uk/efo/EFO_0004842	2020-09-18	GCST90002381
rs34986765	15	60777002	15q22.2	C	RORA (intronic)	7	-0.0153684	6.93565e-09	Eosinophil percentage of white cells	0.0238761	3e-13	32888494	Vuckovic D	2020-09-01	Cell	The Polygenic and Monogenic Basis of Blood Traits and Diseases.	408,112 British individuals	NA	Affymetrix [93095623] (imputed)	Genome-wide genotyping array	www.ncbi.nlm.nih.gov/pubmed/32888494	http://www.ebi.ac.uk/efo/EFO_0007991	2020-09-18	GCST90002382
rs34986765	15	60777002	15q22.2	?	RORA (intronic)	7	-0.0153684	6.93565e-09	Nonatopic asthma	NA	2e-10	31669095	Zhu Z	2019-10-24	J Allergy Clin Immunol	Shared Genetic and Experimental Links between Obesity-Related Traits and Asthma Subtypes in UK Biobank.	28,862 European ancestry cases, 422,048 European ancestry controls	NA	Affymetrix [~ 8270000] (imputed)	Genome-wide genotyping array	www.ncbi.nlm.nih.gov/pubmed/31669095	http://purl.obolibrary.org/obo/MONDO_0004979	2020-04-17	GCST009845
rs3785356	16	27349168	16p12.1	T	IL4R (intronic)	7	0.0114551	5.15492e-09	Asthma	0.0563803	3e-14	30929738	Ferreira MAR	2019-03-28	Am J Hum Genet	Genetic Architectures of Childhood- and Adult-Onset Asthma Are Partly Distinct.	40,544 European ancestry cases, 300,671 European ancestry controls	NA	Affymetrix [9000000] (imputed)	Genome-wide genotyping array	www.ncbi.nlm.nih.gov/pubmed/30929738	http://www.ebi.ac.uk/efo/EFO_0000270	2019-05-14	GCST007798
rs3785356	16	27349168	16p12.1	T	IL4R (intronic)	7	0.0114551	5.15492e-09	Asthma (childhood onset)	0.115113	6e-13	31036433	Pividori M	2019-04-26	Lancet Respir Med	Shared and distinct genetic risk factors for childhood-onset and adult-onset asthma: genome-wide and transcriptome-wide studies.	9,433 British ancestry cases, 318,237 British ancestry controls	NA	Affymetrix [10894596] (imputed)	Genome-wide genotyping array	www.ncbi.nlm.nih.gov/pubmed/31036433	http://www.ebi.ac.uk/efo/EFO_0004591	2019-06-27	GCST007995
rs3785356	16	27349168	16p12.1	T	IL4R (intronic)	7	0.0114551	5.15492e-09	Asthma onset (childhood vs adult)	0.0629748	5e-09	30929738	Ferreira MAR	2019-03-28	Am J Hum Genet	Genetic Architectures of Childhood- and Adult-Onset Asthma Are Partly Distinct.	13,962 European ancestry childhood onset cases, 14,873 European ancestry adult onset cases	31,002 European ancestry childhood onset cases, 16,297 European ancestry adult onset cases	Affymetrix [9000000] (imputed)	Genome-wide genotyping array	www.ncbi.nlm.nih.gov/pubmed/30929738	http://www.ebi.ac.uk/efo/EFO_0004847, http://www.ebi.ac.uk/efo/EFO_0000270	2019-05-14	GCST007797
rs3785356	16	27349168	16p12.1	T	IL4R (intronic)	7	0.0114551	5.15492e-09	Eosinophil counts	-3.59103	2e-12	27863252	Astle WJ	2016-11-17	Cell	The Allelic Landscape of Human Blood Cell Trait Variation and Links to Common Complex Disease.	172,275 European ancestry individuals	NA	Affymetrix [~ 2500000] (imputed)	Genome-wide genotyping array	www.ncbi.nlm.nih.gov/pubmed/27863252	http://www.ebi.ac.uk/efo/EFO_0004842	2017-08-30	GCST004606
rs3785356	16	27349168	16p12.1	T	IL4R (intronic)	7	0.0114551	5.15492e-09	Sum eosinophil basophil counts	-3.68717	2e-10	27863252	Astle WJ	2016-11-17	Cell	The Allelic Landscape of Human Blood Cell Trait Variation and Links to Common Complex Disease.	171,771 European ancestry individuals	NA	Affymetrix [~ 2500000] (imputed)	Genome-wide genotyping array	www.ncbi.nlm.nih.gov/pubmed/27863252	http://www.ebi.ac.uk/efo/EFO_0005090, http://www.ebi.ac.uk/efo/EFO_0004842	2017-08-30	GCST004624
rs12212193	6	90996769	6q15	G	BACH2 (intronic)	8	0.00997506	2.60781e-08	Multiple sclerosis	0.0861777	4e-08	21833088	Sawcer S	2011-08-11	Nature	Genetic risk and a primary role for cell-mediated immune mechanisms in multiple sclerosis.	9,772 European ancestry cases, 16,849 European ancestry controls	4,218 European ancestry cases, 7,296 European ancestry controls	Illumina [465434]	Genome-wide genotyping array	www.ncbi.nlm.nih.gov/pubmed/21833088	http://www.ebi.ac.uk/efo/EFO_0003885	2012-10-24	GCST001198
rs72699186	9	6175855	9p24.1	T	GTF3AP1 (intergenic)	8	-0.0142828	4.0878e-09	Asthma and hay fever	0.231112	2e-09	24388013	Ferreira MA	2013-12-30	J Allergy Clin Immunol	Genome-wide association analysis identifies 11 risk variants associated with the asthma with hay fever phenotype.	6,685 European ancestry cases, 14,091 European ancestry controls	878 European ancestry cases, 2,455 European ancestry controls	Illumina [up to 4972397] (imputed)	Genome-wide genotyping array	www.ncbi.nlm.nih.gov/pubmed/24388013	http://www.ebi.ac.uk/efo/EFO_0003956, http://www.ebi.ac.uk/efo/EFO_0000270	2014-08-02	GCST002322
rs1444782	10	9058671	10p14	A	RP11-428L9.2 (intergenic)	8	0.0101218	2.27834e-08	Nasal polyps	-0.174353	1e-14	30643255	Kristjansson RP	2019-01-14	Nat Genet	A loss-of-function variant in ALOX15 protects against nasal polyps and chronic rhinosinusitis.	86 European ancestry whole-genome sequenced cases, 4,280 European ancestry cases, 13,941 European ancestry whole-genome sequenced controls, 700,740 European ancestry controls	NA	Affymetrix, Illumina [up to 37123566] (imputed)	Genome-wide genotyping array, Genome-wide sequencing	www.ncbi.nlm.nih.gov/pubmed/30643255	http://www.ebi.ac.uk/efo/EFO_1000391	2019-03-28	GCST007443
rs3001426	12	57509055	12q13.3	C	STAT6 (intronic)	8	-0.0107612	2.42572e-09	Medication use (anti-inflammatory and antirheumatic products, non-steroids)	-2.87898	1e-15	31015401	Wu Y	2019-04-23	Nat Commun	Genome-wide association study of medication-use and associated disease in the UK Biobank.	74,150 European ancestry cases, 90,370 European ancestry controls	NA	Affymetrix [7288503] (imputed)	Genome-wide genotyping array	www.ncbi.nlm.nih.gov/pubmed/31015401	NA	2019-06-21	GCST007934
rs2857605	6	31524851	6p21.33	C	NFKBIL1 (intronic)	9	-0.0113725	8.54567e-10	Type 2 diabetes	-2.70008	6e-14	30054458	Xue A	2018-07-27	Nat Commun	Genome-wide association analyses identify 143 risk variants and putative regulatory mechanisms for type 2 diabetes.	61,714 European ancestry cases, 1,178 Pakistani ancestry cases, 593,952 European ancestry controls, 2,472 Pakistani ancestry controls	NA	NR [5035015] (imputed)	Genome-wide genotyping array	www.ncbi.nlm.nih.gov/pubmed/30054458	http://www.ebi.ac.uk/efo/EFO_0001360	2019-01-11	GCST006867
rs9272263	6	32635518	6p21.32	C	HLA-DQA1 (intronic)	10	0.0136673	8.84172e-16	A body shape index	0.0221565	2e-08	34021172	Christakoudi S	2021-05-21	Sci Rep	GWAS of allometric body-shape indices in UK Biobank identifies loci suggesting associations with morphogenesis, organogenesis, adrenal cell renewal and cancer.	186,825 British ancestry men	NA	Affymetrix [323858] (imputed)	Genome-wide genotyping array	www.ncbi.nlm.nih.gov/pubmed/34021172	http://www.ebi.ac.uk/efo/EFO_0007789	2021-08-24	GCST012231
rs9272263	6	32635518	6p21.32	A	HLA-DQA1 (intronic)	10	0.0136673	8.84172e-16	Waist-hip index	0.0226602	6e-10	34021172	Christakoudi S	2021-05-21	Sci Rep	GWAS of allometric body-shape indices in UK Biobank identifies loci suggesting associations with morphogenesis, organogenesis, adrenal cell renewal and cancer.	186,825 British ancestry men	NA	Affymetrix [127266] (imputed)	Genome-wide genotyping array	www.ncbi.nlm.nih.gov/pubmed/34021172	http://www.ebi.ac.uk/efo/EFO_0007788	2021-08-24	GCST012228
rs9272263	6	32635518	6p21.32	C	HLA-DQA1 (intronic)	10	0.0136673	8.84172e-16	Waist-to-hip ratio adjusted for BMI	0.0278269	2e-12	34021172	Christakoudi S	2021-05-21	Sci Rep	GWAS of allometric body-shape indices in UK Biobank identifies loci suggesting associations with morphogenesis, organogenesis, adrenal cell renewal and cancer.	186,825 British ancestry men	NA	Affymetrix [323858] (imputed)	Genome-wide genotyping array	www.ncbi.nlm.nih.gov/pubmed/34021172	http://www.ebi.ac.uk/efo/EFO_0007788	2021-08-24	GCST012230
rs9276606	6	32736695	6p21.32	T	HLA-DQB2 (intergenic)	10	0.0100617	1.33075e-11	Complement C3 and C4 levels	-2.40795	3e-22	23028341	Yang X	2012-09-13	PLoS Genet	Genome-wide association study for serum complement C3 and C4 levels in healthy Chinese subjects.	1,999 Han Chinese ancestry male individuals	1,496 Han Chinese ancestry male individuals	Illumina [1940245] (imputed)	Genome-wide genotyping array	www.ncbi.nlm.nih.gov/pubmed/23028341	http://www.ebi.ac.uk/efo/EFO_0004984	2012-12-06	GCST001679
rs4713555	6	32575524	6p21.32	T	HLA-DRB1 (intergenic)	11	-0.0104653	3.05083e-08	Atopic dermatitis	-0.0943106	5e-09	26482879	Paternoster L	2015-10-19	Nat Genet	Multi-ancestry genome-wide association study of 21,000 cases and 95,000 controls identifies new risk loci for atopic dermatitis.	18,900 European ancestry cases, 1,472 Japanese ancestry cases, 422 African American cases, 300 Latino cases, 305 cases, 84,166 European ancestry controls, 7,966 Japanese ancestry controls, 844 African American controls, 1,592 Latino controls, 896 controls	30,588 European ancestry cases, 459 African American cases, 1,012 Chinese ancestry cases, 226,537 European ancestry controls, 729 African American controls, 1,362 Chinese ancestry controls	Illumina [15539996] (imputed)	Genome-wide genotyping array	www.ncbi.nlm.nih.gov/pubmed/26482879	http://www.ebi.ac.uk/efo/EFO_0000274	2016-10-04	GCST003184
rs12740374	1	109817590	1p13.3	T	CELSR2 (UTR3)	12	0.0115081	1.21251e-10	Blood protein levels	-1.20397	2e-23	29875488	Sun BB	2018-06-06	Nature	Genomic atlas of the human plasma proteome.	3,301 European ancestry individuals	NA	Affymetrix [10572788] (imputed)	Genome-wide genotyping array	www.ncbi.nlm.nih.gov/pubmed/29875488	http://www.ebi.ac.uk/efo/EFO_0007937	2018-07-05	GCST005806
rs12740374	1	109817590	1p13.3	T	CELSR2 (UTR3)	12	0.0115081	1.21251e-10	Blood protein levels	-1.34707	2e-18	29875488	Sun BB	2018-06-06	Nature	Genomic atlas of the human plasma proteome.	3,301 European ancestry individuals	NA	Affymetrix [10572788] (imputed)	Genome-wide genotyping array	www.ncbi.nlm.nih.gov/pubmed/29875488	http://www.ebi.ac.uk/efo/EFO_0007937	2018-07-05	GCST005806
rs12740374	1	109817590	1p13.3	T	CELSR2 (UTR3)	12	0.0115081	1.21251e-10	Blood protein levels	-0.31774	9e-230	30111768	Yao C	2018-08-15	Nat Commun	Genome-wide mapping of plasma protein QTLs identifies putatively causal genes and pathways for cardiovascular disease.	6861 European ancestry individuals	4298 European ancestry individuals	Affymetrix, Illumina [8509364] (imputed)	Genome-wide genotyping array	www.ncbi.nlm.nih.gov/pubmed/30111768	http://www.ebi.ac.uk/efo/EFO_0007937	2019-02-13	GCST007128
rs12740374	1	109817590	1p13.3	T	CELSR2 (UTR3)	12	0.0115081	1.21251e-10	Blood protein levels	-1.46968	1e-14	29875488	Sun BB	2018-06-06	Nature	Genomic atlas of the human plasma proteome.	3,301 European ancestry individuals	NA	Affymetrix [10572788] (imputed)	Genome-wide genotyping array	www.ncbi.nlm.nih.gov/pubmed/29875488	http://www.ebi.ac.uk/efo/EFO_0007937	2018-07-05	GCST005806
rs12740374	1	109817590	1p13.3	T	CELSR2 (UTR3)	12	0.0115081	1.21251e-10	Cholesterol, total	-2.09126	8e-22	28270201	Nagy R	2017-03-07	Genome Med	Exploration of haplotype research consortium imputation for genome-wide association studies in 20,032 Generation Scotland participants.	19,259 British ancestry individuals from 6863 families.	NA	Illumina [24111857] (imputed)	Genome-wide genotyping array	www.ncbi.nlm.nih.gov/pubmed/28270201	http://www.ebi.ac.uk/efo/EFO_0004574	2017-06-21	GCST004209
rs12740374	1	109817590	1p13.3	T	CELSR2 (UTR3)	12	0.0115081	1.21251e-10	Coronary artery disease	-2.08747	2e-57	29212778	van der Harst P	2017-12-06	Circ Res	Identification of 64 Novel Genetic Loci Provides an Expanded View on the Genetic Architecture of Coronary Artery Disease.	34,541 cases, 261,984 controls	88,192 cases, 162,544 controls	Affymetrix [7947838] (imputed)	Genome-wide genotyping array	www.ncbi.nlm.nih.gov/pubmed/29212778	http://www.ebi.ac.uk/efo/EFO_0000378	2018-01-29	GCST005194
rs12740374	1	109817590	1p13.3	T	CELSR2 (UTR3)	12	0.0115081	1.21251e-10	High density lipoprotein cholesterol levels	3.29684	3e-15	29507422	Hoffmann TJ	2018-03-05	Nat Genet	A large electronic-health-record-based genome-wide study of serum lipids.	76,627 European ancestry individuals, 7,795 Hispanic individuals, 6,855 East Asian ancestry individuals, 2,958 African American individuals, 439 South Asian ancestry individuals	NA	Affymetrix [at least 7091467] (imputed)	Genome-wide genotyping array	www.ncbi.nlm.nih.gov/pubmed/29507422	http://www.ebi.ac.uk/efo/EFO_0004612	2019-02-14	GCST007140
rs12740374	1	109817590	1p13.3	T	CELSR2 (UTR3)	12	0.0115081	1.21251e-10	High density lipoprotein cholesterol levels	3.38139	5e-15	29507422	Hoffmann TJ	2018-03-05	Nat Genet	A large electronic-health-record-based genome-wide study of serum lipids.	76,627 European ancestry individuals, 7,795 Hispanic individuals, 6,855 East Asian ancestry individuals, 2,958 African American individuals, 439 South Asian ancestry individuals	NA	Affymetrix [at least 7091467] (imputed)	Genome-wide genotyping array	www.ncbi.nlm.nih.gov/pubmed/29507422	http://www.ebi.ac.uk/efo/EFO_0004612	2019-02-14	GCST007140
rs12740374	1	109817590	1p13.3	T	CELSR2 (UTR3)	12	0.0115081	1.21251e-10	LDL cholesterol	-1.7065	9e-29	21347282	Lettre G	2011-02-10	PLoS Genet	Genome-wide association study of coronary heart disease and its risk factors in 8,090 African Americans: the NHLBI CARe Project.	7,565 African American individuals	3,789 African American and Afro-Caribbean individuals	Affymetrix [~ 2740000] (imputed)	Genome-wide genotyping array	www.ncbi.nlm.nih.gov/pubmed/21347282	http://www.ebi.ac.uk/efo/EFO_0004611	2015-05-13	GCST000975
rs12740374	1	109817590	1p13.3	T	CELSR2 (UTR3)	12	0.0115081	1.21251e-10	LDL cholesterol	-1.46968	2e-42	19060906	Kathiresan S	2008-12-07	Nat Genet	Common variants at 30 loci contribute to polygenic dyslipidemia.	19,840 European ancestry individuals	Up to 20,623 European ancestry individuals	Affymetrix, Illumina [~ 2600000] (imputed)	Genome-wide genotyping array	www.ncbi.nlm.nih.gov/pubmed/19060906	http://www.ebi.ac.uk/efo/EFO_0004611	2009-01-14	GCST000287
rs12740374	1	109817590	1p13.3	T	CELSR2 (UTR3)	12	0.0115081	1.21251e-10	Lipoprotein phospholipase A2 activity in cardiovascular disease	2.00687	4e-39	28753643	Yeo A	2017-07-28	PLoS One	Pharmacogenetic meta-analysis of baseline risk factors, pharmacodynamic, efficacy and tolerability endpoints from two large global cardiovascular outcomes trials for darapladib.	22,156 European, Asian, African, Arabic, Native American, Pacific Islander and other ancestry	NA	Affymetrix, Illumina [13572687] (imputed)	Genome-wide genotyping array	www.ncbi.nlm.nih.gov/pubmed/28753643	http://www.ebi.ac.uk/efo/EFO_0004746, http://www.ebi.ac.uk/efo/EFO_0005672, http://www.ebi.ac.uk/efo/EFO_0001645	2017-11-20	GCST004963
rs12740374	1	109817590	1p13.3	T	CELSR2 (UTR3)	12	0.0115081	1.21251e-10	Lipoprotein-associated phospholipase A2 activity and mass	-3.3697	2e-22	23118302	Chu AY	2012-11-01	Circ Cardiovasc Genet	Genome-wide association study evaluating lipoprotein-associated phospholipase A2 mass and activity at baseline and after rosuvastatin therapy.	6,851 European ancestry individuals	13,664 European ancestry individuals	Illumina [796174]	Genome-wide genotyping array	www.ncbi.nlm.nih.gov/pubmed/23118302	http://www.ebi.ac.uk/efo/EFO_0004746	2013-01-30	GCST001727
rs12740374	1	109817590	1p13.3	T	CELSR2 (UTR3)	12	0.0115081	1.21251e-10	Low density lipoprotein cholesterol levels	1.48281	3e-14	29507422	Hoffmann TJ	2018-03-05	Nat Genet	A large electronic-health-record-based genome-wide study of serum lipids.	76,627 European ancestry individuals, 7,795 Hispanic individuals, 6,855 East Asian ancestry individuals, 2,958 African American individuals, 439 South Asian ancestry individuals	NA	Affymetrix [at least 7091467] (imputed)	Genome-wide genotyping array	www.ncbi.nlm.nih.gov/pubmed/29507422	http://www.ebi.ac.uk/efo/EFO_0004611	2019-02-14	GCST007141
rs12740374	1	109817590	1p13.3	T	CELSR2 (UTR3)	12	0.0115081	1.21251e-10	Low density lipoprotein cholesterol levels	1.72037	4e-202	29507422	Hoffmann TJ	2018-03-05	Nat Genet	A large electronic-health-record-based genome-wide study of serum lipids.	76,627 European ancestry individuals, 7,795 Hispanic individuals, 6,855 East Asian ancestry individuals, 2,958 African American individuals, 439 South Asian ancestry individuals	NA	Affymetrix [at least 7091467] (imputed)	Genome-wide genotyping array	www.ncbi.nlm.nih.gov/pubmed/29507422	http://www.ebi.ac.uk/efo/EFO_0004611	2019-02-14	GCST007141
rs12740374	1	109817590	1p13.3	T	CELSR2 (UTR3)	12	0.0115081	1.21251e-10	Low density lipoprotein cholesterol levels	1.56065	5e-29	29507422	Hoffmann TJ	2018-03-05	Nat Genet	A large electronic-health-record-based genome-wide study of serum lipids.	76,627 European ancestry individuals, 7,795 Hispanic individuals, 6,855 East Asian ancestry individuals, 2,958 African American individuals, 439 South Asian ancestry individuals	NA	Affymetrix [at least 7091467] (imputed)	Genome-wide genotyping array	www.ncbi.nlm.nih.gov/pubmed/29507422	http://www.ebi.ac.uk/efo/EFO_0004611	2019-02-14	GCST007141
rs12740374	1	109817590	1p13.3	T	CELSR2 (UTR3)	12	0.0115081	1.21251e-10	Low density lipoprotein cholesterol levels	-2.63946	3e-11	30718733	Moon S	2019-02-04	Sci Rep	The Korea Biobank Array: Design and Identification of Coding Variants Associated with Blood Biochemical Traits.	6,949 Korean ancestry individuals	6,000 Korean ancestry individuals	Affymetrix [at least 805769] (imputed)	Genome-wide genotyping array	www.ncbi.nlm.nih.gov/pubmed/30718733	http://www.ebi.ac.uk/efo/EFO_0004611	2019-03-28	GCST007442
rs12740374	1	109817590	1p13.3	T	CELSR2 (UTR3)	12	0.0115081	1.21251e-10	Low density lipoprotein cholesterol levels	1.69827	2e-247	29507422	Hoffmann TJ	2018-03-05	Nat Genet	A large electronic-health-record-based genome-wide study of serum lipids.	76,627 European ancestry individuals, 7,795 Hispanic individuals, 6,855 East Asian ancestry individuals, 2,958 African American individuals, 439 South Asian ancestry individuals	NA	Affymetrix [at least 7091467] (imputed)	Genome-wide genotyping array	www.ncbi.nlm.nih.gov/pubmed/29507422	http://www.ebi.ac.uk/efo/EFO_0004611	2019-02-14	GCST007141
rs12740374	1	109817590	1p13.3	T	CELSR2 (UTR3)	12	0.0115081	1.21251e-10	Medication use (antithrombotic agents)	-2.59414	3e-20	31015401	Wu Y	2019-04-23	Nat Commun	Genome-wide association study of medication-use and associated disease in the UK Biobank.	67,653 European ancestry cases, 85,986 European ancestry controls	NA	Affymetrix [7288503] (imputed)	Genome-wide genotyping array	www.ncbi.nlm.nih.gov/pubmed/31015401	NA	2019-06-21	GCST007924
rs12740374	1	109817590	1p13.3	T	CELSR2 (UTR3)	12	0.0115081	1.21251e-10	Medication use (HMG CoA reductase inhibitors)	-1.85394	2e-119	31015401	Wu Y	2019-04-23	Nat Commun	Genome-wide association study of medication-use and associated disease in the UK Biobank.	73,475 European ancestry cases, 216,910 European ancestry controls	NA	Affymetrix [7288503] (imputed)	Genome-wide genotyping array	www.ncbi.nlm.nih.gov/pubmed/31015401	NA	2019-06-21	GCST007931
rs12740374	1	109817590	1p13.3	T	CELSR2 (UTR3)	12	0.0115081	1.21251e-10	Total cholesterol levels	1.66601	5e-24	29507422	Hoffmann TJ	2018-03-05	Nat Genet	A large electronic-health-record-based genome-wide study of serum lipids.	76,627 European ancestry individuals, 7,795 Hispanic individuals, 6,855 East Asian ancestry individuals, 2,958 African American individuals, 439 South Asian ancestry individuals	NA	Affymetrix [at least 7091467] (imputed)	Genome-wide genotyping array	www.ncbi.nlm.nih.gov/pubmed/29507422	http://www.ebi.ac.uk/efo/EFO_0004574	2019-02-14	GCST007143
rs12740374	1	109817590	1p13.3	T	CELSR2 (UTR3)	12	0.0115081	1.21251e-10	Total cholesterol levels	1.91054	2e-168	29507422	Hoffmann TJ	2018-03-05	Nat Genet	A large electronic-health-record-based genome-wide study of serum lipids.	76,627 European ancestry individuals, 7,795 Hispanic individuals, 6,855 East Asian ancestry individuals, 2,958 African American individuals, 439 South Asian ancestry individuals	NA	Affymetrix [at least 7091467] (imputed)	Genome-wide genotyping array	www.ncbi.nlm.nih.gov/pubmed/29507422	http://www.ebi.ac.uk/efo/EFO_0004574	2019-02-14	GCST007143
rs12740374	1	109817590	1p13.3	T	CELSR2 (UTR3)	12	0.0115081	1.21251e-10	Total cholesterol levels	2.12462	4e-11	30718733	Moon S	2019-02-04	Sci Rep	The Korea Biobank Array: Design and Identification of Coding Variants Associated with Blood Biochemical Traits.	6,949 Korean ancestry individuals	6,000 Korean ancestry individuals	Affymetrix [at least 805769] (imputed)	Genome-wide genotyping array	www.ncbi.nlm.nih.gov/pubmed/30718733	http://www.ebi.ac.uk/efo/EFO_0004574	2019-03-28	GCST007441
rs12740374	1	109817590	1p13.3	T	CELSR2 (UTR3)	12	0.0115081	1.21251e-10	Total cholesterol levels	1.94491	9e-135	29507422	Hoffmann TJ	2018-03-05	Nat Genet	A large electronic-health-record-based genome-wide study of serum lipids.	76,627 European ancestry individuals, 7,795 Hispanic individuals, 6,855 East Asian ancestry individuals, 2,958 African American individuals, 439 South Asian ancestry individuals	NA	Affymetrix [at least 7091467] (imputed)	Genome-wide genotyping array	www.ncbi.nlm.nih.gov/pubmed/29507422	http://www.ebi.ac.uk/efo/EFO_0004574	2019-02-14	GCST007143
rs12740374	1	109817590	1p13.3	T	CELSR2 (UTR3)	12	0.0115081	1.21251e-10	Total cholesterol levels	1.62964	4e-11	29507422	Hoffmann TJ	2018-03-05	Nat Genet	A large electronic-health-record-based genome-wide study of serum lipids.	76,627 European ancestry individuals, 7,795 Hispanic individuals, 6,855 East Asian ancestry individuals, 2,958 African American individuals, 439 South Asian ancestry individuals	NA	Affymetrix [at least 7091467] (imputed)	Genome-wide genotyping array	www.ncbi.nlm.nih.gov/pubmed/29507422	http://www.ebi.ac.uk/efo/EFO_0004574	2019-02-14	GCST007143
rs56393506	6	161089307	6q26	T	LPA (intergenic)	12	-0.0129349	1.03607e-10	Lipoprotein (a) levels	2.61007	8e-285	28512139	Mack S	2017-05-16	J Lipid Res	A genome-wide association meta-analysis on lipoprotein (a) concentrations adjusted for apolipoprotein (a) isoforms.	13,781 European ancestry individuals	NA	Affymetrix, Illumina [at least 7600000] (imputed)	Genome-wide genotyping array	www.ncbi.nlm.nih.gov/pubmed/28512139	http://www.ebi.ac.uk/efo/EFO_0006925	2017-08-01	GCST004398
rs56393506	6	161089307	6q26	T	LPA (intergenic)	12	-0.0129349	1.03607e-10	Lipoprotein(a) levels adjusted for apolipoprotein(a) isoforms	1.95586	3e-105	28512139	Mack S	2017-05-16	J Lipid Res	A genome-wide association meta-analysis on lipoprotein (a) concentrations adjusted for apolipoprotein (a) isoforms.	13,781 European ancestry individuals	NA	Affymetrix, Illumina [at least 7600000] (imputed)	Genome-wide genotyping array	www.ncbi.nlm.nih.gov/pubmed/28512139	http://www.ebi.ac.uk/efo/EFO_0006925, http://www.ebi.ac.uk/efo/EFO_0004614	2017-08-01	GCST004399
rs73015016	19	11191300	19p13.2	A	LDLR (intergenic)	12	0.0154294	1.78182e-11	Medication use (antithrombotic agents)	-2.41028	6e-18	31015401	Wu Y	2019-04-23	Nat Commun	Genome-wide association study of medication-use and associated disease in the UK Biobank.	67,653 European ancestry cases, 85,986 European ancestry controls	NA	Affymetrix [7288503] (imputed)	Genome-wide genotyping array	www.ncbi.nlm.nih.gov/pubmed/31015401	NA	2019-06-21	GCST007924
rs73015016	19	11191300	19p13.2	A	LDLR (intergenic)	12	0.0154294	1.78182e-11	Medication use (salicylic acid and derivatives)	-2.34698	6e-15	31015401	Wu Y	2019-04-23	Nat Commun	Genome-wide association study of medication-use and associated disease in the UK Biobank.	61,583 European ancestry cases, 50,427 European ancestry controls	NA	Affymetrix [7288503] (imputed)	Genome-wide genotyping array	www.ncbi.nlm.nih.gov/pubmed/31015401	http://www.ebi.ac.uk/efo/EFO_0007013	2019-06-21	GCST007937
rs7412	19	45412079	19q13.32	T	APOE (exonic)	12	0.0197965	3.63522e-13	Alzheimer's disease	-0.794833	4e-13	30636644	Nazarian A	2019-01-12	Alzheimers Res Ther	Genome-wide analysis of genetic predisposition to Alzheimer's disease and related sex disparities.	952 European ancestry male cases, 1,789 European ancestry female cases, 6,337 European ancestry male controls, 8,402 European ancestry female controls	NA	Affymetrix, Illumina [2928658] (imputed)	Genome-wide genotyping array	www.ncbi.nlm.nih.gov/pubmed/30636644	http://www.ebi.ac.uk/efo/EFO_0000249	2019-04-17	GCST007600
rs7412	19	45412079	19q13.32	T	APOE (exonic)	12	0.0197965	3.63522e-13	Alzheimer's disease or family history of Alzheimer's disease	3.054	1e-99	30617256	Jansen IE	2019-01-07	Nat Genet	Genome-wide meta-analysis identifies new loci and functional pathways influencing Alzheimer's disease risk.	24,087 European ancestry late-onset Alzheimer's disease cases, 47,793 European ancestry individuals with family history of Alzheimer's disease, 383,378 European ancestry controls	NA	Affymetrix, Illumina [up to 10847151] (imputed)	Genome-wide genotyping array, Exome-wide sequencing	www.ncbi.nlm.nih.gov/pubmed/30617256	http://www.ebi.ac.uk/efo/EFO_0000249, http://www.ebi.ac.uk/efo/EFO_0009268	2019-03-18	GCST007320
rs7412	19	45412079	19q13.32	T	APOE (exonic)	12	0.0197965	3.63522e-13	Blood protein levels	1.13202	3e-10	30072576	Emilsson V	2018-08-02	Science	Co-regulatory networks of human serum proteins link genetics to disease.	3,200 European ancestry individuals	NA	Illumina [> 1000000] (imputed)	Targeted genotyping array	www.ncbi.nlm.nih.gov/pubmed/30072576	http://www.ebi.ac.uk/efo/EFO_0007937	2018-11-16	GCST006585
rs7412	19	45412079	19q13.32	T	APOE (exonic)	12	0.0197965	3.63522e-13	Blood protein levels	1.15038	7e-10	30072576	Emilsson V	2018-08-02	Science	Co-regulatory networks of human serum proteins link genetics to disease.	3,200 European ancestry individuals	NA	Illumina [> 1000000] (imputed)	Targeted genotyping array	www.ncbi.nlm.nih.gov/pubmed/30072576	http://www.ebi.ac.uk/efo/EFO_0007937	2018-11-16	GCST006585
rs7412	19	45412079	19q13.32	T	APOE (exonic)	12	0.0197965	3.63522e-13	Blood protein levels	-1.04982	2e-14	29875488	Sun BB	2018-06-06	Nature	Genomic atlas of the human plasma proteome.	3,301 European ancestry individuals	NA	Affymetrix [10572788] (imputed)	Genome-wide genotyping array	www.ncbi.nlm.nih.gov/pubmed/29875488	http://www.ebi.ac.uk/efo/EFO_0007937	2018-07-05	GCST005806
rs7412	19	45412079	19q13.32	T	APOE (exonic)	12	0.0197965	3.63522e-13	Blood protein levels	1.10906	5e-11	30072576	Emilsson V	2018-08-02	Science	Co-regulatory networks of human serum proteins link genetics to disease.	3,200 European ancestry individuals	NA	Illumina [> 1000000] (imputed)	Targeted genotyping array	www.ncbi.nlm.nih.gov/pubmed/30072576	http://www.ebi.ac.uk/efo/EFO_0007937	2018-11-16	GCST006585
rs7412	19	45412079	19q13.32	T	APOE (exonic)	12	0.0197965	3.63522e-13	Blood protein levels	0.111423	7e-70	30072576	Emilsson V	2018-08-02	Science	Co-regulatory networks of human serum proteins link genetics to disease.	3,200 European ancestry individuals	NA	Illumina [> 1000000] (imputed)	Targeted genotyping array	www.ncbi.nlm.nih.gov/pubmed/30072576	http://www.ebi.ac.uk/efo/EFO_0007937	2018-11-16	GCST006585
rs7412	19	45412079	19q13.32	T	APOE (exonic)	12	0.0197965	3.63522e-13	Blood protein levels	-0.174353	4e-81	29875488	Sun BB	2018-06-06	Nature	Genomic atlas of the human plasma proteome.	3,301 European ancestry individuals	NA	Affymetrix [10572788] (imputed)	Genome-wide genotyping array	www.ncbi.nlm.nih.gov/pubmed/29875488	http://www.ebi.ac.uk/efo/EFO_0007937	2018-07-05	GCST005806
rs7412	19	45412079	19q13.32	T	APOE (exonic)	12	0.0197965	3.63522e-13	Blood protein levels	-0.622105	1e-52	30111768	Yao C	2018-08-15	Nat Commun	Genome-wide mapping of plasma protein QTLs identifies putatively causal genes and pathways for cardiovascular disease.	6861 European ancestry individuals	4298 European ancestry individuals	Affymetrix, Illumina [8509364] (imputed)	Genome-wide genotyping array	www.ncbi.nlm.nih.gov/pubmed/30111768	http://www.ebi.ac.uk/efo/EFO_0007937	2019-02-13	GCST007128
rs7412	19	45412079	19q13.32	T	APOE (exonic)	12	0.0197965	3.63522e-13	Blood protein levels	-0.755023	1e-24	29875488	Sun BB	2018-06-06	Nature	Genomic atlas of the human plasma proteome.	3,301 European ancestry individuals	NA	Affymetrix [10572788] (imputed)	Genome-wide genotyping array	www.ncbi.nlm.nih.gov/pubmed/29875488	http://www.ebi.ac.uk/efo/EFO_0007937	2018-07-05	GCST005806
rs7412	19	45412079	19q13.32	T	APOE (exonic)	12	0.0197965	3.63522e-13	Blood protein levels	-0.755023	4e-25	29875488	Sun BB	2018-06-06	Nature	Genomic atlas of the human plasma proteome.	3,301 European ancestry individuals	NA	Affymetrix [10572788] (imputed)	Genome-wide genotyping array	www.ncbi.nlm.nih.gov/pubmed/29875488	http://www.ebi.ac.uk/efo/EFO_0007937	2018-07-05	GCST005806
rs7412	19	45412079	19q13.32	T	APOE (exonic)	12	0.0197965	3.63522e-13	Blood protein levels	-0.994252	7e-16	29875488	Sun BB	2018-06-06	Nature	Genomic atlas of the human plasma proteome.	3,301 European ancestry individuals	NA	Affymetrix [10572788] (imputed)	Genome-wide genotyping array	www.ncbi.nlm.nih.gov/pubmed/29875488	http://www.ebi.ac.uk/efo/EFO_0007937	2018-07-05	GCST005806
rs7412	19	45412079	19q13.32	T	APOE (exonic)	12	0.0197965	3.63522e-13	Blood protein levels	-0.527633	7e-39	29875488	Sun BB	2018-06-06	Nature	Genomic atlas of the human plasma proteome.	3,301 European ancestry individuals	NA	Affymetrix [10572788] (imputed)	Genome-wide genotyping array	www.ncbi.nlm.nih.gov/pubmed/29875488	http://www.ebi.ac.uk/efo/EFO_0007937	2018-07-05	GCST005806
rs7412	19	45412079	19q13.32	T	APOE (exonic)	12	0.0197965	3.63522e-13	Blood protein levels	0.00995033	2e-120	29875488	Sun BB	2018-06-06	Nature	Genomic atlas of the human plasma proteome.	3,301 European ancestry individuals	NA	Affymetrix [10572788] (imputed)	Genome-wide genotyping array	www.ncbi.nlm.nih.gov/pubmed/29875488	http://www.ebi.ac.uk/efo/EFO_0007937	2018-07-05	GCST005806
rs7412	19	45412079	19q13.32	T	APOE (exonic)	12	0.0197965	3.63522e-13	Blood protein levels	0.524729	0	29875488	Sun BB	2018-06-06	Nature	Genomic atlas of the human plasma proteome.	3,301 European ancestry individuals	NA	Affymetrix [10572788] (imputed)	Genome-wide genotyping array	www.ncbi.nlm.nih.gov/pubmed/29875488	http://www.ebi.ac.uk/efo/EFO_0007937	2018-07-05	GCST005806
rs7412	19	45412079	19q13.32	T	APOE (exonic)	12	0.0197965	3.63522e-13	Blood protein levels	-0.328504	2e-58	29875488	Sun BB	2018-06-06	Nature	Genomic atlas of the human plasma proteome.	3,301 European ancestry individuals	NA	Affymetrix [10572788] (imputed)	Genome-wide genotyping array	www.ncbi.nlm.nih.gov/pubmed/29875488	http://www.ebi.ac.uk/efo/EFO_0007937	2018-07-05	GCST005806
rs7412	19	45412079	19q13.32	T	APOE (exonic)	12	0.0197965	3.63522e-13	Blood protein levels	0.0582689	4e-137	29875488	Sun BB	2018-06-06	Nature	Genomic atlas of the human plasma proteome.	3,301 European ancestry individuals	NA	Affymetrix [10572788] (imputed)	Genome-wide genotyping array	www.ncbi.nlm.nih.gov/pubmed/29875488	http://www.ebi.ac.uk/efo/EFO_0007937	2018-07-05	GCST005806
rs7412	19	45412079	19q13.32	T	APOE (exonic)	12	0.0197965	3.63522e-13	Blood protein levels	-0.693147	2e-28	29875488	Sun BB	2018-06-06	Nature	Genomic atlas of the human plasma proteome.	3,301 European ancestry individuals	NA	Affymetrix [10572788] (imputed)	Genome-wide genotyping array	www.ncbi.nlm.nih.gov/pubmed/29875488	http://www.ebi.ac.uk/efo/EFO_0007937	2018-07-05	GCST005806
rs7412	19	45412079	19q13.32	T	APOE (exonic)	12	0.0197965	3.63522e-13	Blood protein levels	-0.562119	2e-36	29875488	Sun BB	2018-06-06	Nature	Genomic atlas of the human plasma proteome.	3,301 European ancestry individuals	NA	Affymetrix [10572788] (imputed)	Genome-wide genotyping array	www.ncbi.nlm.nih.gov/pubmed/29875488	http://www.ebi.ac.uk/efo/EFO_0007937	2018-07-05	GCST005806
rs7412	19	45412079	19q13.32	T	APOE (exonic)	12	0.0197965	3.63522e-13	Blood protein levels	0.229413	3e-56	30072576	Emilsson V	2018-08-02	Science	Co-regulatory networks of human serum proteins link genetics to disease.	3,200 European ancestry individuals	NA	Illumina [> 1000000] (imputed)	Targeted genotyping array	www.ncbi.nlm.nih.gov/pubmed/30072576	http://www.ebi.ac.uk/efo/EFO_0007937	2018-11-16	GCST006585
rs7412	19	45412079	19q13.32	T	APOE (exonic)	12	0.0197965	3.63522e-13	Blood protein levels	-0.530601	1e-302	30072576	Emilsson V	2018-08-02	Science	Co-regulatory networks of human serum proteins link genetics to disease.	3,200 European ancestry individuals	NA	Illumina [> 1000000] (imputed)	Targeted genotyping array	www.ncbi.nlm.nih.gov/pubmed/30072576	http://www.ebi.ac.uk/efo/EFO_0007937	2018-11-16	GCST006585
rs7412	19	45412079	19q13.32	T	APOE (exonic)	12	0.0197965	3.63522e-13	Blood protein levels	-0.387192	4e-210	30072576	Emilsson V	2018-08-02	Science	Co-regulatory networks of human serum proteins link genetics to disease.	3,200 European ancestry individuals	NA	Illumina [> 1000000] (imputed)	Targeted genotyping array	www.ncbi.nlm.nih.gov/pubmed/30072576	http://www.ebi.ac.uk/efo/EFO_0007937	2018-11-16	GCST006585
rs7412	19	45412079	19q13.32	T	APOE (exonic)	12	0.0197965	3.63522e-13	Blood protein levels	-0.221374	2e-147	30072576	Emilsson V	2018-08-02	Science	Co-regulatory networks of human serum proteins link genetics to disease.	3,200 European ancestry individuals	NA	Illumina [> 1000000] (imputed)	Targeted genotyping array	www.ncbi.nlm.nih.gov/pubmed/30072576	http://www.ebi.ac.uk/efo/EFO_0007937	2018-11-16	GCST006585
rs7412	19	45412079	19q13.32	T	APOE (exonic)	12	0.0197965	3.63522e-13	Blood protein levels	-0.0167126	2e-92	30072576	Emilsson V	2018-08-02	Science	Co-regulatory networks of human serum proteins link genetics to disease.	3,200 European ancestry individuals	NA	Illumina [> 1000000] (imputed)	Targeted genotyping array	www.ncbi.nlm.nih.gov/pubmed/30072576	http://www.ebi.ac.uk/efo/EFO_0007937	2018-11-16	GCST006585
rs7412	19	45412079	19q13.32	T	APOE (exonic)	12	0.0197965	3.63522e-13	Blood protein levels	0.0574266	2e-80	30072576	Emilsson V	2018-08-02	Science	Co-regulatory networks of human serum proteins link genetics to disease.	3,200 European ancestry individuals	NA	Illumina [> 1000000] (imputed)	Targeted genotyping array	www.ncbi.nlm.nih.gov/pubmed/30072576	http://www.ebi.ac.uk/efo/EFO_0007937	2018-11-16	GCST006585
rs7412	19	45412079	19q13.32	T	APOE (exonic)	12	0.0197965	3.63522e-13	Blood protein levels	0.192436	2e-62	30072576	Emilsson V	2018-08-02	Science	Co-regulatory networks of human serum proteins link genetics to disease.	3,200 European ancestry individuals	NA	Illumina [> 1000000] (imputed)	Targeted genotyping array	www.ncbi.nlm.nih.gov/pubmed/30072576	http://www.ebi.ac.uk/efo/EFO_0007937	2018-11-16	GCST006585
rs7412	19	45412079	19q13.32	T	APOE (exonic)	12	0.0197965	3.63522e-13	Blood protein levels	0.337852	1e-46	30072576	Emilsson V	2018-08-02	Science	Co-regulatory networks of human serum proteins link genetics to disease.	3,200 European ancestry individuals	NA	Illumina [> 1000000] (imputed)	Targeted genotyping array	www.ncbi.nlm.nih.gov/pubmed/30072576	http://www.ebi.ac.uk/efo/EFO_0007937	2018-11-16	GCST006585
rs7412	19	45412079	19q13.32	T	APOE (exonic)	12	0.0197965	3.63522e-13	Blood protein levels	0.410605	2e-41	30072576	Emilsson V	2018-08-02	Science	Co-regulatory networks of human serum proteins link genetics to disease.	3,200 European ancestry individuals	NA	Illumina [> 1000000] (imputed)	Targeted genotyping array	www.ncbi.nlm.nih.gov/pubmed/30072576	http://www.ebi.ac.uk/efo/EFO_0007937	2018-11-16	GCST006585
rs7412	19	45412079	19q13.32	T	APOE (exonic)	12	0.0197965	3.63522e-13	Blood protein levels	0.471261	3e-37	30072576	Emilsson V	2018-08-02	Science	Co-regulatory networks of human serum proteins link genetics to disease.	3,200 European ancestry individuals	NA	Illumina [> 1000000] (imputed)	Targeted genotyping array	www.ncbi.nlm.nih.gov/pubmed/30072576	http://www.ebi.ac.uk/efo/EFO_0007937	2018-11-16	GCST006585
rs7412	19	45412079	19q13.32	T	APOE (exonic)	12	0.0197965	3.63522e-13	Blood protein levels	0.507322	2e-34	30072576	Emilsson V	2018-08-02	Science	Co-regulatory networks of human serum proteins link genetics to disease.	3,200 European ancestry individuals	NA	Illumina [> 1000000] (imputed)	Targeted genotyping array	www.ncbi.nlm.nih.gov/pubmed/30072576	http://www.ebi.ac.uk/efo/EFO_0007937	2018-11-16	GCST006585
rs7412	19	45412079	19q13.32	T	APOE (exonic)	12	0.0197965	3.63522e-13	Blood protein levels	0.55627	9e-30	30072576	Emilsson V	2018-08-02	Science	Co-regulatory networks of human serum proteins link genetics to disease.	3,200 European ancestry individuals	NA	Illumina [> 1000000] (imputed)	Targeted genotyping array	www.ncbi.nlm.nih.gov/pubmed/30072576	http://www.ebi.ac.uk/efo/EFO_0007937	2018-11-16	GCST006585
rs7412	19	45412079	19q13.32	T	APOE (exonic)	12	0.0197965	3.63522e-13	Blood protein levels	0.610338	2e-27	30072576	Emilsson V	2018-08-02	Science	Co-regulatory networks of human serum proteins link genetics to disease.	3,200 European ancestry individuals	NA	Illumina [> 1000000] (imputed)	Targeted genotyping array	www.ncbi.nlm.nih.gov/pubmed/30072576	http://www.ebi.ac.uk/efo/EFO_0007937	2018-11-16	GCST006585
rs7412	19	45412079	19q13.32	T	APOE (exonic)	12	0.0197965	3.63522e-13	Blood protein levels	0.656122	2e-25	30072576	Emilsson V	2018-08-02	Science	Co-regulatory networks of human serum proteins link genetics to disease.	3,200 European ancestry individuals	NA	Illumina [> 1000000] (imputed)	Targeted genotyping array	www.ncbi.nlm.nih.gov/pubmed/30072576	http://www.ebi.ac.uk/efo/EFO_0007937	2018-11-16	GCST006585
rs7412	19	45412079	19q13.32	T	APOE (exonic)	12	0.0197965	3.63522e-13	Blood protein levels	0.672454	4e-24	30072576	Emilsson V	2018-08-02	Science	Co-regulatory networks of human serum proteins link genetics to disease.	3,200 European ancestry individuals	NA	Illumina [> 1000000] (imputed)	Targeted genotyping array	www.ncbi.nlm.nih.gov/pubmed/30072576	http://www.ebi.ac.uk/efo/EFO_0007937	2018-11-16	GCST006585
rs7412	19	45412079	19q13.32	T	APOE (exonic)	12	0.0197965	3.63522e-13	Blood protein levels	0.703173	2e-23	30072576	Emilsson V	2018-08-02	Science	Co-regulatory networks of human serum proteins link genetics to disease.	3,200 European ancestry individuals	NA	Illumina [> 1000000] (imputed)	Targeted genotyping array	www.ncbi.nlm.nih.gov/pubmed/30072576	http://www.ebi.ac.uk/efo/EFO_0007937	2018-11-16	GCST006585
rs7412	19	45412079	19q13.32	T	APOE (exonic)	12	0.0197965	3.63522e-13	Blood protein levels	0.76063	1e-20	30072576	Emilsson V	2018-08-02	Science	Co-regulatory networks of human serum proteins link genetics to disease.	3,200 European ancestry individuals	NA	Illumina [> 1000000] (imputed)	Targeted genotyping array	www.ncbi.nlm.nih.gov/pubmed/30072576	http://www.ebi.ac.uk/efo/EFO_0007937	2018-11-16	GCST006585
rs7412	19	45412079	19q13.32	T	APOE (exonic)	12	0.0197965	3.63522e-13	Blood protein levels	0.768076	2e-20	30072576	Emilsson V	2018-08-02	Science	Co-regulatory networks of human serum proteins link genetics to disease.	3,200 European ancestry individuals	NA	Illumina [> 1000000] (imputed)	Targeted genotyping array	www.ncbi.nlm.nih.gov/pubmed/30072576	http://www.ebi.ac.uk/efo/EFO_0007937	2018-11-16	GCST006585
rs7412	19	45412079	19q13.32	T	APOE (exonic)	12	0.0197965	3.63522e-13	Blood protein levels	0.783194	1e-19	30072576	Emilsson V	2018-08-02	Science	Co-regulatory networks of human serum proteins link genetics to disease.	3,200 European ancestry individuals	NA	Illumina [> 1000000] (imputed)	Targeted genotyping array	www.ncbi.nlm.nih.gov/pubmed/30072576	http://www.ebi.ac.uk/efo/EFO_0007937	2018-11-16	GCST006585
rs7412	19	45412079	19q13.32	T	APOE (exonic)	12	0.0197965	3.63522e-13	Blood protein levels	0.845166	8e-18	30072576	Emilsson V	2018-08-02	Science	Co-regulatory networks of human serum proteins link genetics to disease.	3,200 European ancestry individuals	NA	Illumina [> 1000000] (imputed)	Targeted genotyping array	www.ncbi.nlm.nih.gov/pubmed/30072576	http://www.ebi.ac.uk/efo/EFO_0007937	2018-11-16	GCST006585
rs7412	19	45412079	19q13.32	T	APOE (exonic)	12	0.0197965	3.63522e-13	Blood protein levels	0.876028	4e-16	30072576	Emilsson V	2018-08-02	Science	Co-regulatory networks of human serum proteins link genetics to disease.	3,200 European ancestry individuals	NA	Illumina [> 1000000] (imputed)	Targeted genotyping array	www.ncbi.nlm.nih.gov/pubmed/30072576	http://www.ebi.ac.uk/efo/EFO_0007937	2018-11-16	GCST006585
rs7412	19	45412079	19q13.32	T	APOE (exonic)	12	0.0197965	3.63522e-13	Blood protein levels	0.980237	8e-14	30072576	Emilsson V	2018-08-02	Science	Co-regulatory networks of human serum proteins link genetics to disease.	3,200 European ancestry individuals	NA	Illumina [> 1000000] (imputed)	Targeted genotyping array	www.ncbi.nlm.nih.gov/pubmed/30072576	http://www.ebi.ac.uk/efo/EFO_0007937	2018-11-16	GCST006585
rs7412	19	45412079	19q13.32	T	APOE (exonic)	12	0.0197965	3.63522e-13	Blood protein levels	0.974504	1e-13	30072576	Emilsson V	2018-08-02	Science	Co-regulatory networks of human serum proteins link genetics to disease.	3,200 European ancestry individuals	NA	Illumina [> 1000000] (imputed)	Targeted genotyping array	www.ncbi.nlm.nih.gov/pubmed/30072576	http://www.ebi.ac.uk/efo/EFO_0007937	2018-11-16	GCST006585
rs7412	19	45412079	19q13.32	T	APOE (exonic)	12	0.0197965	3.63522e-13	Blood protein levels	0.964366	1e-13	30072576	Emilsson V	2018-08-02	Science	Co-regulatory networks of human serum proteins link genetics to disease.	3,200 European ancestry individuals	NA	Illumina [> 1000000] (imputed)	Targeted genotyping array	www.ncbi.nlm.nih.gov/pubmed/30072576	http://www.ebi.ac.uk/efo/EFO_0007937	2018-11-16	GCST006585
rs7412	19	45412079	19q13.32	T	APOE (exonic)	12	0.0197965	3.63522e-13	Blood protein levels	0.97398	2e-13	30072576	Emilsson V	2018-08-02	Science	Co-regulatory networks of human serum proteins link genetics to disease.	3,200 European ancestry individuals	NA	Illumina [> 1000000] (imputed)	Targeted genotyping array	www.ncbi.nlm.nih.gov/pubmed/30072576	http://www.ebi.ac.uk/efo/EFO_0007937	2018-11-16	GCST006585
rs7412	19	45412079	19q13.32	T	APOE (exonic)	12	0.0197965	3.63522e-13	Blood protein levels	1.25054	9e-09	30072576	Emilsson V	2018-08-02	Science	Co-regulatory networks of human serum proteins link genetics to disease.	3,200 European ancestry individuals	NA	Illumina [> 1000000] (imputed)	Targeted genotyping array	www.ncbi.nlm.nih.gov/pubmed/30072576	http://www.ebi.ac.uk/efo/EFO_0007937	2018-11-16	GCST006585
rs7412	19	45412079	19q13.32	T	APOE (exonic)	12	0.0197965	3.63522e-13	Blood protein levels	0.0246736	3e-87	30072576	Emilsson V	2018-08-02	Science	Co-regulatory networks of human serum proteins link genetics to disease.	3,200 European ancestry individuals	NA	Illumina [> 1000000] (imputed)	Targeted genotyping array	www.ncbi.nlm.nih.gov/pubmed/30072576	http://www.ebi.ac.uk/efo/EFO_0007937	2018-11-16	GCST006585
rs7412	19	45412079	19q13.32	T	APOE (exonic)	12	0.0197965	3.63522e-13	Blood protein levels	-1.10866	1e-12	29875488	Sun BB	2018-06-06	Nature	Genomic atlas of the human plasma proteome.	3,301 European ancestry individuals	NA	Affymetrix [10572788] (imputed)	Genome-wide genotyping array	www.ncbi.nlm.nih.gov/pubmed/29875488	http://www.ebi.ac.uk/efo/EFO_0007937	2018-07-05	GCST005806
rs7412	19	45412079	19q13.32	T	APOE (exonic)	12	0.0197965	3.63522e-13	Blood protein levels	0.311603	3e-48	30072576	Emilsson V	2018-08-02	Science	Co-regulatory networks of human serum proteins link genetics to disease.	3,200 European ancestry individuals	NA	Illumina [> 1000000] (imputed)	Targeted genotyping array	www.ncbi.nlm.nih.gov/pubmed/30072576	http://www.ebi.ac.uk/efo/EFO_0007937	2018-11-16	GCST006585
rs7412	19	45412079	19q13.32	T	APOE (exonic)	12	0.0197965	3.63522e-13	Blood protein levels	1.15962	6e-10	30072576	Emilsson V	2018-08-02	Science	Co-regulatory networks of human serum proteins link genetics to disease.	3,200 European ancestry individuals	NA	Illumina [> 1000000] (imputed)	Targeted genotyping array	www.ncbi.nlm.nih.gov/pubmed/30072576	http://www.ebi.ac.uk/efo/EFO_0007937	2018-11-16	GCST006585
rs7412	19	45412079	19q13.32	T	APOE (exonic)	12	0.0197965	3.63522e-13	Blood protein levels	1.18836	3e-09	30072576	Emilsson V	2018-08-02	Science	Co-regulatory networks of human serum proteins link genetics to disease.	3,200 European ancestry individuals	NA	Illumina [> 1000000] (imputed)	Targeted genotyping array	www.ncbi.nlm.nih.gov/pubmed/30072576	http://www.ebi.ac.uk/efo/EFO_0007937	2018-11-16	GCST006585
rs7412	19	45412079	19q13.32	T	APOE (exonic)	12	0.0197965	3.63522e-13	Carotid intima media thickness	-4.43122	1e-14	30510157	Franceschini N	2018-12-03	Nat Commun	GWAS and colocalization analyses implicate carotid intima-media thickness and carotid plaque loci in cardiovascular outcomes.	Up to 71,128 European ancestry individuals	NA	Affymetrix, Illumina [9574088] (imputed)	Genome-wide genotyping array	www.ncbi.nlm.nih.gov/pubmed/30510157	http://www.ebi.ac.uk/efo/EFO_0004860	2019-03-28	GCST007436
rs7412	19	45412079	19q13.32	T	APOE (exonic)	12	0.0197965	3.63522e-13	Cholesterol, total	-0.868507	5e-94	28270201	Nagy R	2017-03-07	Genome Med	Exploration of haplotype research consortium imputation for genome-wide association studies in 20,032 Generation Scotland participants.	19,259 British ancestry individuals from 6863 families.	NA	Illumina [24111857] (imputed)	Genome-wide genotyping array	www.ncbi.nlm.nih.gov/pubmed/28270201	http://www.ebi.ac.uk/efo/EFO_0004574	2017-06-21	GCST004209
rs7412	19	45412079	19q13.32	T	APOE (exonic)	12	0.0197965	3.63522e-13	Cholesterol, total	0.884308	8e-239	25961943	Surakka I	2015-05-11	Nat Genet	The impact of low-frequency and rare variants on lipid levels.	up to 62,166 European ancestry individuals	NA	Affymetrix, Illumina, Perlegen [up to 9657952] (imputed)	Genome-wide genotyping array	www.ncbi.nlm.nih.gov/pubmed/25961943	http://www.ebi.ac.uk/efo/EFO_0004574	2016-07-08	GCST002896
rs7412	19	45412079	19q13.32	T	APOE (exonic)	12	0.0197965	3.63522e-13	Coronary artery disease	-1.98924	2e-35	29212778	van der Harst P	2017-12-06	Circ Res	Identification of 64 Novel Genetic Loci Provides an Expanded View on the Genetic Architecture of Coronary Artery Disease.	up to 122,733 cases, up to 424,528 controls	NA	Affymetrix [at least 7947838] (imputed)	Genome-wide genotyping array	www.ncbi.nlm.nih.gov/pubmed/29212778	http://www.ebi.ac.uk/efo/EFO_0000378	2018-01-29	GCST005195
rs7412	19	45412079	19q13.32	T	APOE (exonic)	12	0.0197965	3.63522e-13	Coronary artery disease	-1.83071	3e-39	29212778	van der Harst P	2017-12-06	Circ Res	Identification of 64 Novel Genetic Loci Provides an Expanded View on the Genetic Architecture of Coronary Artery Disease.	88,192 cases, 162,544 controls	34,541 cases, 261,984 controls	NR [8041861] (imputed)	Genome-wide genotyping array	www.ncbi.nlm.nih.gov/pubmed/29212778	http://www.ebi.ac.uk/efo/EFO_0000378	2018-01-29	GCST005196
rs7412	19	45412079	19q13.32	T	APOE (exonic)	12	0.0197965	3.63522e-13	Coronary artery disease	-1.83258	3e-39	29212778	van der Harst P	2017-12-06	Circ Res	Identification of 64 Novel Genetic Loci Provides an Expanded View on the Genetic Architecture of Coronary Artery Disease.	34,541 cases, 261,984 controls	88,192 cases, 162,544 controls	Affymetrix [7947838] (imputed)	Genome-wide genotyping array	www.ncbi.nlm.nih.gov/pubmed/29212778	http://www.ebi.ac.uk/efo/EFO_0000378	2018-01-29	GCST005194
rs7412	19	45412079	19q13.32	T	APOE (exonic)	12	0.0197965	3.63522e-13	Coronary artery disease (myocardial infarction, percutaneous transluminal coronary angioplasty, coronary artery bypass grafting, angina or chromic ischemic heart disease)	-0.139762	2e-19	28714975	Nelson CP	2017-07-17	Nat Genet	Association analyses based on false discovery rate implicate new loci for coronary artery disease.	18,467 European and unknown ancestry cases, 45,264 European and unknown ancestry controls	57,347 European and unknown ancestry cases, 219,521 European and unknown ancestry controls	Affymetrix [9149595] (imputed)	Genome-wide genotyping array	www.ncbi.nlm.nih.gov/pubmed/28714975	http://www.ebi.ac.uk/efo/EFO_0000378	2017-09-28	GCST004787
rs7412	19	45412079	19q13.32	T	APOE (exonic)	12	0.0197965	3.63522e-13	HDL cholesterol	-1.85496	6e-14	28270201	Nagy R	2017-03-07	Genome Med	Exploration of haplotype research consortium imputation for genome-wide association studies in 20,032 Generation Scotland participants.	19,223 British ancestry individuals from 6863 families.	NA	Illumina [24111857] (imputed)	Genome-wide genotyping array	www.ncbi.nlm.nih.gov/pubmed/28270201	http://www.ebi.ac.uk/efo/EFO_0004612	2017-06-21	GCST004207
rs7412	19	45412079	19q13.32	T	APOE (exonic)	12	0.0197965	3.63522e-13	High density lipoprotein cholesterol levels	1.88387	2e-07	29507422	Hoffmann TJ	2018-03-05	Nat Genet	A large electronic-health-record-based genome-wide study of serum lipids.	76,627 European ancestry individuals, 7,795 Hispanic individuals, 6,855 East Asian ancestry individuals, 2,958 African American individuals, 439 South Asian ancestry individuals	NA	Affymetrix [at least 7091467] (imputed)	Genome-wide genotyping array	www.ncbi.nlm.nih.gov/pubmed/29507422	http://www.ebi.ac.uk/efo/EFO_0004612	2019-02-14	GCST007140
rs7412	19	45412079	19q13.32	T	APOE (exonic)	12	0.0197965	3.63522e-13	High density lipoprotein cholesterol levels	2.4651	2e-36	29507422	Hoffmann TJ	2018-03-05	Nat Genet	A large electronic-health-record-based genome-wide study of serum lipids.	76,627 European ancestry individuals, 7,795 Hispanic individuals, 6,855 East Asian ancestry individuals, 2,958 African American individuals, 439 South Asian ancestry individuals	NA	Affymetrix [at least 7091467] (imputed)	Genome-wide genotyping array	www.ncbi.nlm.nih.gov/pubmed/29507422	http://www.ebi.ac.uk/efo/EFO_0004612	2019-02-14	GCST007140
rs7412	19	45412079	19q13.32	T	APOE (exonic)	12	0.0197965	3.63522e-13	High density lipoprotein cholesterol levels	2.53831	5e-29	29507422	Hoffmann TJ	2018-03-05	Nat Genet	A large electronic-health-record-based genome-wide study of serum lipids.	76,627 European ancestry individuals, 7,795 Hispanic individuals, 6,855 East Asian ancestry individuals, 2,958 African American individuals, 439 South Asian ancestry individuals	NA	Affymetrix [at least 7091467] (imputed)	Genome-wide genotyping array	www.ncbi.nlm.nih.gov/pubmed/29507422	http://www.ebi.ac.uk/efo/EFO_0004612	2019-02-14	GCST007140
rs7412	19	45412079	19q13.32	T	APOE (exonic)	12	0.0197965	3.63522e-13	High light scatter reticulocyte count	-2.51065	1e-35	27863252	Astle WJ	2016-11-17	Cell	The Allelic Landscape of Human Blood Cell Trait Variation and Links to Common Complex Disease.	170,761 European ancestry individuals	NA	Affymetrix [~ 2500000] (imputed)	Genome-wide genotyping array	www.ncbi.nlm.nih.gov/pubmed/27863252	http://www.ebi.ac.uk/efo/EFO_0007986	2017-08-30	GCST004611
rs7412	19	45412079	19q13.32	T	APOE (exonic)	12	0.0197965	3.63522e-13	High light scatter reticulocyte percentage of red cells	-2.47502	3e-38	27863252	Astle WJ	2016-11-17	Cell	The Allelic Landscape of Human Blood Cell Trait Variation and Links to Common Complex Disease.	170,763 European ancestry individuals	NA	Affymetrix [~ 2500000] (imputed)	Genome-wide genotyping array	www.ncbi.nlm.nih.gov/pubmed/27863252	http://www.ebi.ac.uk/efo/EFO_0007986	2017-08-30	GCST004612
rs7412	19	45412079	19q13.32	T	APOE (exonic)	12	0.0197965	3.63522e-13	Immature fraction of reticulocytes	-2.48729	4e-38	27863252	Astle WJ	2016-11-17	Cell	The Allelic Landscape of Human Blood Cell Trait Variation and Links to Common Complex Disease.	170,548 European ancestry individuals	NA	Affymetrix [~ 2500000] (imputed)	Genome-wide genotyping array	www.ncbi.nlm.nih.gov/pubmed/27863252	http://www.ebi.ac.uk/efo/EFO_0007986	2017-08-30	GCST004628
rs7412	19	45412079	19q13.32	T	APOE (exonic)	12	0.0197965	3.63522e-13	LDL cholesterol levels	-0.527633	2e-286	28334899	Spracklen CN	2017-02-21	Hum Mol Genet	Association analyses of East Asian individuals and trans-ancestry analyses with European individuals reveal new loci associated with cholesterol and triglyceride levels.	32,285 East Asian ancestry individuals, 173,082 European ancestry individuals	8,478 Chinese ancestry individuals	Affymetrix, Illumina [~ 1900000] (imputed)	Genome-wide genotyping array	www.ncbi.nlm.nih.gov/pubmed/28334899	http://www.ebi.ac.uk/efo/EFO_0004611	2017-06-26	GCST004233
rs7412	19	45412079	19q13.32	T	APOE (exonic)	12	0.0197965	3.63522e-13	LDL cholesterol levels	-1.16155	7e-15	28371326	Zhu Y	2017-03-30	J Cell Mol Med	Susceptibility loci for metabolic syndrome and metabolic components identified in Han Chinese: a multi-stage genome-wide association study.	862 Han Chinese ancestry cases, 880 Han Chinese ancestry controls	656 Han Chinese ancestry cases, 933 Han Chinese ancestry controls	Illumina [4642479] (imputed)	Genome-wide genotyping array	www.ncbi.nlm.nih.gov/pubmed/28371326	http://www.ebi.ac.uk/efo/EFO_0007804	2017-06-26	GCST004243
rs7412	19	45412079	19q13.32	T	APOE (exonic)	12	0.0197965	3.63522e-13	Lipid traits	-0.733969	3e-53	24023260	Wu Y	2013-09-10	J Lipid Res	Genetic association with lipids in Filipinos: waist circumference modifies an APOA5 effect on triglyceride levels.	1,782 Filipino ancestry mothers	1,719 Filipino ancestry offsprings	Affymetrix [~ 3700000] (imputed)	Genome-wide genotyping array	www.ncbi.nlm.nih.gov/pubmed/24023260	http://www.ebi.ac.uk/efo/EFO_0004611	2014-04-04	GCST002174
rs7412	19	45412079	19q13.32	T	APOE (exonic)	12	0.0197965	3.63522e-13	Lipid traits	-2.40795	2e-30	24023260	Wu Y	2013-09-10	J Lipid Res	Genetic association with lipids in Filipinos: waist circumference modifies an APOA5 effect on triglyceride levels.	1,782 Filipino ancestry mothers	1,719 Filipino ancestry offsprings	Affymetrix [~ 3700000] (imputed)	Genome-wide genotyping array	www.ncbi.nlm.nih.gov/pubmed/24023260	http://www.ebi.ac.uk/efo/EFO_0004574	2014-04-04	GCST002174
rs7412	19	45412079	19q13.32	T	APOE (exonic)	12	0.0197965	3.63522e-13	Lipoprotein (a) levels	1.20597	3e-10	28512139	Mack S	2017-05-16	J Lipid Res	A genome-wide association meta-analysis on lipoprotein (a) concentrations adjusted for apolipoprotein (a) isoforms.	13,781 European ancestry individuals	NA	Affymetrix, Illumina [at least 7600000] (imputed)	Genome-wide genotyping array	www.ncbi.nlm.nih.gov/pubmed/28512139	http://www.ebi.ac.uk/efo/EFO_0006925	2017-08-01	GCST004398
rs7412	19	45412079	19q13.32	T	APOE (exonic)	12	0.0197965	3.63522e-13	Lipoprotein phospholipase A2 activity in cardiovascular disease	2.83966	8e-78	28753643	Yeo A	2017-07-28	PLoS One	Pharmacogenetic meta-analysis of baseline risk factors, pharmacodynamic, efficacy and tolerability endpoints from two large global cardiovascular outcomes trials for darapladib.	22,156 European, Asian, African, Arabic, Native American, Pacific Islander and other ancestry	NA	Affymetrix, Illumina [13572687] (imputed)	Genome-wide genotyping array	www.ncbi.nlm.nih.gov/pubmed/28753643	http://www.ebi.ac.uk/efo/EFO_0004746, http://www.ebi.ac.uk/efo/EFO_0005672, http://www.ebi.ac.uk/efo/EFO_0001645	2017-11-20	GCST004963
rs7412	19	45412079	19q13.32	T	APOE (exonic)	12	0.0197965	3.63522e-13	Lipoprotein-associated phospholipase A2 activity change in response to darapladib treatment in cardiovascular disease	-3.21888	2e-27	28753643	Yeo A	2017-07-28	PLoS One	Pharmacogenetic meta-analysis of baseline risk factors, pharmacodynamic, efficacy and tolerability endpoints from two large global cardiovascular outcomes trials for darapladib.	10,874 European, Asian, African, Arabic, Native American, Pacific Islander and other ancestry	NA	Affymetrix, Illumina [13572687] (imputed)	Genome-wide genotyping array	www.ncbi.nlm.nih.gov/pubmed/28753643	http://www.ebi.ac.uk/efo/EFO_0008395, http://www.ebi.ac.uk/efo/EFO_0005672, http://www.ebi.ac.uk/efo/EFO_0008432, http://www.ebi.ac.uk/efo/EFO_0001645	2017-11-20	GCST004966
rs7412	19	45412079	19q13.32	T	APOE (exonic)	12	0.0197965	3.63522e-13	Lipoprotein(a) levels adjusted for apolipoprotein(a) isoforms	1.02245	3e-09	28512139	Mack S	2017-05-16	J Lipid Res	A genome-wide association meta-analysis on lipoprotein (a) concentrations adjusted for apolipoprotein (a) isoforms.	13,781 European ancestry individuals	NA	Affymetrix, Illumina [at least 7600000] (imputed)	Genome-wide genotyping array	www.ncbi.nlm.nih.gov/pubmed/28512139	http://www.ebi.ac.uk/efo/EFO_0006925, http://www.ebi.ac.uk/efo/EFO_0004614	2017-08-01	GCST004399
rs7412	19	45412079	19q13.32	T	APOE (exonic)	12	0.0197965	3.63522e-13	Low density lipoprotein cholesterol levels	-0.869884	3e-19	28548082	Southam L	2017-05-26	Nat Commun	Whole genome sequencing and imputation in isolated populations identify genetic associations with medically-relevant complex traits.	up to 1,476 Mylopotamos (founder/genetic isolate) individuals, up to 1,737 Pomak (founder/genetic isolate) individuals	NA	Illumina [at least 13541454] (imputed)	Genome-wide genotyping array	www.ncbi.nlm.nih.gov/pubmed/28548082	http://www.ebi.ac.uk/efo/EFO_0004611	2017-08-17	GCST004541
rs7412	19	45412079	19q13.32	T	APOE (exonic)	12	0.0197965	3.63522e-13	Low density lipoprotein cholesterol levels	0.707246	1e-300	29507422	Hoffmann TJ	2018-03-05	Nat Genet	A large electronic-health-record-based genome-wide study of serum lipids.	76,627 European ancestry individuals, 7,795 Hispanic individuals, 6,855 East Asian ancestry individuals, 2,958 African American individuals, 439 South Asian ancestry individuals	NA	Affymetrix [at least 7091467] (imputed)	Genome-wide genotyping array	www.ncbi.nlm.nih.gov/pubmed/29507422	http://www.ebi.ac.uk/efo/EFO_0004611	2019-02-14	GCST007141
rs7412	19	45412079	19q13.32	T	APOE (exonic)	12	0.0197965	3.63522e-13	Low density lipoprotein cholesterol levels	0.555126	9e-59	29507422	Hoffmann TJ	2018-03-05	Nat Genet	A large electronic-health-record-based genome-wide study of serum lipids.	76,627 European ancestry individuals, 7,795 Hispanic individuals, 6,855 East Asian ancestry individuals, 2,958 African American individuals, 439 South Asian ancestry individuals	NA	Affymetrix [at least 7091467] (imputed)	Genome-wide genotyping array	www.ncbi.nlm.nih.gov/pubmed/29507422	http://www.ebi.ac.uk/efo/EFO_0004611	2019-02-14	GCST007141
rs7412	19	45412079	19q13.32	T	APOE (exonic)	12	0.0197965	3.63522e-13	Low density lipoprotein cholesterol levels	0.650088	2e-36	29507422	Hoffmann TJ	2018-03-05	Nat Genet	A large electronic-health-record-based genome-wide study of serum lipids.	76,627 European ancestry individuals, 7,795 Hispanic individuals, 6,855 East Asian ancestry individuals, 2,958 African American individuals, 439 South Asian ancestry individuals	NA	Affymetrix [at least 7091467] (imputed)	Genome-wide genotyping array	www.ncbi.nlm.nih.gov/pubmed/29507422	http://www.ebi.ac.uk/efo/EFO_0004611	2019-02-14	GCST007141
rs7412	19	45412079	19q13.32	T	APOE (exonic)	12	0.0197965	3.63522e-13	Low density lipoprotein cholesterol levels	0.697155	1e-300	29507422	Hoffmann TJ	2018-03-05	Nat Genet	A large electronic-health-record-based genome-wide study of serum lipids.	76,627 European ancestry individuals, 7,795 Hispanic individuals, 6,855 East Asian ancestry individuals, 2,958 African American individuals, 439 South Asian ancestry individuals	NA	Affymetrix [at least 7091467] (imputed)	Genome-wide genotyping array	www.ncbi.nlm.nih.gov/pubmed/29507422	http://www.ebi.ac.uk/efo/EFO_0004611	2019-02-14	GCST007141
rs7412	19	45412079	19q13.32	T	APOE (exonic)	12	0.0197965	3.63522e-13	Medication use (agents acting on the renin-angiotensin system)	-2.27302	9e-21	31015401	Wu Y	2019-04-23	Nat Commun	Genome-wide association study of medication-use and associated disease in the UK Biobank.	62,752 European ancestry cases, 174,778 European ancestry controls	NA	Affymetrix [7288503] (imputed)	Genome-wide genotyping array	www.ncbi.nlm.nih.gov/pubmed/31015401	NA	2019-06-21	GCST007930
rs7412	19	45412079	19q13.32	T	APOE (exonic)	12	0.0197965	3.63522e-13	Medication use (antithrombotic agents)	-2.25575	3e-17	31015401	Wu Y	2019-04-23	Nat Commun	Genome-wide association study of medication-use and associated disease in the UK Biobank.	67,653 European ancestry cases, 85,986 European ancestry controls	NA	Affymetrix [7288503] (imputed)	Genome-wide genotyping array	www.ncbi.nlm.nih.gov/pubmed/31015401	NA	2019-06-21	GCST007924
rs7412	19	45412079	19q13.32	T	APOE (exonic)	12	0.0197965	3.63522e-13	Medication use (calcium channel blockers)	-2.39216	4e-10	31015401	Wu Y	2019-04-23	Nat Commun	Genome-wide association study of medication-use and associated disease in the UK Biobank.	31,904 European ancestry cases, 172,474 European ancestry controls	NA	Affymetrix [7288503] (imputed)	Genome-wide genotyping array	www.ncbi.nlm.nih.gov/pubmed/31015401	NA	2019-06-21	GCST007929
rs7412	19	45412079	19q13.32	T	APOE (exonic)	12	0.0197965	3.63522e-13	Medication use (HMG CoA reductase inhibitors)	-1.17018	4e-197	31015401	Wu Y	2019-04-23	Nat Commun	Genome-wide association study of medication-use and associated disease in the UK Biobank.	73,475 European ancestry cases, 216,910 European ancestry controls	NA	Affymetrix [7288503] (imputed)	Genome-wide genotyping array	www.ncbi.nlm.nih.gov/pubmed/31015401	NA	2019-06-21	GCST007931
rs7412	19	45412079	19q13.32	T	APOE (exonic)	12	0.0197965	3.63522e-13	Medication use (salicylic acid and derivatives)	-2.20023	5e-14	31015401	Wu Y	2019-04-23	Nat Commun	Genome-wide association study of medication-use and associated disease in the UK Biobank.	61,583 European ancestry cases, 50,427 European ancestry controls	NA	Affymetrix [7288503] (imputed)	Genome-wide genotyping array	www.ncbi.nlm.nih.gov/pubmed/31015401	http://www.ebi.ac.uk/efo/EFO_0007013	2019-06-21	GCST007937
rs7412	19	45412079	19q13.32	T	APOE (exonic)	12	0.0197965	3.63522e-13	Metabolite levels (lipoprotein measures)	-0.527633	2e-120	27005778	Kettunen J	2016-03-23	Nat Commun	Genome-wide study for circulating metabolites identifies 62 loci and reveals novel systemic effects of LPA.	2,118 Erasmus Rucphen (founder/genetic isolate), 22,807 European ancestry individuals	NA	Affymetrix, Illumina, Perlegen [12133295] (imputed)	Genome-wide genotyping array	www.ncbi.nlm.nih.gov/pubmed/27005778	http://www.ebi.ac.uk/efo/EFO_0004732, http://www.ebi.ac.uk/efo/EFO_0005664	2017-02-24	GCST003665
rs7412	19	45412079	19q13.32	T	APOE (exonic)	12	0.0197965	3.63522e-13	Pulse pressure	-0.960765	4e-10	28135244	Warren HR	2017-01-30	Nat Genet	Genome-wide association analysis identifies novel blood pressure loci and offers biological insights into cardiovascular risk.	140,886 European ancestry individuals	190,318 European ancestry individuals	Affymetrix [~ 9800000] (imputed)	Genome-wide genotyping array	www.ncbi.nlm.nih.gov/pubmed/28135244	http://www.ebi.ac.uk/efo/EFO_0005763	2017-07-01	GCST004278
rs7412	19	45412079	19q13.32	T	APOE (exonic)	12	0.0197965	3.63522e-13	Pulse pressure	-1.01999	4e-24	30578418	Giri A	2018-12-21	Nat Genet	Trans-ethnic association study of blood pressure determinants in over 750,000 individuals.	365,998 European ancestry individuals, 63,490 African ancestry individuals, 22,802 Hispanic individuals, 4,792 Asian ancestry individuals, 2,695 Native American ancestry individuals	299,024 European ancestry individuals, 17,277 individuals	Affymetrix [NR] (imputed)	Genome-wide genotyping array	www.ncbi.nlm.nih.gov/pubmed/30578418	http://www.ebi.ac.uk/efo/EFO_0005763	2019-03-07	GCST007269
rs7412	19	45412079	19q13.32	T	APOE (exonic)	12	0.0197965	3.63522e-13	Red cell distribution width	-2.40926	2e-44	27863252	Astle WJ	2016-11-17	Cell	The Allelic Landscape of Human Blood Cell Trait Variation and Links to Common Complex Disease.	171,529 European ancestry individuals	NA	Affymetrix [~ 2500000] (imputed)	Genome-wide genotyping array	www.ncbi.nlm.nih.gov/pubmed/27863252	http://www.ebi.ac.uk/efo/EFO_0005192	2017-08-30	GCST004621
rs7412	19	45412079	19q13.32	T	APOE (exonic)	12	0.0197965	3.63522e-13	Reticulocyte count	-2.88266	9e-18	27863252	Astle WJ	2016-11-17	Cell	The Allelic Landscape of Human Blood Cell Trait Variation and Links to Common Complex Disease.	170,641 European ancestry individuals	NA	Affymetrix [~ 2500000] (imputed)	Genome-wide genotyping array	www.ncbi.nlm.nih.gov/pubmed/27863252	http://www.ebi.ac.uk/efo/EFO_0007986	2017-08-30	GCST004622
rs7412	19	45412079	19q13.32	T	APOE (exonic)	12	0.0197965	3.63522e-13	Reticulocyte fraction of red cells	-2.81672	4e-20	27863252	Astle WJ	2016-11-17	Cell	The Allelic Landscape of Human Blood Cell Trait Variation and Links to Common Complex Disease.	170,690 European ancestry individuals	NA	Affymetrix [~ 2500000] (imputed)	Genome-wide genotyping array	www.ncbi.nlm.nih.gov/pubmed/27863252	http://www.ebi.ac.uk/efo/EFO_0007986	2017-08-30	GCST004619
rs7412	19	45412079	19q13.32	T	APOE (exonic)	12	0.0197965	3.63522e-13	Systolic blood pressure	-1.12239	2e-11	30578418	Giri A	2018-12-21	Nat Genet	Trans-ethnic association study of blood pressure determinants in over 750,000 individuals.	365,998 European ancestry individuals, 63,490 African ancestry individuals, 22,802 Hispanic individuals, 4,792 Asian ancestry individuals, 2,695 Native American ancestry individuals	299,024 European ancestry individuals, 17,277 individuals	Affymetrix [NR] (imputed)	Genome-wide genotyping array	www.ncbi.nlm.nih.gov/pubmed/30578418	http://www.ebi.ac.uk/efo/EFO_0006335	2019-03-07	GCST007267
rs7412	19	45412079	19q13.32	T	APOE (exonic)	12	0.0197965	3.63522e-13	Total cholesterol levels	1.05555	1e-300	29507422	Hoffmann TJ	2018-03-05	Nat Genet	A large electronic-health-record-based genome-wide study of serum lipids.	76,627 European ancestry individuals, 7,795 Hispanic individuals, 6,855 East Asian ancestry individuals, 2,958 African American individuals, 439 South Asian ancestry individuals	NA	Affymetrix [at least 7091467] (imputed)	Genome-wide genotyping array	www.ncbi.nlm.nih.gov/pubmed/29507422	http://www.ebi.ac.uk/efo/EFO_0004574	2019-02-14	GCST007143
rs7412	19	45412079	19q13.32	T	APOE (exonic)	12	0.0197965	3.63522e-13	Total cholesterol levels	1.07294	1e-300	29507422	Hoffmann TJ	2018-03-05	Nat Genet	A large electronic-health-record-based genome-wide study of serum lipids.	76,627 European ancestry individuals, 7,795 Hispanic individuals, 6,855 East Asian ancestry individuals, 2,958 African American individuals, 439 South Asian ancestry individuals	NA	Affymetrix [at least 7091467] (imputed)	Genome-wide genotyping array	www.ncbi.nlm.nih.gov/pubmed/29507422	http://www.ebi.ac.uk/efo/EFO_0004574	2019-02-14	GCST007143
rs7412	19	45412079	19q13.32	T	APOE (exonic)	12	0.0197965	3.63522e-13	Total cholesterol levels	-0.983499	8.00E-315	28334899	Spracklen CN	2017-02-21	Hum Mol Genet	Association analyses of East Asian individuals and trans-ancestry analyses with European individuals reveal new loci associated with cholesterol and triglyceride levels.	32,576 East Asian ancestry individuals, 187,365 European ancestry individuals	10,855 Chinese ancestry individuals	Affymetrix, Illumina [up to 1900000] (imputed)	Genome-wide genotyping array	www.ncbi.nlm.nih.gov/pubmed/28334899	http://www.ebi.ac.uk/efo/EFO_0004574	2017-06-26	GCST004235
rs7412	19	45412079	19q13.32	T	APOE (exonic)	12	0.0197965	3.63522e-13	Total cholesterol levels	0.889162	3e-31	29507422	Hoffmann TJ	2018-03-05	Nat Genet	A large electronic-health-record-based genome-wide study of serum lipids.	76,627 European ancestry individuals, 7,795 Hispanic individuals, 6,855 East Asian ancestry individuals, 2,958 African American individuals, 439 South Asian ancestry individuals	NA	Affymetrix [at least 7091467] (imputed)	Genome-wide genotyping array	www.ncbi.nlm.nih.gov/pubmed/29507422	http://www.ebi.ac.uk/efo/EFO_0004574	2019-02-14	GCST007143
rs7412	19	45412079	19q13.32	T	APOE (exonic)	12	0.0197965	3.63522e-13	Total cholesterol levels	0.964956	3e-20	29507422	Hoffmann TJ	2018-03-05	Nat Genet	A large electronic-health-record-based genome-wide study of serum lipids.	76,627 European ancestry individuals, 7,795 Hispanic individuals, 6,855 East Asian ancestry individuals, 2,958 African American individuals, 439 South Asian ancestry individuals	NA	Affymetrix [at least 7091467] (imputed)	Genome-wide genotyping array	www.ncbi.nlm.nih.gov/pubmed/29507422	http://www.ebi.ac.uk/efo/EFO_0004574	2019-02-14	GCST007143
rs7412	19	45412079	19q13.32	T	APOE (exonic)	12	0.0197965	3.63522e-13	Total cholesterol levels	-1.30933	1e-08	28548082	Southam L	2017-05-26	Nat Commun	Whole genome sequencing and imputation in isolated populations identify genetic associations with medically-relevant complex traits.	up to 1,476 Mylopotamos (founder/genetic isolate) individuals, up to 1,737 Pomak (founder/genetic isolate) individuals	NA	Illumina [at least 13541454] (imputed)	Genome-wide genotyping array	www.ncbi.nlm.nih.gov/pubmed/28548082	http://www.ebi.ac.uk/efo/EFO_0004574	2017-08-18	GCST004548
rs7412	19	45412079	19q13.32	T	APOE (exonic)	12	0.0197965	3.63522e-13	Triglycerides	2.44185	2e-32	29507422	Hoffmann TJ	2018-03-05	Nat Genet	A large electronic-health-record-based genome-wide study of serum lipids.	76,627 European ancestry individuals, 7,795 Hispanic individuals, 6,855 East Asian ancestry individuals, 2,958 African American individuals, 439 South Asian ancestry individuals	NA	Affymetrix [at least 7091467] (imputed)	Genome-wide genotyping array	www.ncbi.nlm.nih.gov/pubmed/29507422	http://www.ebi.ac.uk/efo/EFO_0004530	2019-02-14	GCST007142
rs7412	19	45412079	19q13.32	T	APOE (exonic)	12	0.0197965	3.63522e-13	Triglycerides	2.40795	5e-31	29507422	Hoffmann TJ	2018-03-05	Nat Genet	A large electronic-health-record-based genome-wide study of serum lipids.	76,627 European ancestry individuals, 7,795 Hispanic individuals, 6,855 East Asian ancestry individuals, 2,958 African American individuals, 439 South Asian ancestry individuals	NA	Affymetrix [at least 7091467] (imputed)	Genome-wide genotyping array	www.ncbi.nlm.nih.gov/pubmed/29507422	http://www.ebi.ac.uk/efo/EFO_0004530	2019-02-14	GCST007142
rs6025	1	169519049	1q24.2	T	F5 (exonic)	13	0.0278439	1.29082e-09	Inflammatory bowel disease	-0.1775	3e-08	26192919	Liu JZ	2015-07-20	Nat Genet	Association analyses identify 38 susceptibility loci for inflammatory bowel disease and highlight shared genetic risk across populations.	12,882 European ancestry cases, 21,770 European ancestry controls	25,273 European ancestry cases, 26,715 European ancestry controls, 548 Iranian ancestry cases, 342 Iranian ancestry control, 1,423 Indian ancestry cases, 990 Indian ancestry controls, 2,824 East Asian ancestry cases, 3,719 East Asian ancestry controls	Affymetrix, Illumina [~ 9000000] (imputed)	Genome-wide genotyping array	www.ncbi.nlm.nih.gov/pubmed/26192919	http://www.ebi.ac.uk/efo/EFO_0003767	2016-07-24	GCST003043
rs6025	1	169519049	1q24.2	T	F5 (exonic)	13	0.0278439	1.29082e-09	Medication use (antithrombotic agents)	-1.9114	3e-11	31015401	Wu Y	2019-04-23	Nat Commun	Genome-wide association study of medication-use and associated disease in the UK Biobank.	67,653 European ancestry cases, 85,986 European ancestry controls	NA	Affymetrix [7288503] (imputed)	Genome-wide genotyping array	www.ncbi.nlm.nih.gov/pubmed/31015401	NA	2019-06-21	GCST007924
rs6025	1	169519049	1q24.2	T	F5 (exonic)	13	0.0278439	1.29082e-09	Thrombosis	1.07398	4e-137	26908601	Hinds DA	2016-02-09	Hum Mol Genet	Genome-wide association analysis of self-reported events in 6135 individuals and 252 827 controls identifies 8 loci associated with thrombosis.	6,135 European ancestry cases, 252,827 European ancestry controls	NA	Illumina [at least 560000] (imputed)	Genome-wide genotyping array	www.ncbi.nlm.nih.gov/pubmed/26908601	http://purl.obolibrary.org/obo/HP_0002140, http://www.ebi.ac.uk/efo/EFO_0004286, http://www.ebi.ac.uk/efo/EFO_0000712, http://purl.obolibrary.org/obo/HP_0001977, http://www.ebi.ac.uk/efo/EFO_0003907, http://www.ebi.ac.uk/efo/EFO_0003827	2016-12-01	GCST003390
rs6025	1	169519049	1q24.2	T	F5 (exonic)	13	0.0278439	1.29082e-09	Venous thromboembolism	1.17865	1e-96	25772935	Germain M	2015-03-12	Am J Hum Genet	Meta-analysis of 65,734 individuals identifies TSPAN15 and SLC44A2 as two susceptibility loci for venous thromboembolism.	7,507 European ancestry cases, 52,632 European ancestry controls	3,009 European ancestry cases, 2,586 European ancestry controls	Affymetrix, Illumina [6751884] (imputed)	Genome-wide genotyping array	www.ncbi.nlm.nih.gov/pubmed/25772935	http://www.ebi.ac.uk/efo/EFO_0004286	2015-11-12	GCST002808
rs6025	1	169519049	1q24.2	T	F5 (exonic)	13	0.0278439	1.29082e-09	Venous thromboembolism	1.27257	2e-22	22672568	Heit JA	2012-06-05	J Thromb Haemost	A genome-wide association study of venous thromboembolism identifies risk variants in chromosomes 1q24.2 and 9q.	1,503 European and other ancestry cases, 1,459 European and other ancestry controls	1,407 cases, 1,418 controls	Illumina [~ 2500000] (imputed)	Genome-wide genotyping array	www.ncbi.nlm.nih.gov/pubmed/22672568	http://www.ebi.ac.uk/efo/EFO_0004286	2012-08-15	GCST001557
rs6025	1	169519049	1q24.2	T	F5 (exonic)	13	0.0278439	1.29082e-09	Venous thromboembolism	1.25276	7e-50	28373160	Klarin D	2017-04-01	Circ Cardiovasc Genet	Genetic Analysis of Venous Thromboembolism in UK Biobank Identifies the ZFPM2 Locus and Implicates Obesity as a Causal Risk Factor.	3,290 European ancestry cases, 116,868 European ancestry controls	65,734 cases and controls (see Germain, 2015)	Affymetrix [9155762] (imputed)	Genome-wide genotyping array	www.ncbi.nlm.nih.gov/pubmed/28373160	http://www.ebi.ac.uk/efo/EFO_0004286	2017-06-28	GCST004256
rs9266721	6	31382042	6p21.33	C	ZDHHC20P2 - HLA-S (intergenic)	13	0.00985177	2.08737e-12	Platelet count	NA	8e-27	34469753	Kachuri L	2021-08-26	Am J Hum Genet	Genetic determinants of blood-cell traits influence susceptibility to childhood acute lymphoblastic leukemia.	235,256 European ancestry individuals	NA	Affymetrix [10369434] (imputed)	Genome-wide genotyping array	www.ncbi.nlm.nih.gov/pubmed/34469753	http://www.ebi.ac.uk/efo/EFO_0004309	2021-12-13	GCST90056183
rs9273364	6	32626302	6p21.32	G	HLA-DQB1 (intergenic)	13	-0.00934679	4.36217e-10	Medication use (drugs used in diabetes)	-1.46129	3e-75	31015401	Wu Y	2019-04-23	Nat Commun	Genome-wide association study of medication-use and associated disease in the UK Biobank.	15,272 European ancestry cases, 29,0641 European ancestry controls	NA	Affymetrix [7288503] (imputed)	Genome-wide genotyping array	www.ncbi.nlm.nih.gov/pubmed/31015401	NA	2019-06-21	GCST007923
rs3001032	1	219727779	1q41	C	RP11-95P13.2 (intergenic)	14	0.0110949	1.52455e-10	Adiponectin levels	3.91202	4e-08	22479202	Dastani Z	2012-03-29	PLoS Genet	Novel loci for adiponectin levels and their influence on type 2 diabetes and metabolic traits: a multi-ethnic meta-analysis of 45,891 individuals.	29,347 European ancestry individuals	10,536 European ancestry individuals	Affymetrix, Illumina [NR] (imputed)	Genome-wide genotyping array	www.ncbi.nlm.nih.gov/pubmed/22479202	http://www.ebi.ac.uk/efo/EFO_0004502	2012-05-10	GCST001465
rs11751024	6	32618459	6p21.32	?	HLA-DRB1 - HLA-DQA1 (intergenic)	14	0.0128148	9.61009e-15	Asthma (childhood onset)	NA	9e-35	31669095	Zhu Z	2019-10-24	J Allergy Clin Immunol	Shared Genetic and Experimental Links between Obesity-Related Traits and Asthma Subtypes in UK Biobank.	13,435 European ancestry cases, 393,186 European ancestry controls	NA	Affymetrix [~ 8270000] (imputed)	Genome-wide genotyping array	www.ncbi.nlm.nih.gov/pubmed/31669095	http://purl.obolibrary.org/obo/MONDO_0005405	2020-04-17	GCST009841
rs11751024	6	32618459	6p21.32	?	HLA-DRB1 - HLA-DQA1 (intergenic)	14	0.0128148	9.61009e-15	Atopic asthma	NA	5e-24	31669095	Zhu Z	2019-10-24	J Allergy Clin Immunol	Shared Genetic and Experimental Links between Obesity-Related Traits and Asthma Subtypes in UK Biobank.	23,982 European ancestry cases, 393,169 European ancestry controls	NA	Affymetrix [~ 8270000] (imputed)	Genome-wide genotyping array	www.ncbi.nlm.nih.gov/pubmed/31669095	http://www.ebi.ac.uk/efo/EFO_0010638	2020-04-17	GCST009850
rs11751024	6	32618459	6p21.32	A	HLA-DRB1 - HLA-DQA1 (intergenic)	14	0.0128148	9.61009e-15	CAG-882 sp003486385 abundance in stool	0.104999	5e-08	35115689	Qin Y	2022-02-03	Nat Genet	Combined effects of host genetics and diet on human gut microbiota and incident disease in a single population cohort.	5,959 Finnish ancestry individuals	NA	Illumina [7980478] (imputed)	Genome-wide genotyping array	www.ncbi.nlm.nih.gov/pubmed/35115689	http://www.ebi.ac.uk/efo/EFO_0007874	2022-02-24	GCST90032308
rs11751024	6	32618459	6p21.32	C	HLA-DRB1 - HLA-DQA1 (intergenic)	14	0.0128148	9.61009e-15	Cholesteryl esters to total lipids ratio in medium LDL	0.0366905	2e-18	35213538	Richardson TG	2022-02-25	PLoS Biol	Characterising metabolomic signatures of lipid-modifying therapies through drug target mendelian randomisation.	115,082 European ancestry individuals	NA	NR [11722792] (imputed)	Genome-wide genotyping array	www.ncbi.nlm.nih.gov/pubmed/35213538	http://www.ebi.ac.uk/efo/EFO_0004611, http://www.ebi.ac.uk/efo/EFO_0020944	2022-04-27	GCST90092907
rs11751024	6	32618459	6p21.32	A	HLA-DRB1 - HLA-DQA1 (intergenic)	14	0.0128148	9.61009e-15	Serum levels of protein TGM3	0.141161	6e-13	35078996	Gudjonsson A	2022-01-25	Nat Commun	A genome-wide association study of serum proteins reveals shared loci with common diseases.	5,368 Icelandic ancestry individuals	NA	Illumina [7506463] (imputed)	Genome-wide genotyping array	www.ncbi.nlm.nih.gov/pubmed/35078996	http://www.ebi.ac.uk/efo/EFO_0007937	2022-02-15	GCST90088703
rs34872471	10	114754071	10q25.2	C	TCF7L2 (intronic)	14	-0.00996282	2.25237e-08	Healthspan	-2.79475	4e-30	30729179	Zenin A	2019-01-30	Commun Biol	Identification of 12 genetic loci associated with human healthspan.	300,447 British ancestry individuals	81,099 European ancestry individuals, 3,073 African ancestry individuals, 6,921 South Asian ancestry individuals, 1,422 Chinese ancestry individuals, 3,799 Caribbean individuals	Affymetrix [11309218] (imputed)	Genome-wide genotyping array	www.ncbi.nlm.nih.gov/pubmed/30729179	http://www.ebi.ac.uk/efo/EFO_0009762	2019-03-27	GCST007406
rs34872471	10	114754071	10q25.2	C	TCF7L2 (intronic)	14	-0.00996282	2.25237e-08	Pulse pressure	1.35093	4e-09	27841878	Hoffmann TJ	2016-11-14	Nat Genet	Genome-wide association analyses using electronic health records identify new loci influencing blood pressure variation.	80,792 European ancestry individuals, 8,231 Latino individuals, 3,058 African American individuals, 7,243 East Asian ancestry individuals, 461 South Asian ancestry individuals	NA	Affymetrix [at least 2696785] (imputed)	Genome-wide genotyping array	www.ncbi.nlm.nih.gov/pubmed/27841878	http://www.ebi.ac.uk/efo/EFO_0005763	2019-02-10	GCST007097
rs34872471	10	114754071	10q25.2	C	TCF7L2 (intronic)	14	-0.00996282	2.25237e-08	Pulse pressure	1.33941	1e-10	27841878	Hoffmann TJ	2016-11-14	Nat Genet	Genome-wide association analyses using electronic health records identify new loci influencing blood pressure variation.	80,792 European ancestry individuals, 8,231 Latino individuals, 3,058 African American individuals, 7,243 East Asian ancestry individuals, 461 South Asian ancestry individuals	NA	Affymetrix [at least 2696785] (imputed)	Genome-wide genotyping array	www.ncbi.nlm.nih.gov/pubmed/27841878	http://www.ebi.ac.uk/efo/EFO_0005763	2019-02-10	GCST007097
rs34872471	10	114754071	10q25.2	C	TCF7L2 (intronic)	14	-0.00996282	2.25237e-08	Pulse pressure	1.58964	5e-13	27841878	Hoffmann TJ	2016-11-14	Nat Genet	Genome-wide association analyses using electronic health records identify new loci influencing blood pressure variation.	295,529 European ancestry individuals, 8,231 Latino individuals, 3,058 African American individuals, 2,029 African British individuals, 7,701 East Asian ancestry individuals, 2,735 South Asian ancestry individuals, 1,979 mixed and unknown ancestry individuals	NA	Affymetrix [at least 2696785] (imputed)	Genome-wide genotyping array	www.ncbi.nlm.nih.gov/pubmed/27841878	http://www.ebi.ac.uk/efo/EFO_0005763	2019-02-10	GCST007096
rs34872471	10	114754071	10q25.2	C	TCF7L2 (intronic)	14	-0.00996282	2.25237e-08	Systolic blood pressure	1.38629	4e-09	27841878	Hoffmann TJ	2016-11-14	Nat Genet	Genome-wide association analyses using electronic health records identify new loci influencing blood pressure variation.	295,529 European ancestry individuals, 8,231 Latino individuals, 3,058 African American individuals, 2,029 African British individuals, 7,701 East Asian ancestry individuals, 2,735 South Asian ancestry individuals, 1,979 mixed and unknown ancestry individuals	NA	Affymetrix [at least 2696785] (imputed)	Genome-wide genotyping array	www.ncbi.nlm.nih.gov/pubmed/27841878	http://www.ebi.ac.uk/efo/EFO_0006335	2019-02-10	GCST007099
rs34872471	10	114754071	10q25.2	C	TCF7L2 (intronic)	14	-0.00996282	2.25237e-08	Type 2 diabetes	0.3529	1e-94	29358691	Bonas-Guarch S	2018-01-22	Nat Commun	Re-analysis of public genetic data reveals a rare X-chromosomal variant associated with type 2 diabetes.	up to 12,931 European ancestry cases, up to 57,196 European ancestry controls	NA	Affymetrix, Illumina [~ 13000000] (imputed)	Genome-wide genotyping array	www.ncbi.nlm.nih.gov/pubmed/29358691	http://www.ebi.ac.uk/efo/EFO_0001360	2018-03-29	GCST005413
rs34872471	10	114754071	10q25.2	C	TCF7L2 (intronic)	14	-0.00996282	2.25237e-08	Type 2 diabetes	0.356852	3e-23	26818947	Imamura M	2016-01-28	Nat Commun	Genome-wide association studies in the Japanese population identify seven novel loci for type 2 diabetes.	15,463 Japanese ancestry cases, 26,183 Japanese ancestry controls	20,490 East Asian ancestry cases, 22,922 East Asian ancestry controls, 38,947 European ancestry cases, 121,903 European ancestry controls, 10,587 South Asian ancestry cases, 14,378 South Asian ancestry controls, 3,848 Mexican/Latino cases, 4,366 Mexican/Latino controls	Illumina [7521072] (imputed)	Genome-wide genotyping array	www.ncbi.nlm.nih.gov/pubmed/26818947	http://www.ebi.ac.uk/efo/EFO_0001360	2016-12-01	GCST003400
rs34872471	10	114754071	10q25.2	C	TCF7L2 (intronic)	14	-0.00996282	2.25237e-08	Type 2 diabetes	0.270027	6e-53	27189021	Cook JP	2016-05-18	Eur J Hum Genet	Multi-ethnic genome-wide association study identifies novel locus for type 2 diabetes susceptibility.	746 African American cases, 2,825 African American controls, 743 East Asian ancestry cases, 3,992 East Asian ancestry controls, 7,111 European ancestry cases, 49,688 European ancestry controls, 1,147 Latino cases, 5,352 Latino controls	12,171 European ancestry cases, 56,862 European ancestry controls	NR [at least 8497425] (imputed)	Genome-wide genotyping array	www.ncbi.nlm.nih.gov/pubmed/27189021	http://www.ebi.ac.uk/efo/EFO_0001360	2017-02-17	GCST003619
rs2596544	6	31361514	6p21.33	?	HLA-B - DHFRP2 (intergenic)	15	-0.0120008	1.5535e-08	Atopic asthma	NA	7e-14	31669095	Zhu Z	2019-10-24	J Allergy Clin Immunol	Shared Genetic and Experimental Links between Obesity-Related Traits and Asthma Subtypes in UK Biobank.	23,982 European ancestry cases, 393,169 European ancestry controls	NA	Affymetrix [~ 8270000] (imputed)	Genome-wide genotyping array	www.ncbi.nlm.nih.gov/pubmed/31669095	http://www.ebi.ac.uk/efo/EFO_0010638	2020-04-17	GCST009850
rs2596544	6	31361514	6p21.33	A	HLA-B - DHFRP2 (intergenic)	15	-0.0120008	1.5535e-08	Waist-hip index	0.0239529	2e-10	34021172	Christakoudi S	2021-05-21	Sci Rep	GWAS of allometric body-shape indices in UK Biobank identifies loci suggesting associations with morphogenesis, organogenesis, adrenal cell renewal and cancer.	186,825 British ancestry men	NA	Affymetrix [127266] (imputed)	Genome-wide genotyping array	www.ncbi.nlm.nih.gov/pubmed/34021172	http://www.ebi.ac.uk/efo/EFO_0007788	2021-08-24	GCST012228
rs2596544	6	31361514	6p21.33	A	HLA-B - DHFRP2 (intergenic)	15	-0.0120008	1.5535e-08	Waist-to-hip ratio adjusted for BMI	0.0250182	4e-11	34021172	Christakoudi S	2021-05-21	Sci Rep	GWAS of allometric body-shape indices in UK Biobank identifies loci suggesting associations with morphogenesis, organogenesis, adrenal cell renewal and cancer.	186,825 British ancestry men	NA	Affymetrix [323858] (imputed)	Genome-wide genotyping array	www.ncbi.nlm.nih.gov/pubmed/34021172	http://www.ebi.ac.uk/efo/EFO_0007788	2021-08-24	GCST012230
rs9271365	6	32619017	6p21.32	G	HLA-DRB1 - HLA-DQA1 (intergenic)	15	-0.0152911	5.44813e-18	Hashimoto thyroiditis	0.2531	1e-39	34594039	Sakaue S	2021-09-30	Nat Genet	A cross-population atlas of genetic associations for 220 human phenotypes.	15,654 European ancestry cases, 379,986 European ancestry controls, 537 East Asian ancestry cases, 172,656 East Asian ancestry controls	NA	Affymetrix, Illumina [25797652] (imputed)	Genome-wide genotyping array	www.ncbi.nlm.nih.gov/pubmed/34594039	http://www.ebi.ac.uk/efo/EFO_0003779	2021-12-14	GCST90018855
rs9271365	6	32619017	6p21.32	G	HLA-DRB1 - HLA-DQA1 (intergenic)	15	-0.0152911	5.44813e-18	Hypothyroidism	0.2484	5e-123	34594039	Sakaue S	2021-09-30	Nat Genet	A cross-population atlas of genetic associations for 220 human phenotypes.	30,155 European ancestry cases, 379,986 European ancestry controls, 1,114 East Asian ancestry cases, 172,656 East Asian ancestry controls	NA	Affymetrix, Illumina [25801083] (imputed)	Genome-wide genotyping array	www.ncbi.nlm.nih.gov/pubmed/34594039	http://www.ebi.ac.uk/efo/EFO_0004705	2021-12-14	GCST90018862
rs9271365	6	32619017	6p21.32	?	HLA-DRB1 - HLA-DQA1 (intergenic)	15	-0.0152911	5.44813e-18	Nonatopic asthma	NA	7e-35	31669095	Zhu Z	2019-10-24	J Allergy Clin Immunol	Shared Genetic and Experimental Links between Obesity-Related Traits and Asthma Subtypes in UK Biobank.	28,862 European ancestry cases, 422,048 European ancestry controls	NA	Affymetrix [~ 8270000] (imputed)	Genome-wide genotyping array	www.ncbi.nlm.nih.gov/pubmed/31669095	http://purl.obolibrary.org/obo/MONDO_0004979	2020-04-17	GCST009845
rs9275602	6	32715035	6p21.32	?	MTCO3P1 - HLA-DQB3 (intergenic)	15	-0.0135926	5.51324e-10	Asthma	NA	5e-29	31361310	Johansson A	2019-07-30	Hum Mol Genet	Genome-wide association analysis of 350‚Äâ000 Caucasians from the UK Biobank identifies novel loci for asthma, hay fever and eczema.	41,926 European ancestry cases, 239,773 European ancestry controls	NA	Affymetrix [15688218] (imputed)	Genome-wide genotyping array	www.ncbi.nlm.nih.gov/pubmed/31361310	http://purl.obolibrary.org/obo/MONDO_0004979	2020-03-02	GCST009720
rs9275602	6	32715035	6p21.32	?	MTCO3P1 - HLA-DQB3 (intergenic)	15	-0.0135926	5.51324e-10	Asthma (childhood onset)	NA	8e-10	31669095	Zhu Z	2019-10-24	J Allergy Clin Immunol	Shared Genetic and Experimental Links between Obesity-Related Traits and Asthma Subtypes in UK Biobank.	13,435 European ancestry cases, 393,186 European ancestry controls	NA	Affymetrix [~ 8270000] (imputed)	Genome-wide genotyping array	www.ncbi.nlm.nih.gov/pubmed/31669095	http://purl.obolibrary.org/obo/MONDO_0005405	2020-04-17	GCST009841
rs9275602	6	32715035	6p21.32	A	MTCO3P1 - HLA-DQB3 (intergenic)	15	-0.0135926	5.51324e-10	Hip circumference adjusted for BMI	0.0219542	1e-08	34021172	Christakoudi S	2021-05-21	Sci Rep	GWAS of allometric body-shape indices in UK Biobank identifies loci suggesting associations with morphogenesis, organogenesis, adrenal cell renewal and cancer.	186,825 British ancestry men	NA	Affymetrix [323123] (imputed)	Genome-wide genotyping array	www.ncbi.nlm.nih.gov/pubmed/34021172	http://www.ebi.ac.uk/efo/EFO_0008039	2021-08-24	GCST012227
rs3789849	8	8829544	8p23.1	G	MFHAS1 (intronic)	15	-0.0100453	1.61829e-08	Cholesterol to total lipids ratio in medium VLDL	0.0377116	1e-21	35213538	Richardson TG	2022-02-25	PLoS Biol	Characterising metabolomic signatures of lipid-modifying therapies through drug target mendelian randomisation.	115,082 European ancestry individuals	NA	NR [11722792] (imputed)	Genome-wide genotyping array	www.ncbi.nlm.nih.gov/pubmed/35213538	http://www.ebi.ac.uk/efo/EFO_0008317, http://www.ebi.ac.uk/efo/EFO_0020943	2022-04-27	GCST90092917
rs3789849	8	8829544	8p23.1	G	MFHAS1 (intronic)	15	-0.0100453	1.61829e-08	Cholesterol to total lipids ratio in small VLDL	0.0387649	2e-21	35213538	Richardson TG	2022-02-25	PLoS Biol	Characterising metabolomic signatures of lipid-modifying therapies through drug target mendelian randomisation.	115,082 European ancestry individuals	NA	NR [11722792] (imputed)	Genome-wide genotyping array	www.ncbi.nlm.nih.gov/pubmed/35213538	http://www.ebi.ac.uk/efo/EFO_0008317, http://www.ebi.ac.uk/efo/EFO_0020943	2022-04-27	GCST90092969
rs3789849	8	8829544	8p23.1	G	MFHAS1 (intronic)	15	-0.0100453	1.61829e-08	Cholesterol to total lipids ratio in very large VLDL	0.0335654	6e-17	35213538	Richardson TG	2022-02-25	PLoS Biol	Characterising metabolomic signatures of lipid-modifying therapies through drug target mendelian randomisation.	114,160 European ancestry individuals	NA	NR [11722792] (imputed)	Genome-wide genotyping array	www.ncbi.nlm.nih.gov/pubmed/35213538	http://www.ebi.ac.uk/efo/EFO_0008317, http://www.ebi.ac.uk/efo/EFO_0020943	2022-04-27	GCST90093017
rs3789849	8	8829544	8p23.1	G	MFHAS1 (intronic)	15	-0.0100453	1.61829e-08	Cholesteryl esters to total lipids ratio in medium VLDL	0.0377548	6e-22	35213538	Richardson TG	2022-02-25	PLoS Biol	Characterising metabolomic signatures of lipid-modifying therapies through drug target mendelian randomisation.	115,082 European ancestry individuals	NA	NR [11722792] (imputed)	Genome-wide genotyping array	www.ncbi.nlm.nih.gov/pubmed/35213538	http://www.ebi.ac.uk/efo/EFO_0008317, http://www.ebi.ac.uk/efo/EFO_0020944	2022-04-27	GCST90092919
rs3789849	8	8829544	8p23.1	G	MFHAS1 (intronic)	15	-0.0100453	1.61829e-08	Cholesteryl esters to total lipids ratio in small VLDL	0.0367309	7e-19	35213538	Richardson TG	2022-02-25	PLoS Biol	Characterising metabolomic signatures of lipid-modifying therapies through drug target mendelian randomisation.	115,082 European ancestry individuals	NA	NR [11722792] (imputed)	Genome-wide genotyping array	www.ncbi.nlm.nih.gov/pubmed/35213538	http://www.ebi.ac.uk/efo/EFO_0008317, http://www.ebi.ac.uk/efo/EFO_0020944	2022-04-27	GCST90092971
rs3789849	8	8829544	8p23.1	G	MFHAS1 (intronic)	15	-0.0100453	1.61829e-08	Cholesteryl esters to total lipids ratio in very large VLDL	0.0329324	2e-16	35213538	Richardson TG	2022-02-25	PLoS Biol	Characterising metabolomic signatures of lipid-modifying therapies through drug target mendelian randomisation.	114,160 European ancestry individuals	NA	NR [11722792] (imputed)	Genome-wide genotyping array	www.ncbi.nlm.nih.gov/pubmed/35213538	http://www.ebi.ac.uk/efo/EFO_0008317, http://www.ebi.ac.uk/efo/EFO_0020944	2022-04-27	GCST90093019
rs3789849	8	8829544	8p23.1	G	MFHAS1 (intronic)	15	-0.0100453	1.61829e-08	Free cholesterol to total lipids ratio in IDL	0.0232756	2e-08	35213538	Richardson TG	2022-02-25	PLoS Biol	Characterising metabolomic signatures of lipid-modifying therapies through drug target mendelian randomisation.	115,082 European ancestry individuals	NA	NR [11722792] (imputed)	Genome-wide genotyping array	www.ncbi.nlm.nih.gov/pubmed/35213538	http://www.ebi.ac.uk/efo/EFO_0020945, http://www.ebi.ac.uk/efo/EFO_0008595	2022-04-27	GCST90092836
rs3789849	8	8829544	8p23.1	G	MFHAS1 (intronic)	15	-0.0100453	1.61829e-08	Free cholesterol to total lipids ratio in medium LDL	0.0338985	2e-17	35213538	Richardson TG	2022-02-25	PLoS Biol	Characterising metabolomic signatures of lipid-modifying therapies through drug target mendelian randomisation.	115,082 European ancestry individuals	NA	NR [11722792] (imputed)	Genome-wide genotyping array	www.ncbi.nlm.nih.gov/pubmed/35213538	http://www.ebi.ac.uk/efo/EFO_0004611, http://www.ebi.ac.uk/efo/EFO_0020945	2022-04-27	GCST90092909
rs3789849	8	8829544	8p23.1	G	MFHAS1 (intronic)	15	-0.0100453	1.61829e-08	Free cholesterol to total lipids ratio in medium VLDL	0.0360162	2e-19	35213538	Richardson TG	2022-02-25	PLoS Biol	Characterising metabolomic signatures of lipid-modifying therapies through drug target mendelian randomisation.	115,082 European ancestry individuals	NA	NR [11722792] (imputed)	Genome-wide genotyping array	www.ncbi.nlm.nih.gov/pubmed/35213538	http://www.ebi.ac.uk/efo/EFO_0008317, http://www.ebi.ac.uk/efo/EFO_0020945	2022-04-27	GCST90092921
rs3789849	8	8829544	8p23.1	G	MFHAS1 (intronic)	15	-0.0100453	1.61829e-08	Free cholesterol to total lipids ratio in small VLDL	0.0358827	2e-19	35213538	Richardson TG	2022-02-25	PLoS Biol	Characterising metabolomic signatures of lipid-modifying therapies through drug target mendelian randomisation.	115,082 European ancestry individuals	NA	NR [11722792] (imputed)	Genome-wide genotyping array	www.ncbi.nlm.nih.gov/pubmed/35213538	http://www.ebi.ac.uk/efo/EFO_0008317, http://www.ebi.ac.uk/efo/EFO_0020945	2022-04-27	GCST90092973
rs3789849	8	8829544	8p23.1	G	MFHAS1 (intronic)	15	-0.0100453	1.61829e-08	Free cholesterol to total lipids ratio in very large VLDL	0.0317923	5e-15	35213538	Richardson TG	2022-02-25	PLoS Biol	Characterising metabolomic signatures of lipid-modifying therapies through drug target mendelian randomisation.	114,160 European ancestry individuals	NA	NR [11722792] (imputed)	Genome-wide genotyping array	www.ncbi.nlm.nih.gov/pubmed/35213538	http://www.ebi.ac.uk/efo/EFO_0008317, http://www.ebi.ac.uk/efo/EFO_0020945	2022-04-27	GCST90093021
rs3789849	8	8829544	8p23.1	G	MFHAS1 (intronic)	15	-0.0100453	1.61829e-08	Free cholesterol to total lipids ratio in very small VLDL	0.0292405	2e-12	35213538	Richardson TG	2022-02-25	PLoS Biol	Characterising metabolomic signatures of lipid-modifying therapies through drug target mendelian randomisation.	115,082 European ancestry individuals	NA	NR [11722792] (imputed)	Genome-wide genotyping array	www.ncbi.nlm.nih.gov/pubmed/35213538	http://www.ebi.ac.uk/efo/EFO_0008317, http://www.ebi.ac.uk/efo/EFO_0020945	2022-04-27	GCST90093033
rs3789849	8	8829544	8p23.1	C	MFHAS1 (intronic)	15	-0.0100453	1.61829e-08	Hip circumference adjusted for BMI	0.0174267	1e-09	34021172	Christakoudi S	2021-05-21	Sci Rep	GWAS of allometric body-shape indices in UK Biobank identifies loci suggesting associations with morphogenesis, organogenesis, adrenal cell renewal and cancer.	219,872 British ancestry women	NA	Affymetrix [321016] (imputed)	Genome-wide genotyping array	www.ncbi.nlm.nih.gov/pubmed/34021172	http://www.ebi.ac.uk/efo/EFO_0008039	2021-08-24	GCST90020028
rs3789849	8	8829544	8p23.1	G	MFHAS1 (intronic)	15	-0.0100453	1.61829e-08	Liver enzyme levels (alanine transaminase)	0.00407028	8e-25	33972514	Pazoki R	2021-05-10	Nat Commun	Genetic analysis in European ancestry individuals identifies 517 loci associated with liver enzymes.	437,267 European ancestry individuals	NA	Affymetrix [13995440] (imputed)	Genome-wide genotyping array	www.ncbi.nlm.nih.gov/pubmed/33972514	http://www.ebi.ac.uk/efo/EFO_0004735	2021-06-09	GCST90013405
rs3789849	8	8829544	8p23.1	G	MFHAS1 (intronic)	15	-0.0100453	1.61829e-08	Phospholipids to total lipids ratio in medium VLDL	0.0335667	8e-17	35213538	Richardson TG	2022-02-25	PLoS Biol	Characterising metabolomic signatures of lipid-modifying therapies through drug target mendelian randomisation.	115,082 European ancestry individuals	NA	NR [11722792] (imputed)	Genome-wide genotyping array	www.ncbi.nlm.nih.gov/pubmed/35213538	http://www.ebi.ac.uk/efo/EFO_0008317, http://www.ebi.ac.uk/efo/EFO_0020946	2022-04-27	GCST90092925
rs3789849	8	8829544	8p23.1	G	MFHAS1 (intronic)	15	-0.0100453	1.61829e-08	Phospholipids to total lipids ratio in small VLDL	0.034513	5e-18	35213538	Richardson TG	2022-02-25	PLoS Biol	Characterising metabolomic signatures of lipid-modifying therapies through drug target mendelian randomisation.	115,082 European ancestry individuals	NA	NR [11722792] (imputed)	Genome-wide genotyping array	www.ncbi.nlm.nih.gov/pubmed/35213538	http://www.ebi.ac.uk/efo/EFO_0008317, http://www.ebi.ac.uk/efo/EFO_0020946	2022-04-27	GCST90092977
rs3789849	8	8829544	8p23.1	G	MFHAS1 (intronic)	15	-0.0100453	1.61829e-08	Ratio of monounsaturated fatty acids to total fatty acids	0.0344942	9e-18	35213538	Richardson TG	2022-02-25	PLoS Biol	Characterising metabolomic signatures of lipid-modifying therapies through drug target mendelian randomisation.	115,006 European ancestry individuals	NA	NR [11722792] (imputed)	Genome-wide genotyping array	www.ncbi.nlm.nih.gov/pubmed/35213538	http://www.ebi.ac.uk/efo/EFO_0005110	2022-04-27	GCST90092929
rs3789849	8	8829544	8p23.1	G	MFHAS1 (intronic)	15	-0.0100453	1.61829e-08	Ratio of polyunsaturated fatty acids to monounsaturated fatty acids	0.0301258	6e-14	35213538	Richardson TG	2022-02-25	PLoS Biol	Characterising metabolomic signatures of lipid-modifying therapies through drug target mendelian randomisation.	115,006 European ancestry individuals	NA	NR [11722792] (imputed)	Genome-wide genotyping array	www.ncbi.nlm.nih.gov/pubmed/35213538	http://www.ebi.ac.uk/efo/EFO_0005110	2022-04-27	GCST90092940
rs3789849	8	8829544	8p23.1	G	MFHAS1 (intronic)	15	-0.0100453	1.61829e-08	Triglyceride levels in HDL	0.0300606	2e-13	35213538	Richardson TG	2022-02-25	PLoS Biol	Characterising metabolomic signatures of lipid-modifying therapies through drug target mendelian randomisation.	115,082 European ancestry individuals	NA	NR [11722792] (imputed)	Genome-wide genotyping array	www.ncbi.nlm.nih.gov/pubmed/35213538	http://www.ebi.ac.uk/efo/EFO_0004530, http://www.ebi.ac.uk/efo/EFO_0004612	2022-04-27	GCST90092829
rs3789849	8	8829544	8p23.1	G	MFHAS1 (intronic)	15	-0.0100453	1.61829e-08	Triglyceride levels in medium HDL	0.0320335	7e-15	35213538	Richardson TG	2022-02-25	PLoS Biol	Characterising metabolomic signatures of lipid-modifying therapies through drug target mendelian randomisation.	115,082 European ancestry individuals	NA	NR [11722792] (imputed)	Genome-wide genotyping array	www.ncbi.nlm.nih.gov/pubmed/35213538	http://www.ebi.ac.uk/efo/EFO_0004530, http://www.ebi.ac.uk/efo/EFO_0004612	2022-04-27	GCST90092902
rs3789849	8	8829544	8p23.1	G	MFHAS1 (intronic)	15	-0.0100453	1.61829e-08	Triglycerides to total lipids ratio in medium VLDL	0.0373651	4e-21	35213538	Richardson TG	2022-02-25	PLoS Biol	Characterising metabolomic signatures of lipid-modifying therapies through drug target mendelian randomisation.	115,082 European ancestry individuals	NA	NR [11722792] (imputed)	Genome-wide genotyping array	www.ncbi.nlm.nih.gov/pubmed/35213538	http://www.ebi.ac.uk/efo/EFO_0020947, http://www.ebi.ac.uk/efo/EFO_0008317	2022-04-27	GCST90092927
rs3789849	8	8829544	8p23.1	G	MFHAS1 (intronic)	15	-0.0100453	1.61829e-08	Triglycerides to total lipids ratio in small LDL	0.0323618	1e-15	35213538	Richardson TG	2022-02-25	PLoS Biol	Characterising metabolomic signatures of lipid-modifying therapies through drug target mendelian randomisation.	115,082 European ancestry individuals	NA	NR [11722792] (imputed)	Genome-wide genotyping array	www.ncbi.nlm.nih.gov/pubmed/35213538	http://www.ebi.ac.uk/efo/EFO_0020947, http://www.ebi.ac.uk/efo/EFO_0004611	2022-04-27	GCST90092967
rs3789849	8	8829544	8p23.1	G	MFHAS1 (intronic)	15	-0.0100453	1.61829e-08	Triglycerides to total lipids ratio in small VLDL	0.0380847	5e-21	35213538	Richardson TG	2022-02-25	PLoS Biol	Characterising metabolomic signatures of lipid-modifying therapies through drug target mendelian randomisation.	115,082 European ancestry individuals	NA	NR [11722792] (imputed)	Genome-wide genotyping array	www.ncbi.nlm.nih.gov/pubmed/35213538	http://www.ebi.ac.uk/efo/EFO_0020947, http://www.ebi.ac.uk/efo/EFO_0008317	2022-04-27	GCST90092979
rs3789849	8	8829544	8p23.1	G	MFHAS1 (intronic)	15	-0.0100453	1.61829e-08	Triglycerides to total lipids ratio in very large VLDL	0.0328922	6e-16	35213538	Richardson TG	2022-02-25	PLoS Biol	Characterising metabolomic signatures of lipid-modifying therapies through drug target mendelian randomisation.	114,160 European ancestry individuals	NA	NR [11722792] (imputed)	Genome-wide genotyping array	www.ncbi.nlm.nih.gov/pubmed/35213538	http://www.ebi.ac.uk/efo/EFO_0020947, http://www.ebi.ac.uk/efo/EFO_0008317	2022-04-27	GCST90093027
rs3789849	8	8829544	8p23.1	G	MFHAS1 (intronic)	15	-0.0100453	1.61829e-08	Triglycerides to total lipids ratio in very small VLDL	0.0350013	1e-18	35213538	Richardson TG	2022-02-25	PLoS Biol	Characterising metabolomic signatures of lipid-modifying therapies through drug target mendelian randomisation.	115,082 European ancestry individuals	NA	NR [11722792] (imputed)	Genome-wide genotyping array	www.ncbi.nlm.nih.gov/pubmed/35213538	http://www.ebi.ac.uk/efo/EFO_0020947, http://www.ebi.ac.uk/efo/EFO_0008317	2022-04-27	GCST90093039
rs3789849	8	8829544	8p23.1	C	MFHAS1 (intronic)	15	-0.0100453	1.61829e-08	Waist circumference adjusted for body mass index	0.0195772	1e-11	34021172	Christakoudi S	2021-05-21	Sci Rep	GWAS of allometric body-shape indices in UK Biobank identifies loci suggesting associations with morphogenesis, organogenesis, adrenal cell renewal and cancer.	219,872 British ancestry women	NA	Affymetrix [321114] (imputed)	Genome-wide genotyping array	www.ncbi.nlm.nih.gov/pubmed/34021172	http://www.ebi.ac.uk/efo/EFO_0007789	2021-08-24	GCST90020029
rs2523616	6	31320562	6p21.33	T	HLA-B (intergenic)	16	-0.0127906	5.62895e-12	Frontal fibrosing alopecia	1.55393	8e-119	30850646	Tziotzios C	2019-03-08	Nat Commun	Genome-wide association study in frontal fibrosing alopecia identifies four susceptibility loci including HLA-B*07:02.	1,016 European ancestry cases, 4,145 European ancestry controls	NA	Illumina [~ 8000000] (imputed)	Genome-wide genotyping array	www.ncbi.nlm.nih.gov/pubmed/30850646	http://www.ebi.ac.uk/efo/EFO_0009855	2019-05-07	GCST007713
rs3104373	6	32600375	6p21.32	T	HLA-DQA1 (intergenic)	16	-0.0162729	5.28816e-15	Multiple sclerosis	1.06471	1e-234	27386562	Andlauer TF	2016-06-17	Sci Adv	Novel multiple sclerosis susceptibility loci implicated in epigenetic regulation.	4,888 German ancestry cases, 10,395 German ancestry controls	2,903 Sardinian ancestry cases, 3,323 Sardinian ancestry controls	Illumina [at least 8143088] (imputed)	Genome-wide genotyping array	www.ncbi.nlm.nih.gov/pubmed/27386562	http://www.ebi.ac.uk/efo/EFO_0003885	2017-01-27	GCST003566
rs72928038	6	90976768	6q15	A	BACH2 (intronic)	16	0.0111813	4.86478e-09	Autoimmune thyroid diseases (Graves disease or Hashimoto's thyroiditis)	0.207014	1e-07	22922229	Cooper JD	2012-12-01	Hum Mol Genet	Seven newly identified loci for autoimmune thyroid disease.	2,282 European ancestry Graves disease cases, 451 European ancestry Hashimoto's thyroiditis cases, 9364 European ancestry controls	NA	Illumina [103875]	Targeted genotyping array [ImmunoChip]	www.ncbi.nlm.nih.gov/pubmed/22922229	http://www.ebi.ac.uk/efo/EFO_0006812, http://www.ebi.ac.uk/efo/EFO_0003779, http://www.ebi.ac.uk/efo/EFO_0004237	2018-04-25	GCST005524
rs72928038	6	90976768	6q15	A	BACH2 (intronic)	16	0.0111813	4.86478e-09	Graves' disease	0.19062	4e-06	22922229	Cooper JD	2012-12-01	Hum Mol Genet	Seven newly identified loci for autoimmune thyroid disease.	2,285 European ancestry cases, 9,364 European ancestry controls	NA	Illumina [103875]	Targeted genotyping array [ImmunoChip]	www.ncbi.nlm.nih.gov/pubmed/22922229	http://www.ebi.ac.uk/efo/EFO_0004237	2018-04-25	GCST005526
rs72928038	6	90976768	6q15	A	BACH2 (intronic)	16	0.0111813	4.86478e-09	Lymphocyte counts	-3.37892	4e-13	27863252	Astle WJ	2016-11-17	Cell	The Allelic Landscape of Human Blood Cell Trait Variation and Links to Common Complex Disease.	171,643 European ancestry individuals	NA	Affymetrix [~ 2500000] (imputed)	Genome-wide genotyping array	www.ncbi.nlm.nih.gov/pubmed/27863252	http://www.ebi.ac.uk/efo/EFO_0004587	2017-08-30	GCST004627
rs72928038	6	90976768	6q15	A	BACH2 (intronic)	16	0.0111813	4.86478e-09	Multiple sclerosis	0.131028	2e-15	24076602	Beecham AH	2013-11-01	Nat Genet	Analysis of immune-related loci identifies 48 new susceptibility variants for multiple sclerosis.	14,498 European ancestry cases, 24,091 European ancestry controls	14,802 European ancestry cases, 26,703 European ancestry controls	Illumina [161311]	Targeted genotyping array [ImmunoChip]	www.ncbi.nlm.nih.gov/pubmed/24076602	http://www.ebi.ac.uk/efo/EFO_0003885	2018-04-25	GCST005531
rs72928038	6	90976768	6q15	A	BACH2 (intronic)	16	0.0111813	4.86478e-09	Type 1 diabetes	0.182322	6e-14	25751624	Onengut-Gumuscu S	2015-04-01	Nat Genet	Fine mapping of type 1 diabetes susceptibility loci and evidence for colocalization of causal variants with lymphoid gene enhancers.	6,683 European ancestry cases, 12,173 European ancestry controls, 2,601 European ancestry affected sibling pair families, 69 European ancestry trios	NA	Illumina [135870]	Targeted genotyping array [ImmunoChip]	www.ncbi.nlm.nih.gov/pubmed/25751624	http://www.ebi.ac.uk/efo/EFO_0001359	2018-04-26	GCST005536
rs72928038	6	90976768	6q15	A	BACH2 (intronic)	16	0.0111813	4.86478e-09	Vitiligo	0.237441	1e-14	27723757	Jin Y	2016-11-01	Nat Genet	Genome-wide association studies of autoimmune vitiligo identify 23 new risk loci and highlight key pathways and regulatory variants.	2,853 European ancestry cases and 37,405 European ancestry controls	1,827 European ancestry cases and 2,181 European ancestry controls	Illumina [8966411] (imputed)	Genome-wide genotyping array	www.ncbi.nlm.nih.gov/pubmed/27723757	http://www.ebi.ac.uk/efo/EFO_0004208	2017-09-26	GCST004785
rs35198068	10	112995025	10q25.2	T	TCF7L2 (intronic)	16	0.0120743	9.22465e-14	Aging traits (healthspan, parental lifespan or longevity) (multivariate analysis)	NA	4e-28	32678081	Timmers PRHJ	2020-07-16	Nat Commun	Multivariate genomic scan implicates novel loci and haem metabolism in human ageing.	at least 837,415 European ancestry individuals	NA	NR [7320282]	Genome-wide genotyping array	www.ncbi.nlm.nih.gov/pubmed/32678081	http://www.ebi.ac.uk/efo/EFO_0004300, http://www.ebi.ac.uk/efo/EFO_0009762, http://www.ebi.ac.uk/efo/EFO_0007796	2021-02-09	GCST011100
rs35198068	10	112995025	10q25.2	C	TCF7L2 (intronic)	16	0.0120743	9.22465e-14	Body mass index	0.0187	2e-14	34594039	Sakaue S	2021-09-30	Nat Genet	A cross-population atlas of genetic associations for 220 human phenotypes.	359,983 European ancestry individuals, 163,835 East Asian ancestry individuals	NA	Affymetrix, Illumina [20538802] (imputed)	Genome-wide genotyping array	www.ncbi.nlm.nih.gov/pubmed/34594039	http://www.ebi.ac.uk/efo/EFO_0004340	2021-12-14	GCST90018947
rs35198068	10	112995025	10q25.2	?	TCF7L2 (intronic)	16	0.0120743	9.22465e-14	Body mass index	NA	3e-14	31669095	Zhu Z	2019-10-24	J Allergy Clin Immunol	Shared Genetic and Experimental Links between Obesity-Related Traits and Asthma Subtypes in UK Biobank.	457,822 European ancestry individuals	NA	Affymetrix [~ 8270000] (imputed)	Genome-wide genotyping array	www.ncbi.nlm.nih.gov/pubmed/31669095	http://www.ebi.ac.uk/efo/EFO_0004340	2020-04-17	GCST009871
rs35198068	10	112995025	10q25.2	?	TCF7L2 (intronic)	16	0.0120743	9.22465e-14	Body mass index	NA	1e-14	30595370	Kichaev G	2018-12-27	Am J Hum Genet	Leveraging Polygenic Functional Enrichment to Improve GWAS Power.	approximately 458,000 European ancestry individuals	NA	NR [~ 8900000] (imputed)	Genome-wide genotyping array	www.ncbi.nlm.nih.gov/pubmed/30595370	http://www.ebi.ac.uk/efo/EFO_0004340	2019-02-06	GCST007039
rs35198068	10	112995025	10q25.2	C	TCF7L2 (intronic)	16	0.0120743	9.22465e-14	Hemoglobin A1c levels	0.0708	7e-184	34594039	Sakaue S	2021-09-30	Nat Genet	A cross-population atlas of genetic associations for 220 human phenotypes.	344,182 European ancestry individuals, 71,221 East Asian ancestry individuals	NA	Affymetrix, Illumina [20525742] (imputed)	Genome-wide genotyping array	www.ncbi.nlm.nih.gov/pubmed/34594039	http://www.ebi.ac.uk/efo/EFO_0007629	2021-12-14	GCST90018958
rs35198068	10	112995025	10q25.2	C	TCF7L2 (intronic)	16	0.0120743	9.22465e-14	Medication use (drugs used in diabetes)	0.281974	1e-32	34594039	Sakaue S	2021-09-30	Nat Genet	A cross-population atlas of genetic associations for 220 human phenotypes.	30,515 East Asian ancestry cases, 148,211 East Asian ancestry controls	NA	Illumina [13134967] (imputed)	Genome-wide genotyping array	www.ncbi.nlm.nih.gov/pubmed/34594039	http://www.ebi.ac.uk/efo/EFO_0009924	2021-12-14	GCST90018761
rs35198068	10	112995025	10q25.2	C	TCF7L2 (intronic)	16	0.0120743	9.22465e-14	Psoriasis or type 2 diabetes (trans-disease meta-analysis)	1.18	9e-48	33385400	Patrick MT	2020-12-29	J Invest Dermatol	Causal relationship and shared genetic loci between psoriasis and type 2 diabetes through trans-disease meta-analysis.	11,024 European ancestry psoriasis cases, 74,124 European ancestry diabetes cases, 840,342 European ancestry controls	NA	NR [8016731] (imputed)	Genome-wide genotyping array	www.ncbi.nlm.nih.gov/pubmed/33385400	http://www.ebi.ac.uk/efo/EFO_0000676, http://purl.obolibrary.org/obo/MONDO_0005148	2021-07-02	GCST011991
rs35198068	10	112995025	10q25.2	C	TCF7L2 (intronic)	16	0.0120743	9.22465e-14	Psoriasis or type 2 diabetes (trans-disease meta-analysis)(opposite effect)	1.21	5e-65	33385400	Patrick MT	2020-12-29	J Invest Dermatol	Causal relationship and shared genetic loci between psoriasis and type 2 diabetes through trans-disease meta-analysis.	11,024 European ancestry psoriasis cases, 74,124 European ancestry diabetes cases, 840,342 European ancestry controls	NA	NR [8016731] (imputed)	Genome-wide genotyping array	www.ncbi.nlm.nih.gov/pubmed/33385400	http://www.ebi.ac.uk/efo/EFO_0000676, http://purl.obolibrary.org/obo/MONDO_0005148	2021-07-02	GCST011990
rs35198068	10	112995025	10q25.2	T	TCF7L2 (intronic)	16	0.0120743	9.22465e-14	Sex hormone-binding globulin levels	0.00791408	2e-08	32042192	Ruth KS	2020-02-10	Nat Med	Using human genetics to understand the disease impacts of testosterone in men and women.	189,473 European ancestry women	NA	Affymetrix [16585866] (imputed)	Genome-wide genotyping array	www.ncbi.nlm.nih.gov/pubmed/32042192	http://www.ebi.ac.uk/efo/EFO_0004696	2020-12-14	GCST90012107
rs35198068	10	112995025	10q25.2	T	TCF7L2 (intronic)	16	0.0120743	9.22465e-14	Sex hormone-binding globulin levels adjusted for BMI	0.0112339	2e-19	32042192	Ruth KS	2020-02-10	Nat Med	Using human genetics to understand the disease impacts of testosterone in men and women.	188,908 European ancestry women	NA	Affymetrix [16585854] (imputed)	Genome-wide genotyping array	www.ncbi.nlm.nih.gov/pubmed/32042192	http://www.ebi.ac.uk/efo/EFO_0004696	2020-12-14	GCST90012106
rs35198068	10	112995025	10q25.2	T	TCF7L2 (intronic)	16	0.0120743	9.22465e-14	Urate levels	0.028	3e-13	31578528	Tin A	2019-10-02	Nat Genet	Target genes, variants, tissues and transcriptional pathways influencing human serum urate levels.	288,649 European ancestry individuals, 125,725 East Asian ancestry individuals, 33,671 African American individuals, 9,037 South Asian ancestry individuals, 608 Hispanic individuals	NA	Affymetrix, Illumina [8249849] (imputed)	Genome-wide genotyping array	www.ncbi.nlm.nih.gov/pubmed/31578528	http://www.ebi.ac.uk/efo/EFO_0004531	2019-10-29	GCST008972
rs35198068	10	112995025	10q25.2	T	TCF7L2 (intronic)	16	0.0120743	9.22465e-14	Urate levels	0.024734	6e-09	31578528	Tin A	2019-10-02	Nat Genet	Target genes, variants, tissues and transcriptional pathways influencing human serum urate levels.	288,649 European ancestry individuals	NA	Affymetrix, Illumina [8217339] (imputed)	Genome-wide genotyping array	www.ncbi.nlm.nih.gov/pubmed/31578528	http://www.ebi.ac.uk/efo/EFO_0004531	2019-10-29	GCST008971
rs35198068	10	112995025	10q25.2	C	TCF7L2 (intronic)	16	0.0120743	9.22465e-14	Weight	0.0156	3e-13	34594039	Sakaue S	2021-09-30	Nat Genet	A cross-population atlas of genetic associations for 220 human phenotypes.	360,116 European ancestry individuals, 165,419 East Asian ancestry individuals	NA	Affymetrix, Illumina [20539548] (imputed)	Genome-wide genotyping array	www.ncbi.nlm.nih.gov/pubmed/34594039	http://www.ebi.ac.uk/efo/EFO_0004338	2021-12-14	GCST90018949
rs1121980	16	53809247	16q12.2	A	FTO (intronic)	16	0.00923712	5.92808e-10	HDL cholesterol	-3.91202	7e-09	24097068	Willer CJ	2013-10-06	Nat Genet	Discovery and refinement of loci associated with lipid levels.	94,595 European ancestry individuals	93,982 European ancestry individuals	NR [NR] (imputed)	Genome-wide genotyping array	www.ncbi.nlm.nih.gov/pubmed/24097068	http://www.ebi.ac.uk/efo/EFO_0004612	2014-05-12	GCST002223
rs1121980	16	53809247	16q12.2	A	FTO (intronic)	16	0.00923712	5.92808e-10	Triglycerides	-3.86323	3e-08	24097068	Willer CJ	2013-10-06	Nat Genet	Discovery and refinement of loci associated with lipid levels.	94,595 European ancestry individuals	93,982 European ancestry individuals	NR [NR] (imputed)	Genome-wide genotyping array	www.ncbi.nlm.nih.gov/pubmed/24097068	http://www.ebi.ac.uk/efo/EFO_0004530	2014-05-12	GCST002216
rs1121980	16	53809247	16q12.2	A	FTO (intronic)	16	0.00923712	5.92808e-10	Waist-hip ratio	-3.2597	1e-17	25673412	Shungin D	2015-02-12	Nature	New genetic loci link adipose and insulin biology to body fat distribution.	up to 56,910 European ancestry men, up to 86,570 European ancestry women	up to 36,570 European ancestry men, 30,172 European ancestry women, 915 Filipino ancestry men, 735 Filipino ancestry women, 2,351 African American/Afro-Caribbean ancestry men, 6,258 African American/Afro-Caribbean ancestry women, 2,285 South Asian ancestry men, 506 South Asian ancestry women, 195 Seychellois ancestry men, 266 Seychellois ancestry women	Affymetrix, Illumina, Perlegen [up to 2542447] (imputed)	Genome-wide genotyping array	www.ncbi.nlm.nih.gov/pubmed/25673412	http://www.ebi.ac.uk/efo/EFO_0004343	2017-05-23	GCST004064
rs1121980	16	53809247	16q12.2	A	FTO (intronic)	16	0.00923712	5.92808e-10	Waist-hip ratio	-3.02826	1e-23	25673412	Shungin D	2015-02-12	Nature	New genetic loci link adipose and insulin biology to body fat distribution.	up to 56,910 European ancestry men, up to 86,570 European ancestry women	up to 36,570 European ancestry men, 30,172 European ancestry women, 915 Filipino ancestry men, 735 Filipino ancestry women, 2,351 African American/Afro-Caribbean ancestry men, 6,258 African American/Afro-Caribbean ancestry women, 2,285 South Asian ancestry men, 506 South Asian ancestry women, 195 Seychellois ancestry men, 266 Seychellois ancestry women	Affymetrix, Illumina, Perlegen [up to 2542447] (imputed)	Genome-wide genotyping array	www.ncbi.nlm.nih.gov/pubmed/25673412	http://www.ebi.ac.uk/efo/EFO_0004343	2017-05-23	GCST004064
rs1121980	16	53809247	16q12.2	A	FTO (intronic)	16	0.00923712	5.92808e-10	Waist-hip ratio	-3.14191	1e-38	25673412	Shungin D	2015-02-12	Nature	New genetic loci link adipose and insulin biology to body fat distribution.	up to 56,910 European ancestry men, up to 86,570 European ancestry women	up to 36,570 European ancestry men, 30,172 European ancestry women, 915 Filipino ancestry men, 735 Filipino ancestry women, 2,351 African American/Afro-Caribbean ancestry men, 6,258 African American/Afro-Caribbean ancestry women, 2,285 South Asian ancestry men, 506 South Asian ancestry women, 195 Seychellois ancestry men, 266 Seychellois ancestry women	Affymetrix, Illumina, Perlegen [up to 2542447] (imputed)	Genome-wide genotyping array	www.ncbi.nlm.nih.gov/pubmed/25673412	http://www.ebi.ac.uk/efo/EFO_0004343	2017-05-23	GCST004064
rs2836950	21	40604429	21q22.2	G	BRWD1 (intronic)	16	0.00951959	6.05353e-10	Menarche (age at onset)	3.50656	6e-11	25231870	Perry JR	2014-07-23	Nature	Parent-of-origin-specific allelic associations among 106 genomic loci for age at menarche.	Up to 182,413 European ancestry females	NA	Affymetrix, Illumina [2441815] (imputed)	Genome-wide genotyping array	www.ncbi.nlm.nih.gov/pubmed/25231870	http://www.ebi.ac.uk/efo/EFO_0004703	2015-04-23	GCST002541
rs10857147	4	81181072	4q21.21	T	FGF5 (intergenic)	17	0.0102668	1.14008e-10	Coronary artery disease	2.89498	1e-14	29212778	van der Harst P	2017-12-06	Circ Res	Identification of 64 Novel Genetic Loci Provides an Expanded View on the Genetic Architecture of Coronary Artery Disease.	88,192 cases, 162,544 controls	34,541 cases, 261,984 controls	NR [8041861] (imputed)	Genome-wide genotyping array	www.ncbi.nlm.nih.gov/pubmed/29212778	http://www.ebi.ac.uk/efo/EFO_0000378	2018-01-29	GCST005196
rs10857147	4	81181072	4q21.21	T	FGF5 (intergenic)	17	0.0102668	1.14008e-10	Coronary artery disease	3.0139	1e-14	29212778	van der Harst P	2017-12-06	Circ Res	Identification of 64 Novel Genetic Loci Provides an Expanded View on the Genetic Architecture of Coronary Artery Disease.	up to 122,733 cases, up to 424,528 controls	NA	Affymetrix [at least 7947838] (imputed)	Genome-wide genotyping array	www.ncbi.nlm.nih.gov/pubmed/29212778	http://www.ebi.ac.uk/efo/EFO_0000378	2018-01-29	GCST005195
rs10857147	4	81181072	4q21.21	T	FGF5 (intergenic)	17	0.0102668	1.14008e-10	Coronary artery disease	0.0582689	3e-08	28714974	Klarin D	2017-07-17	Nat Genet	Genetic analysis in UK Biobank links insulin resistance and transendothelial migration pathways to coronary artery disease.	4,831 European ancestry cases, 115,455 European ancestry controls	up to 60,801 European and unknown ancestry cases, up to 123,504 European and unknown ancestry controls	Affymetrix [9061845] (imputed)	Genome-wide genotyping array	www.ncbi.nlm.nih.gov/pubmed/28714974	http://www.ebi.ac.uk/efo/EFO_0000378	2019-06-26	GCST007990
rs10857147	4	81181072	4q21.21	T	FGF5 (intergenic)	17	0.0102668	1.14008e-10	Coronary artery disease	2.90042	1e-14	29212778	van der Harst P	2017-12-06	Circ Res	Identification of 64 Novel Genetic Loci Provides an Expanded View on the Genetic Architecture of Coronary Artery Disease.	34,541 cases, 261,984 controls	88,192 cases, 162,544 controls	Affymetrix [7947838] (imputed)	Genome-wide genotyping array	www.ncbi.nlm.nih.gov/pubmed/29212778	http://www.ebi.ac.uk/efo/EFO_0000378	2018-01-29	GCST005194
rs10857147	4	81181072	4q21.21	T	FGF5 (intergenic)	17	0.0102668	1.14008e-10	Coronary artery disease (myocardial infarction, percutaneous transluminal coronary angioplasty, coronary artery bypass grafting, angina or chromic ischemic heart disease)	0.0525925	6e-09	28714975	Nelson CP	2017-07-17	Nat Genet	Association analyses based on false discovery rate implicate new loci for coronary artery disease.	18,467 European and unknown ancestry cases, 45,264 European and unknown ancestry controls	57,347 European and unknown ancestry cases, 219,521 European and unknown ancestry controls	Affymetrix [9149595] (imputed)	Genome-wide genotyping array	www.ncbi.nlm.nih.gov/pubmed/28714975	http://www.ebi.ac.uk/efo/EFO_0000378	2017-09-28	GCST004787
rs10857147	4	81181072	4q21.21	T	FGF5 (intergenic)	17	0.0102668	1.14008e-10	Diastolic blood pressure	0.517179	2e-26	30487518	Takeuchi F	2018-11-28	Nat Commun	Interethnic analyses of blood pressure loci in populations of East Asian and European descent.	130,777 Japanese ancestry individuals	53,008 East Asian individuals, 105,253 European ancestry individuals	Illumina [6200000] (imputed)	Genome-wide genotyping array	www.ncbi.nlm.nih.gov/pubmed/30487518	http://www.ebi.ac.uk/efo/EFO_0006336	2019-05-02	GCST007704
rs10857147	4	81181072	4q21.21	T	FGF5 (intergenic)	17	0.0102668	1.14008e-10	Hypertension	1.84263	2e-23	30487518	Takeuchi F	2018-11-28	Nat Commun	Interethnic analyses of blood pressure loci in populations of East Asian and European descent.	22,566 Japanese ancestry cases, 28,226 Japanese ancestry controls	8,809 East Asian ancestry cases, 13,663 East Asian ancestry controls, 105,253 European ancestry individuals	Illumina [6200000] (imputed)	Genome-wide genotyping array	www.ncbi.nlm.nih.gov/pubmed/30487518	http://www.ebi.ac.uk/efo/EFO_0000537	2019-05-02	GCST007707
rs10857147	4	81181072	4q21.21	T	FGF5 (intergenic)	17	0.0102668	1.14008e-10	Mean arterial pressure	0.299215	8e-33	30487518	Takeuchi F	2018-11-28	Nat Commun	Interethnic analyses of blood pressure loci in populations of East Asian and European descent.	130,777 Japanese ancestry individuals	53,008 East Asian individuals, 105,253 European ancestry individuals	Illumina [6200000] (imputed)	Genome-wide genotyping array	www.ncbi.nlm.nih.gov/pubmed/30487518	http://www.ebi.ac.uk/efo/EFO_0006340	2019-05-02	GCST007706
rs10857147	4	81181072	4q21.21	T	FGF5 (intergenic)	17	0.0102668	1.14008e-10	Medication use (calcium channel blockers)	-2.17913	7e-37	31015401	Wu Y	2019-04-23	Nat Commun	Genome-wide association study of medication-use and associated disease in the UK Biobank.	31,904 European ancestry cases, 172,474 European ancestry controls	NA	Affymetrix [7288503] (imputed)	Genome-wide genotyping array	www.ncbi.nlm.nih.gov/pubmed/31015401	NA	2019-06-21	GCST007929
rs10857147	4	81181072	4q21.21	T	FGF5 (intergenic)	17	0.0102668	1.14008e-10	Medication use (diuretics)	-2.26137	1e-32	31015401	Wu Y	2019-04-23	Nat Commun	Genome-wide association study of medication-use and associated disease in the UK Biobank.	34,453 European ancestry cases, 194,633 European ancestry controls	NA	Affymetrix [7288503] (imputed)	Genome-wide genotyping array	www.ncbi.nlm.nih.gov/pubmed/31015401	NA	2019-06-21	GCST007928
rs10857147	4	81181072	4q21.21	T	FGF5 (intergenic)	17	0.0102668	1.14008e-10	Pulse pressure	-1.54365	2e-14	30578418	Giri A	2018-12-21	Nat Genet	Trans-ethnic association study of blood pressure determinants in over 750,000 individuals.	365,998 European ancestry individuals, 63,490 African ancestry individuals, 22,802 Hispanic individuals, 4,792 Asian ancestry individuals, 2,695 Native American ancestry individuals	299,024 European ancestry individuals, 17,277 individuals	Affymetrix [NR] (imputed)	Genome-wide genotyping array	www.ncbi.nlm.nih.gov/pubmed/30578418	http://www.ebi.ac.uk/efo/EFO_0005763	2019-03-07	GCST007269
rs10857147	4	81181072	4q21.21	T	FGF5 (intergenic)	17	0.0102668	1.14008e-10	Pulse pressure	0.823028	5e-13	30487518	Takeuchi F	2018-11-28	Nat Commun	Interethnic analyses of blood pressure loci in populations of East Asian and European descent.	130,777 Japanese ancestry individuals	53,008 East Asian individuals, 105,253 Japanese ancestry individuals	Illumina [6200000] (imputed)	Genome-wide genotyping array	www.ncbi.nlm.nih.gov/pubmed/30487518	http://www.ebi.ac.uk/efo/EFO_0005763	2019-05-02	GCST007705
rs10857147	4	81181072	4q21.21	T	FGF5 (intergenic)	17	0.0102668	1.14008e-10	Red blood cell count	-3.68398	1e-10	27863252	Astle WJ	2016-11-17	Cell	The Allelic Landscape of Human Blood Cell Trait Variation and Links to Common Complex Disease.	172,952 European ancestry individuals	NA	Affymetrix [~ 2500000] (imputed)	Genome-wide genotyping array	www.ncbi.nlm.nih.gov/pubmed/27863252	http://www.ebi.ac.uk/efo/EFO_0004305	2017-08-30	GCST004601
rs10857147	4	81181072	4q21.21	T	FGF5 (intergenic)	17	0.0102668	1.14008e-10	Serum uric acid levels	3.44202	1e-11	30993211	Nakatochi M	2019-04-08	Commun Biol	Genome-wide meta-analysis identifies multiple novel loci associated with serum uric acid levels in Japanese individuals.	121,745 Japanese ancestry individuals	at least 101,293 European ancestry individuals	Illumina [5864938] (imputed)	Genome-wide genotyping array	www.ncbi.nlm.nih.gov/pubmed/30993211	http://www.ebi.ac.uk/efo/EFO_0004761	2019-05-07	GCST007725
rs10857147	4	81181072	4q21.21	T	FGF5 (intergenic)	17	0.0102668	1.14008e-10	Systolic blood pressure	-0.0312079	9e-32	30487518	Takeuchi F	2018-11-28	Nat Commun	Interethnic analyses of blood pressure loci in populations of East Asian and European descent.	130,777 Japanese ancestry individuals	53,008 East Asian individuals, 105,253 European ancestry individuals	Illumina [6200000] (imputed)	Genome-wide genotyping array	www.ncbi.nlm.nih.gov/pubmed/30487518	http://www.ebi.ac.uk/efo/EFO_0006335	2019-05-02	GCST007703
rs10857147	4	81181072	4q21.21	T	FGF5 (intergenic)	17	0.0102668	1.14008e-10	Systolic blood pressure	-0.462353	3e-64	30578418	Giri A	2018-12-21	Nat Genet	Trans-ethnic association study of blood pressure determinants in over 750,000 individuals.	365,998 European ancestry individuals, 63,490 African ancestry individuals, 22,802 Hispanic individuals, 4,792 Asian ancestry individuals, 2,695 Native American ancestry individuals	299,024 European ancestry individuals, 17,277 individuals	Affymetrix [NR] (imputed)	Genome-wide genotyping array	www.ncbi.nlm.nih.gov/pubmed/30578418	http://www.ebi.ac.uk/efo/EFO_0006335	2019-03-07	GCST007267
rs1391371	6	32603798	6p21.32	T	HLA-DQA1 (intergenic)	17	0.018601	2.49486e-25	Chronic rhinosinusitis	0.198851	4e-15	30643255	Kristjansson RP	2019-01-14	Nat Genet	A loss-of-function variant in ALOX15 protects against nasal polyps and chronic rhinosinusitis.	251 European ancestry whole-genome sequenced cases, 5,357 European ancestry cases, 13,957 European ancestry whole-genome sequenced controls, 746,129 European ancestry controls	NA	Affymetrix, Illumina [up to 37123566] (imputed)	Genome-wide genotyping array, Genome-wide sequencing	www.ncbi.nlm.nih.gov/pubmed/30643255	http://www.ebi.ac.uk/efo/EFO_1000024	2019-03-28	GCST007444
rs1391371	6	32603798	6p21.32	T	HLA-DQA1 (intergenic)	17	0.018601	2.49486e-25	Medication use (glucocorticoids)	-1.58904	2e-48	31015401	Wu Y	2019-04-23	Nat Commun	Genome-wide association study of medication-use and associated disease in the UK Biobank.	17,352 European ancestry cases, 188,348 European ancestry controls	NA	Affymetrix [7288503] (imputed)	Genome-wide genotyping array	www.ncbi.nlm.nih.gov/pubmed/31015401	NA	2019-06-21	GCST007942
rs1391371	6	32603798	6p21.32	T	HLA-DQA1 (intergenic)	17	0.018601	2.49486e-25	Nasal polyps	0.385262	7e-49	30643255	Kristjansson RP	2019-01-14	Nat Genet	A loss-of-function variant in ALOX15 protects against nasal polyps and chronic rhinosinusitis.	86 European ancestry whole-genome sequenced cases, 4,280 European ancestry cases, 13,941 European ancestry whole-genome sequenced controls, 700,740 European ancestry controls	NA	Affymetrix, Illumina [up to 37123566] (imputed)	Genome-wide genotyping array, Genome-wide sequencing	www.ncbi.nlm.nih.gov/pubmed/30643255	http://www.ebi.ac.uk/efo/EFO_1000391	2019-03-28	GCST007443
rs74617384	6	160997118	6q25.3	T	LPA (intronic)	17	0.0244554	2.25876e-20	Cholesterol, total	-2.11081	3e-09	28270201	Nagy R	2017-03-07	Genome Med	Exploration of haplotype research consortium imputation for genome-wide association studies in 20,032 Generation Scotland participants.	19,259 British ancestry individuals from 6863 families.	NA	Illumina [24111857] (imputed)	Genome-wide genotyping array	www.ncbi.nlm.nih.gov/pubmed/28270201	http://www.ebi.ac.uk/efo/EFO_0004574	2017-06-21	GCST004209
rs74617384	6	160997118	6q25.3	T	LPA (intronic)	17	0.0244554	2.25876e-20	Coronary artery disease in diabetes	0.322083	3e-12	30003307	Fall T	2018-07-12	Diabetologia	Genome-wide association study of coronary artery disease among individuals with diabetes: the UK Biobank.	3,968 British ancestry cases, 11,698 British ancestry controls	NA	Affymetrix [9087334] (imputed)	Genome-wide genotyping array	www.ncbi.nlm.nih.gov/pubmed/30003307	http://www.ebi.ac.uk/efo/EFO_0000400, http://www.ebi.ac.uk/efo/EFO_0000378	2018-10-16	GCST006405
rs74617384	6	160997118	6q25.3	T	LPA (intronic)	17	0.0244554	2.25876e-20	Medication use (antithrombotic agents)	-2.16394	1e-20	31015401	Wu Y	2019-04-23	Nat Commun	Genome-wide association study of medication-use and associated disease in the UK Biobank.	67,653 European ancestry cases, 85,986 European ancestry controls	NA	Affymetrix [7288503] (imputed)	Genome-wide genotyping array	www.ncbi.nlm.nih.gov/pubmed/31015401	NA	2019-06-21	GCST007924
rs74617384	6	160997118	6q25.3	T	LPA (intronic)	17	0.0244554	2.25876e-20	Medication use (beta blocking agents)	-2.20542	4e-13	31015401	Wu Y	2019-04-23	Nat Commun	Genome-wide association study of medication-use and associated disease in the UK Biobank.	31,700 European ancestry cases, 192,324 European ancestry controls	NA	Affymetrix [7288503] (imputed)	Genome-wide genotyping array	www.ncbi.nlm.nih.gov/pubmed/31015401	NA	2019-06-21	GCST007927
rs74617384	6	160997118	6q25.3	T	LPA (intronic)	17	0.0244554	2.25876e-20	Medication use (HMG CoA reductase inhibitors)	-1.7072	3e-69	31015401	Wu Y	2019-04-23	Nat Commun	Genome-wide association study of medication-use and associated disease in the UK Biobank.	73,475 European ancestry cases, 216,910 European ancestry controls	NA	Affymetrix [7288503] (imputed)	Genome-wide genotyping array	www.ncbi.nlm.nih.gov/pubmed/31015401	NA	2019-06-21	GCST007931
rs74617384	6	160997118	6q25.3	T	LPA (intronic)	17	0.0244554	2.25876e-20	Medication use (salicylic acid and derivatives)	-2.25337	3e-13	31015401	Wu Y	2019-04-23	Nat Commun	Genome-wide association study of medication-use and associated disease in the UK Biobank.	61,583 European ancestry cases, 50,427 European ancestry controls	NA	Affymetrix [7288503] (imputed)	Genome-wide genotyping array	www.ncbi.nlm.nih.gov/pubmed/31015401	http://www.ebi.ac.uk/efo/EFO_0007013	2019-06-21	GCST007937
rs415895	11	9769562	11p15.4	C	SWAP70 (exonic)	17	-0.00834209	3.18541e-08	Blood protein levels	1.30933	4e-25	29875488	Sun BB	2018-06-06	Nature	Genomic atlas of the human plasma proteome.	3,301 European ancestry individuals	NA	Affymetrix [10572788] (imputed)	Genome-wide genotyping array	www.ncbi.nlm.nih.gov/pubmed/29875488	http://www.ebi.ac.uk/efo/EFO_0007937	2018-07-05	GCST005806
rs415895	11	9769562	11p15.4	C	SWAP70 (exonic)	17	-0.00834209	3.18541e-08	High light scatter reticulocyte percentage of red cells	3.81657	4e-09	27863252	Astle WJ	2016-11-17	Cell	The Allelic Landscape of Human Blood Cell Trait Variation and Links to Common Complex Disease.	170,763 European ancestry individuals	NA	Affymetrix [~ 2500000] (imputed)	Genome-wide genotyping array	www.ncbi.nlm.nih.gov/pubmed/27863252	http://www.ebi.ac.uk/efo/EFO_0007986	2017-08-30	GCST004612
rs415895	11	9769562	11p15.4	C	SWAP70 (exonic)	17	-0.00834209	3.18541e-08	Mean corpuscular hemoglobin concentration	3.73758	5e-11	27863252	Astle WJ	2016-11-17	Cell	The Allelic Landscape of Human Blood Cell Trait Variation and Links to Common Complex Disease.	172,851 European ancestry individuals	NA	Affymetrix [~ 2500000] (imputed)	Genome-wide genotyping array	www.ncbi.nlm.nih.gov/pubmed/27863252	http://www.ebi.ac.uk/efo/EFO_0004528	2017-08-30	GCST004605
rs415895	11	9769562	11p15.4	C	SWAP70 (exonic)	17	-0.00834209	3.18541e-08	Medication use (agents acting on the renin-angiotensin system)	-2.95505	1e-16	31015401	Wu Y	2019-04-23	Nat Commun	Genome-wide association study of medication-use and associated disease in the UK Biobank.	62,752 European ancestry cases, 174,778 European ancestry controls	NA	Affymetrix [7288503] (imputed)	Genome-wide genotyping array	www.ncbi.nlm.nih.gov/pubmed/31015401	NA	2019-06-21	GCST007930
rs415895	11	9769562	11p15.4	C	SWAP70 (exonic)	17	-0.00834209	3.18541e-08	Reticulocyte count	3.6245	1e-12	27863252	Astle WJ	2016-11-17	Cell	The Allelic Landscape of Human Blood Cell Trait Variation and Links to Common Complex Disease.	170,641 European ancestry individuals	NA	Affymetrix [~ 2500000] (imputed)	Genome-wide genotyping array	www.ncbi.nlm.nih.gov/pubmed/27863252	http://www.ebi.ac.uk/efo/EFO_0007986	2017-08-30	GCST004622
rs415895	11	9769562	11p15.4	C	SWAP70 (exonic)	17	-0.00834209	3.18541e-08	Reticulocyte fraction of red cells	3.57551	9e-14	27863252	Astle WJ	2016-11-17	Cell	The Allelic Landscape of Human Blood Cell Trait Variation and Links to Common Complex Disease.	170,690 European ancestry individuals	NA	Affymetrix [~ 2500000] (imputed)	Genome-wide genotyping array	www.ncbi.nlm.nih.gov/pubmed/27863252	http://www.ebi.ac.uk/efo/EFO_0007986	2017-08-30	GCST004619
rs4076834	2	43854488	2p21	T	ABCG8 (intronic)	19	-0.0103704	7.31869e-09	Cholesterol to total lipids ratio in large HDL	0.0475698	2e-09	35213538	Richardson TG	2022-02-25	PLoS Biol	Characterising metabolomic signatures of lipid-modifying therapies through drug target mendelian randomisation.	115,082 European ancestry individuals	NA	NR [11722792] (imputed)	Genome-wide genotyping array	www.ncbi.nlm.nih.gov/pubmed/35213538	http://www.ebi.ac.uk/efo/EFO_0020943, http://www.ebi.ac.uk/efo/EFO_0004612	2022-04-27	GCST90092845
rs4076834	2	43854488	2p21	?	ABCG8 (intronic)	19	-0.0103704	7.31869e-09	Coronary artery disease	0.0607567	4e-09	33020668	Koyama S	2020-10-05	Nat Genet	Population-specific and trans-ancestry genome-wide analyses identify distinct and shared genetic risk loci for coronary artery disease.	25,892 Japanese ancestry cases, 95,342 European ancestry cases, 142,336 Japanese ancestry controls, 385,488 European ancestry controls	NA	Illumina [4804024] (imputed)	Genome-wide genotyping array	www.ncbi.nlm.nih.gov/pubmed/33020668	http://www.ebi.ac.uk/efo/EFO_0001645	2020-12-11	GCST010866
rs1480380	6	32913246	6p21.32	T	HLA-DMA (intergenic)	20	8.19138e-05	2.89274e-08	Idiopathic membranous nephropathy	1.11514	4e-39	21323541	Stanescu HC	2011-02-22	N Engl J Med	Risk HLA-DQA1 and PLA(2)R1 alleles in idiopathic membranous nephropathy.	556 European ancestry cases, 2,338 European ancestry controls	NA	Illumina [242824]	Genome-wide genotyping array	www.ncbi.nlm.nih.gov/pubmed/21323541	http://www.ebi.ac.uk/efo/EFO_0004254	2015-05-29	GCST000984
rs34290285	2	242698640	2q37.3	A	D2HGDH (intronic)	1; 7	-0.00948161; -0.0166902	1.96881e-08; 3.43015e-16	Allergic disease (asthma, hay fever or eczema)	-0.0788112	4e-33	29083406	Ferreira MA	2017-10-30	Nat Genet	Shared genetic origin of asthma, hay fever and eczema elucidates allergic disease biology.	180,129 European ancestry cases, 180,709 European ancestry controls	NA	Affymetrix, Illumina [8307659] (imputed)	Genome-wide genotyping array	www.ncbi.nlm.nih.gov/pubmed/29083406	http://www.ebi.ac.uk/efo/EFO_0003785	2017-12-05	GCST005038
rs34290285	2	242698640	2q37.3	A	D2HGDH (intronic)	1; 7	-0.00948161; -0.0166902	1.96881e-08; 3.43015e-16	Asthma	-0.116894	9e-52	30929738	Ferreira MAR	2019-03-28	Am J Hum Genet	Genetic Architectures of Childhood- and Adult-Onset Asthma Are Partly Distinct.	40,544 European ancestry cases, 300,671 European ancestry controls	NA	Affymetrix [9000000] (imputed)	Genome-wide genotyping array	www.ncbi.nlm.nih.gov/pubmed/30929738	http://www.ebi.ac.uk/efo/EFO_0000270	2019-05-14	GCST007798
rs34290285	2	242698640	2q37.3	A	D2HGDH (intronic)	1; 7	-0.00948161; -0.0166902	1.96881e-08; 3.43015e-16	Asthma (adult onset)	-0.0778865	2e-11	31036433	Pividori M	2019-04-26	Lancet Respir Med	Shared and distinct genetic risk factors for childhood-onset and adult-onset asthma: genome-wide and transcriptome-wide studies.	21,564 British ancestry cases, 318,237 British ancestry controls	NA	Affymetrix [10894596] (imputed)	Genome-wide genotyping array	www.ncbi.nlm.nih.gov/pubmed/31036433	http://www.ebi.ac.uk/efo/EFO_1002011	2019-06-27	GCST007993
rs34290285	2	242698640	2q37.3	A	D2HGDH (intronic)	1; 7	-0.00948161; -0.0166902	1.96881e-08; 3.43015e-16	Asthma (childhood onset)	-0.162969	2e-20	31036433	Pividori M	2019-04-26	Lancet Respir Med	Shared and distinct genetic risk factors for childhood-onset and adult-onset asthma: genome-wide and transcriptome-wide studies.	9,433 British ancestry cases, 318,237 British ancestry controls	NA	Affymetrix [10894596] (imputed)	Genome-wide genotyping array	www.ncbi.nlm.nih.gov/pubmed/31036433	http://www.ebi.ac.uk/efo/EFO_0004591	2019-06-27	GCST007995
rs34290285	2	242698640	2q37.3	A	D2HGDH (intronic)	1; 7	-0.00948161; -0.0166902	1.96881e-08; 3.43015e-16	Asthma (moderate or severe)	-0.174353	2e-23	30552067	Shrine N	2018-12-11	Lancet Respir Med	Moderate-to-severe asthma in individuals of European ancestry: a genome-wide association study.	5,135 European ancestry cases, 25,675 European ancestry controls	5,414 European ancestry cases, 21,471 European ancestry controls	Affymetrix [33771858] (imputed)	Genome-wide genotyping array	www.ncbi.nlm.nih.gov/pubmed/30552067	http://www.ebi.ac.uk/efo/EFO_0000270	2019-01-18	GCST006911
rs34290285	2	242698640	2q37.3	A	D2HGDH (intronic)	1; 7	-0.00948161; -0.0166902	1.96881e-08; 3.43015e-16	Asthma onset (childhood vs adult)	-0.0685928	2e-08	30929738	Ferreira MAR	2019-03-28	Am J Hum Genet	Genetic Architectures of Childhood- and Adult-Onset Asthma Are Partly Distinct.	13,962 European ancestry childhood onset cases, 14,873 European ancestry adult onset cases	31,002 European ancestry childhood onset cases, 16,297 European ancestry adult onset cases	Affymetrix [9000000] (imputed)	Genome-wide genotyping array	www.ncbi.nlm.nih.gov/pubmed/30929738	http://www.ebi.ac.uk/efo/EFO_0004847, http://www.ebi.ac.uk/efo/EFO_0000270	2019-05-14	GCST007797
rs34290285	2	242698640	2q37.3	A	D2HGDH (intronic)	1; 7	-0.00948161; -0.0166902	1.96881e-08; 3.43015e-16	Eosinophil counts	-3.18844	5e-24	27863252	Astle WJ	2016-11-17	Cell	The Allelic Landscape of Human Blood Cell Trait Variation and Links to Common Complex Disease.	172,275 European ancestry individuals	NA	Affymetrix [~ 2500000] (imputed)	Genome-wide genotyping array	www.ncbi.nlm.nih.gov/pubmed/27863252	http://www.ebi.ac.uk/efo/EFO_0004842	2017-08-30	GCST004606
rs34290285	2	242698640	2q37.3	A	D2HGDH (intronic)	1; 7	-0.00948161; -0.0166902	1.96881e-08; 3.43015e-16	Eosinophil percentage of granulocytes	-3.25148	3e-21	27863252	Astle WJ	2016-11-17	Cell	The Allelic Landscape of Human Blood Cell Trait Variation and Links to Common Complex Disease.	170,536 European ancestry individuals	NA	Affymetrix [~ 2500000] (imputed)	Genome-wide genotyping array	www.ncbi.nlm.nih.gov/pubmed/27863252	http://www.ebi.ac.uk/efo/EFO_0007996	2017-08-30	GCST004617
rs34290285	2	242698640	2q37.3	A	D2HGDH (intronic)	1; 7	-0.00948161; -0.0166902	1.96881e-08; 3.43015e-16	Eosinophil percentage of white cells	-3.1586	2e-25	27863252	Astle WJ	2016-11-17	Cell	The Allelic Landscape of Human Blood Cell Trait Variation and Links to Common Complex Disease.	172,378 European ancestry individuals	NA	Affymetrix [~ 2500000] (imputed)	Genome-wide genotyping array	www.ncbi.nlm.nih.gov/pubmed/27863252	http://www.ebi.ac.uk/efo/EFO_0007991	2017-08-30	GCST004600
rs34290285	2	242698640	2q37.3	A	D2HGDH (intronic)	1; 7	-0.00948161; -0.0166902	1.96881e-08; 3.43015e-16	Medication use (adrenergics, inhalants)	-2.17611	5e-28	31015401	Wu Y	2019-04-23	Nat Commun	Genome-wide association study of medication-use and associated disease in the UK Biobank.	28,880 European ancestry cases, 147,565 European ancestry controls	NA	Affymetrix [7288503] (imputed)	Genome-wide genotyping array	www.ncbi.nlm.nih.gov/pubmed/31015401	NA	2019-06-21	GCST007941
rs34290285	2	242698640	2q37.3	A	D2HGDH (intronic)	1; 7	-0.00948161; -0.0166902	1.96881e-08; 3.43015e-16	Medication use (antihistamines for systemic use)	-2.48446	6e-09	31015401	Wu Y	2019-04-23	Nat Commun	Genome-wide association study of medication-use and associated disease in the UK Biobank.	13,984 European ancestry cases, 137,652 European ancestry controls	NA	Affymetrix [7288503] (imputed)	Genome-wide genotyping array	www.ncbi.nlm.nih.gov/pubmed/31015401	NA	2019-06-21	GCST007943
rs34290285	2	242698640	2q37.3	A	D2HGDH (intronic)	1; 7	-0.00948161; -0.0166902	1.96881e-08; 3.43015e-16	Medication use (glucocorticoids)	-2.05889	2e-23	31015401	Wu Y	2019-04-23	Nat Commun	Genome-wide association study of medication-use and associated disease in the UK Biobank.	17,352 European ancestry cases, 188,348 European ancestry controls	NA	Affymetrix [7288503] (imputed)	Genome-wide genotyping array	www.ncbi.nlm.nih.gov/pubmed/31015401	NA	2019-06-21	GCST007942
rs34290285	2	242698640	2q37.3	A	D2HGDH (intronic)	1; 7	-0.00948161; -0.0166902	1.96881e-08; 3.43015e-16	Neutrophil percentage of granulocytes	-3.33473	3e-18	27863252	Astle WJ	2016-11-17	Cell	The Allelic Landscape of Human Blood Cell Trait Variation and Links to Common Complex Disease.	170,672 European ancestry individuals	NA	Affymetrix [~ 2500000] (imputed)	Genome-wide genotyping array	www.ncbi.nlm.nih.gov/pubmed/27863252	http://www.ebi.ac.uk/efo/EFO_0007994	2017-08-30	GCST004623
rs34290285	2	242698640	2q37.3	A	D2HGDH (intronic)	1; 7	-0.00948161; -0.0166902	1.96881e-08; 3.43015e-16	Sum eosinophil basophil counts	-3.25998	5e-21	27863252	Astle WJ	2016-11-17	Cell	The Allelic Landscape of Human Blood Cell Trait Variation and Links to Common Complex Disease.	171,771 European ancestry individuals	NA	Affymetrix [~ 2500000] (imputed)	Genome-wide genotyping array	www.ncbi.nlm.nih.gov/pubmed/27863252	http://www.ebi.ac.uk/efo/EFO_0005090, http://www.ebi.ac.uk/efo/EFO_0004842	2017-08-30	GCST004624
rs7936323	11	76293758	11q13.5	A	EMSY (intergenic)	16; 8	-0.0089361; -0.0102212	1.37506e-09; 1.18539e-08	Allergic disease (asthma, hay fever or eczema)	0.0843411	2e-63	29083406	Ferreira MA	2017-10-30	Nat Genet	Shared genetic origin of asthma, hay fever and eczema elucidates allergic disease biology.	180,129 European ancestry cases, 180,709 European ancestry controls	NA	Affymetrix, Illumina [8307659] (imputed)	Genome-wide genotyping array	www.ncbi.nlm.nih.gov/pubmed/29083406	http://www.ebi.ac.uk/efo/EFO_0003785	2017-12-05	GCST005038
rs7936323	11	76293758	11q13.5	A	EMSY (intergenic)	16; 8	-0.0089361; -0.0102212	1.37506e-09; 1.18539e-08	Allergic rhinitis	0.076961	7e-24	30013184	Waage J	2018-07-16	Nat Genet	Genome-wide association and HLA fine-mapping studies identify risk loci and genetic pathways underlying allergic rhinitis.	59,762 European and unknown ancestry cases, 152,358 European and unknown ancestry controls	60,720 European ancestry cases, 618,527 European ancestry controls	Affymetrix, Illumina, Perlegen [16531985] (imputed)	Genome-wide genotyping array	www.ncbi.nlm.nih.gov/pubmed/30013184	http://www.ebi.ac.uk/efo/EFO_0005854	2018-10-17	GCST006409
rs7936323	11	76293758	11q13.5	A	EMSY (intergenic)	16; 8	-0.0089361; -0.0102212	1.37506e-09; 1.18539e-08	Eosinophil counts	-3.03468	2e-41	27863252	Astle WJ	2016-11-17	Cell	The Allelic Landscape of Human Blood Cell Trait Variation and Links to Common Complex Disease.	172,275 European ancestry individuals	NA	Affymetrix [~ 2500000] (imputed)	Genome-wide genotyping array	www.ncbi.nlm.nih.gov/pubmed/27863252	http://www.ebi.ac.uk/efo/EFO_0004842	2017-08-30	GCST004606
rs7936323	11	76293758	11q13.5	A	EMSY (intergenic)	16; 8	-0.0089361; -0.0102212	1.37506e-09; 1.18539e-08	Eosinophil percentage of granulocytes	-3.07582	5e-38	27863252	Astle WJ	2016-11-17	Cell	The Allelic Landscape of Human Blood Cell Trait Variation and Links to Common Complex Disease.	170,536 European ancestry individuals	NA	Affymetrix [~ 2500000] (imputed)	Genome-wide genotyping array	www.ncbi.nlm.nih.gov/pubmed/27863252	http://www.ebi.ac.uk/efo/EFO_0007996	2017-08-30	GCST004617
rs7936323	11	76293758	11q13.5	A	EMSY (intergenic)	16; 8	-0.0089361; -0.0102212	1.37506e-09; 1.18539e-08	Eosinophil percentage of white cells	-3.03542	2e-41	27863252	Astle WJ	2016-11-17	Cell	The Allelic Landscape of Human Blood Cell Trait Variation and Links to Common Complex Disease.	172,378 European ancestry individuals	NA	Affymetrix [~ 2500000] (imputed)	Genome-wide genotyping array	www.ncbi.nlm.nih.gov/pubmed/27863252	http://www.ebi.ac.uk/efo/EFO_0007991	2017-08-30	GCST004600
rs7936323	11	76293758	11q13.5	A	EMSY (intergenic)	16; 8	-0.0089361; -0.0102212	1.37506e-09; 1.18539e-08	Neutrophil percentage of granulocytes	-3.11832	4e-35	27863252	Astle WJ	2016-11-17	Cell	The Allelic Landscape of Human Blood Cell Trait Variation and Links to Common Complex Disease.	170,672 European ancestry individuals	NA	Affymetrix [~ 2500000] (imputed)	Genome-wide genotyping array	www.ncbi.nlm.nih.gov/pubmed/27863252	http://www.ebi.ac.uk/efo/EFO_0007994	2017-08-30	GCST004623
rs7936323	11	76293758	11q13.5	A	EMSY (intergenic)	16; 8	-0.0089361; -0.0102212	1.37506e-09; 1.18539e-08	Sum eosinophil basophil counts	-3.07581	3e-38	27863252	Astle WJ	2016-11-17	Cell	The Allelic Landscape of Human Blood Cell Trait Variation and Links to Common Complex Disease.	171,771 European ancestry individuals	NA	Affymetrix [~ 2500000] (imputed)	Genome-wide genotyping array	www.ncbi.nlm.nih.gov/pubmed/27863252	http://www.ebi.ac.uk/efo/EFO_0005090, http://www.ebi.ac.uk/efo/EFO_0004842	2017-08-30	GCST004624
rs6090040	20	62692060	20q13.33	A	TCEA2 (intronic)	17; 10	0.00807939; -0.00742134	2.64865e-08; 3.32964e-08	Pulse pressure	-1.53294	4e-18	30578418	Giri A	2018-12-21	Nat Genet	Trans-ethnic association study of blood pressure determinants in over 750,000 individuals.	365,998 European ancestry individuals, 63,490 African ancestry individuals, 22,802 Hispanic individuals, 4,792 Asian ancestry individuals, 2,695 Native American ancestry individuals	299,024 European ancestry individuals, 17,277 individuals	Affymetrix [NR] (imputed)	Genome-wide genotyping array	www.ncbi.nlm.nih.gov/pubmed/30578418	http://www.ebi.ac.uk/efo/EFO_0005763	2019-03-07	GCST007269
rs6090040	20	62692060	20q13.33	A	TCEA2 (intronic)	17; 10	0.00807939; -0.00742134	2.64865e-08; 3.32964e-08	Systolic blood pressure	-1.32803	1e-09	27841878	Hoffmann TJ	2016-11-14	Nat Genet	Genome-wide association analyses using electronic health records identify new loci influencing blood pressure variation.	295,529 European ancestry individuals, 8,231 Latino individuals, 3,058 African American individuals, 2,029 African British individuals, 7,701 East Asian ancestry individuals, 2,735 South Asian ancestry individuals, 1,979 mixed and unknown ancestry individuals	NA	Affymetrix [at least 2696785] (imputed)	Genome-wide genotyping array	www.ncbi.nlm.nih.gov/pubmed/27841878	http://www.ebi.ac.uk/efo/EFO_0006335	2019-02-10	GCST007099
rs6679677	1	114303808	1p13.2	A	RSBN1 (downstream)	4; 13; 17	0.0160998; -0.0174531; 0.0162619	4.43897e-13; 1.28703e-14; 7.17296e-12	Antineutrophil cytoplasmic antibody-associated vasculitis	0.336472	2e-08	28029757	Merkel PA	2016-12-28	Arthritis Rheumatol	Identification of Functional and Expression Polymorphisms Associated With Risk for Antineutrophil Cytoplasmic Autoantibody-Associated Vasculitis.	1,015 European ancestry granulomatosis with polyangiitis cases, 206 European ancestry microscopic polyangiitis cases, 3,258 European ancestry controls.	541 European ancestry granulomatosis with polyangiitis cases, 30 European ancestry microscopic polyangiitis cases, 1,465 European ancestry controls.	Affymetrix [at least 333035] (imputed)	Genome-wide genotyping array	www.ncbi.nlm.nih.gov/pubmed/28029757	http://www.ebi.ac.uk/efo/EFO_0004826	2017-05-11	GCST003976
rs6679677	1	114303808	1p13.2	A	RSBN1 (downstream)	4; 13; 17	0.0160998; -0.0174531; 0.0162619	4.43897e-13; 1.28703e-14; 7.17296e-12	Crohn's disease	-0.178983	2e-15	23128233	Jostins L	2012-11-01	Nature	Host-microbe interactions have shaped the genetic architecture of inflammatory bowel disease.	Up to 12,924 European ancestry cases, up to 21,442 European ancestry controls	Up to 25,683 European ancestry cases, up to 17,015 European ancestry controls	Affymetrix, Illumina [1230000] (imputed)	Genome-wide genotyping array	www.ncbi.nlm.nih.gov/pubmed/23128233	http://www.ebi.ac.uk/efo/EFO_0000384	2013-02-12	GCST001729
rs6679677	1	114303808	1p13.2	A	RSBN1 (downstream)	4; 13; 17	0.0160998; -0.0174531; 0.0162619	4.43897e-13; 1.28703e-14; 7.17296e-12	Hypothyroidism	0.30822	3e-13	22493691	Eriksson N	2012-04-06	PLoS One	Novel associations for hypothyroidism include known autoimmune risk loci.	3,736 European ancestry cases, 35,546 European ancestry controls	NA	Illumina [870065]	Genome-wide genotyping array	www.ncbi.nlm.nih.gov/pubmed/22493691	http://www.ebi.ac.uk/efo/EFO_0004705	2012-05-25	GCST001474
rs6679677	1	114303808	1p13.2	A	RSBN1 (downstream)	4; 13; 17	0.0160998; -0.0174531; 0.0162619	4.43897e-13; 1.28703e-14; 7.17296e-12	Juvenile idiopathic arthritis (oligoarticular or rheumatoid factor-negative polyarticular)	0.463734	3e-25	23603761	Hinks A	2013-04-21	Nat Genet	Dense genotyping of immune-related disease regions identifies 14 new susceptibility loci for juvenile idiopathic arthritis.	2,816 European ancestry cases, 13,056 European ancestry controls	NA	Illumina [123003]	Targeted genotyping array [ImmunoChip]	www.ncbi.nlm.nih.gov/pubmed/23603761	http://www.ebi.ac.uk/efo/EFO_1001999, http://www.ebi.ac.uk/efo/EFO_1002020, http://www.ebi.ac.uk/efo/EFO_1002019	2018-04-25	GCST005528
rs6679677	1	114303808	1p13.2	A	RSBN1 (downstream)	4; 13; 17	0.0160998; -0.0174531; 0.0162619	4.43897e-13; 1.28703e-14; 7.17296e-12	Medication use (immunosuppressants)	-1.09581	3e-19	31015401	Wu Y	2019-04-23	Nat Commun	Genome-wide association study of medication-use and associated disease in the UK Biobank.	3,954 European ancestry cases, 268,648 European ancestry controls	NA	Affymetrix [7288503] (imputed)	Genome-wide genotyping array	www.ncbi.nlm.nih.gov/pubmed/31015401	NA	2019-06-21	GCST007933
rs6679677	1	114303808	1p13.2	A	RSBN1 (downstream)	4; 13; 17	0.0160998; -0.0174531; 0.0162619	4.43897e-13; 1.28703e-14; 7.17296e-12	Rheumatoid arthritis	0.683097	6e-25	17554300	Wellcome Trust Case Control Consortium	2007-06-07	Nature	Genome-wide association study of 14,000 cases of seven common diseases and 3,000 shared controls.	1,860 European ancestry cases, 2,938 European ancestry controls	NA	Affymetrix [469557]	Genome-wide genotyping array	www.ncbi.nlm.nih.gov/pubmed/17554300	http://www.ebi.ac.uk/efo/EFO_0000685	2008-06-16	GCST000040
rs6679677	1	114303808	1p13.2	A	RSBN1 (downstream)	4; 13; 17	0.0160998; -0.0174531; 0.0162619	4.43897e-13; 1.28703e-14; 7.17296e-12	Systemic lupus erythematosus	0.34359	2e-23	28714469	Langefeld CD	2017-07-17	Nat Commun	Transancestral mapping and genetic load in systemic lupus erythematosus.	6,748 European ancestry cases, 11,516 European ancestry controls	NA	Illumina [at least 5000000] (imputed)	Targeted genotyping array [ImmunoChip]	www.ncbi.nlm.nih.gov/pubmed/28714469	http://www.ebi.ac.uk/efo/EFO_0002690	2019-03-26	GCST007400
rs6679677	1	114303808	1p13.2	A	RSBN1 (downstream)	4; 13; 17	0.0160998; -0.0174531; 0.0162619	4.43897e-13; 1.28703e-14; 7.17296e-12	Systemic lupus erythematosus	0.329304	1e-15	26502338	Bentham J	2015-10-26	Nat Genet	Genetic association analyses implicate aberrant regulation of innate and adaptive immunity genes in the pathogenesis of systemic lupus erythematosus.	5,201 European ancestry cases, 9,066 European ancestry controls	NA	Illumina [> 644674] (imputed)	Genome-wide genotyping array	www.ncbi.nlm.nih.gov/pubmed/26502338	http://www.ebi.ac.uk/efo/EFO_0002690	2016-09-23	GCST003156
rs6679677	1	114303808	1p13.2	A	RSBN1 (downstream)	4; 13; 17	0.0160998; -0.0174531; 0.0162619	4.43897e-13; 1.28703e-14; 7.17296e-12	Systemic seropositive rheumatic diseases (Systemic sclerosis or systemic lupus erythematosus or rheumatoid arthritis or idiopathic inflammatory myopathies)	0.29267	2e-28	30573655	Acosta-Herrera M	2018-12-20	Ann Rheum Dis	Genome-wide meta-analysis reveals shared new loci in systemic seropositive rheumatic diseases.	up to 4,595 European ancestry rheumatoid arthritis cases, up to 3,154 European ancestry systemic lupus erythematosus cases, up to 2,281 European ancestry systemic sclerosis cases, up to 1,674 European ancestry idiopathic inflammatory myopathy cases, 19,704 European ancestry controls	NA	Illumina [6450125] (imputed)	Genome-wide genotyping array	www.ncbi.nlm.nih.gov/pubmed/30573655	http://www.ebi.ac.uk/efo/EFO_0000717, http://www.ebi.ac.uk/efo/EFO_0000685, http://www.ebi.ac.uk/efo/EFO_0000783, http://www.ebi.ac.uk/efo/EFO_0002690	2019-03-11	GCST007278
rs6679677	1	114303808	1p13.2	A	RSBN1 (downstream)	4; 13; 17	0.0160998; -0.0174531; 0.0162619	4.43897e-13; 1.28703e-14; 7.17296e-12	Type 1 diabetes	0.636577	8e-24	17554260	Todd JA	2007-06-06	Nat Genet	Robust associations of four new chromosome regions from genome-wide analyses of type 1 diabetes.	2,000 European ancestry cases, 3,000 European ancestry controls	2,997 European ancestry trios, 4,000 European ancestry cases, 5,000 European ancestry controls	Affymetrix [NR]	Genome-wide genotyping array	www.ncbi.nlm.nih.gov/pubmed/17554260	http://www.ebi.ac.uk/efo/EFO_0001359	2008-06-16	GCST000038
rs6679677	1	114303808	1p13.2	A	RSBN1 (downstream)	4; 13; 17	0.0160998; -0.0174531; 0.0162619	4.43897e-13; 1.28703e-14; 7.17296e-12	Type 1 diabetes	0.598837	5e-26	17554300	Wellcome Trust Case Control Consortium	2007-06-07	Nature	Genome-wide association study of 14,000 cases of seven common diseases and 3,000 shared controls.	1,963 European ancestry cases, 2,938 European ancestry controls	(see Todd 2007)	Affymetrix [469557]	Genome-wide genotyping array	www.ncbi.nlm.nih.gov/pubmed/17554300	http://www.ebi.ac.uk/efo/EFO_0001359	2008-06-16	GCST000043
rs3918226	7	150690176	7q36.1	T	NOS3 (intronic)	5; 17	0.0170895; 0.015274	9.16756e-09; 1.09064e-08	Coronary artery disease	0.131028	2e-09	26343387	Nikpay M	2015-09-07	Nat Genet	A comprehensive 1,000 Genomes-based genome-wide association meta-analysis of coronary artery disease.	42,096 European ancestry cases, 361 African American cases, 758 Hispanic American cases, 12,658 South Asian ancestry cases, 1,802 Lebanese ancestry cases, 3,614 East Asian ancestry cases, 99,121 European ancestry controls, 2,778 African American controls, 3,337 Hispanic American controls, 12,899 South Asian ancestry controls, 466 Lebanese ancestry controls, 7,709 East Asian ancestry controls	NA	Affymetrix, Illumina [8600000] (imputed)	Genome-wide genotyping array	www.ncbi.nlm.nih.gov/pubmed/26343387	http://www.ebi.ac.uk/efo/EFO_0000378	2016-09-12	GCST003116
rs3918226	7	150690176	7q36.1	T	NOS3 (intronic)	5; 17	0.0170895; 0.015274	9.16756e-09; 1.09064e-08	Coronary artery disease	-2.10373	3e-21	29212778	van der Harst P	2017-12-06	Circ Res	Identification of 64 Novel Genetic Loci Provides an Expanded View on the Genetic Architecture of Coronary Artery Disease.	34,541 cases, 261,984 controls	88,192 cases, 162,544 controls	Affymetrix [7947838] (imputed)	Genome-wide genotyping array	www.ncbi.nlm.nih.gov/pubmed/29212778	http://www.ebi.ac.uk/efo/EFO_0000378	2018-01-29	GCST005194
rs3918226	7	150690176	7q36.1	T	NOS3 (intronic)	5; 17	0.0170895; 0.015274	9.16756e-09; 1.09064e-08	Coronary artery disease	-2.10455	3e-21	29212778	van der Harst P	2017-12-06	Circ Res	Identification of 64 Novel Genetic Loci Provides an Expanded View on the Genetic Architecture of Coronary Artery Disease.	88,192 cases, 162,544 controls	34,541 cases, 261,984 controls	NR [8041861] (imputed)	Genome-wide genotyping array	www.ncbi.nlm.nih.gov/pubmed/29212778	http://www.ebi.ac.uk/efo/EFO_0000378	2018-01-29	GCST005196
rs3918226	7	150690176	7q36.1	T	NOS3 (intronic)	5; 17	0.0170895; 0.015274	9.16756e-09; 1.09064e-08	Coronary artery disease	-2.23399	1e-20	29212778	van der Harst P	2017-12-06	Circ Res	Identification of 64 Novel Genetic Loci Provides an Expanded View on the Genetic Architecture of Coronary Artery Disease.	up to 122,733 cases, up to 424,528 controls	NA	Affymetrix [at least 7947838] (imputed)	Genome-wide genotyping array	www.ncbi.nlm.nih.gov/pubmed/29212778	http://www.ebi.ac.uk/efo/EFO_0000378	2018-01-29	GCST005195
rs3918226	7	150690176	7q36.1	T	NOS3 (intronic)	5; 17	0.0170895; 0.015274	9.16756e-09; 1.09064e-08	Coronary artery disease (myocardial infarction, percutaneous transluminal coronary angioplasty, coronary artery bypass grafting, angina or chromic ischemic heart disease)	0.122218	2e-12	28714975	Nelson CP	2017-07-17	Nat Genet	Association analyses based on false discovery rate implicate new loci for coronary artery disease.	18,467 European and unknown ancestry cases, 45,264 European and unknown ancestry controls	57,347 European and unknown ancestry cases, 219,521 European and unknown ancestry controls	Affymetrix [9149595] (imputed)	Genome-wide genotyping array	www.ncbi.nlm.nih.gov/pubmed/28714975	http://www.ebi.ac.uk/efo/EFO_0000378	2017-09-28	GCST004787
rs3918226	7	150690176	7q36.1	T	NOS3 (intronic)	5; 17	0.0170895; 0.015274	9.16756e-09; 1.09064e-08	Diastolic blood pressure	0.746548	4e-23	27841878	Hoffmann TJ	2016-11-14	Nat Genet	Genome-wide association analyses using electronic health records identify new loci influencing blood pressure variation.	295,529 European ancestry individuals, 8,231 Latino individuals, 3,058 African American individuals, 2,029 African British individuals, 7,701 East Asian ancestry individuals, 2,735 South Asian ancestry individuals, 1,979 mixed and unknown ancestry individuals	NA	Affymetrix [at least 2696785] (imputed)	Genome-wide genotyping array	www.ncbi.nlm.nih.gov/pubmed/27841878	http://www.ebi.ac.uk/efo/EFO_0006336	2019-02-10	GCST007094
rs3918226	7	150690176	7q36.1	T	NOS3 (intronic)	5; 17	0.0170895; 0.015274	9.16756e-09; 1.09064e-08	Diastolic blood pressure	-0.404965	2e-13	28739976	Wain LV	2017-07-24	Hypertension	Novel Blood Pressure Locus and Gene Discovery Using Genome-Wide Association Study and Expression Data Sets From Blood and the Kidney.	150,134 European ancestry individuals	87,359 European ancestry individuals, 140,886 European and unknown ancestry individuals	Affymetrix, Illumina, Perlegen [7994604] (imputed)	Genome-wide genotyping array	www.ncbi.nlm.nih.gov/pubmed/28739976	http://www.ebi.ac.uk/efo/EFO_0006336	2017-09-22	GCST004777
rs3918226	7	150690176	7q36.1	T	NOS3 (intronic)	5; 17	0.0170895; 0.015274	9.16756e-09; 1.09064e-08	Medication use (agents acting on the renin-angiotensin system)	-1.92881	2e-37	31015401	Wu Y	2019-04-23	Nat Commun	Genome-wide association study of medication-use and associated disease in the UK Biobank.	62,752 European ancestry cases, 174,778 European ancestry controls	NA	Affymetrix [7288503] (imputed)	Genome-wide genotyping array	www.ncbi.nlm.nih.gov/pubmed/31015401	NA	2019-06-21	GCST007930
rs3918226	7	150690176	7q36.1	T	NOS3 (intronic)	5; 17	0.0170895; 0.015274	9.16756e-09; 1.09064e-08	Medication use (beta blocking agents)	-1.92165	8e-21	31015401	Wu Y	2019-04-23	Nat Commun	Genome-wide association study of medication-use and associated disease in the UK Biobank.	31,700 European ancestry cases, 192,324 European ancestry controls	NA	Affymetrix [7288503] (imputed)	Genome-wide genotyping array	www.ncbi.nlm.nih.gov/pubmed/31015401	NA	2019-06-21	GCST007927
rs3918226	7	150690176	7q36.1	T	NOS3 (intronic)	5; 17	0.0170895; 0.015274	9.16756e-09; 1.09064e-08	Medication use (calcium channel blockers)	-1.82471	4e-26	31015401	Wu Y	2019-04-23	Nat Commun	Genome-wide association study of medication-use and associated disease in the UK Biobank.	31,904 European ancestry cases, 172,474 European ancestry controls	NA	Affymetrix [7288503] (imputed)	Genome-wide genotyping array	www.ncbi.nlm.nih.gov/pubmed/31015401	NA	2019-06-21	GCST007929
rs3918226	7	150690176	7q36.1	T	NOS3 (intronic)	5; 17	0.0170895; 0.015274	9.16756e-09; 1.09064e-08	Medication use (diuretics)	-1.79251	7e-29	31015401	Wu Y	2019-04-23	Nat Commun	Genome-wide association study of medication-use and associated disease in the UK Biobank.	34,453 European ancestry cases, 194,633 European ancestry controls	NA	Affymetrix [7288503] (imputed)	Genome-wide genotyping array	www.ncbi.nlm.nih.gov/pubmed/31015401	NA	2019-06-21	GCST007928
rs3918226	7	150690176	7q36.1	T	NOS3 (intronic)	5; 17	0.0170895; 0.015274	9.16756e-09; 1.09064e-08	Medication use (HMG CoA reductase inhibitors)	-2.68059	7e-11	31015401	Wu Y	2019-04-23	Nat Commun	Genome-wide association study of medication-use and associated disease in the UK Biobank.	73,475 European ancestry cases, 216,910 European ancestry controls	NA	Affymetrix [7288503] (imputed)	Genome-wide genotyping array	www.ncbi.nlm.nih.gov/pubmed/31015401	NA	2019-06-21	GCST007931
rs3918226	7	150690176	7q36.1	T	NOS3 (intronic)	5; 17	0.0170895; 0.015274	9.16756e-09; 1.09064e-08	Systolic blood pressure	-0.6757	2e-13	30578418	Giri A	2018-12-21	Nat Genet	Trans-ethnic association study of blood pressure determinants in over 750,000 individuals.	365,998 European ancestry individuals, 63,490 African ancestry individuals, 22,802 Hispanic individuals, 4,792 Asian ancestry individuals, 2,695 Native American ancestry individuals	299,024 European ancestry individuals, 17,277 individuals	Affymetrix [NR] (imputed)	Genome-wide genotyping array	www.ncbi.nlm.nih.gov/pubmed/30578418	http://www.ebi.ac.uk/efo/EFO_0006335	2019-03-07	GCST007267
rs3918226	7	150690176	7q36.1	T	NOS3 (intronic)	5; 17	0.0170895; 0.015274	9.16756e-09; 1.09064e-08	Systolic blood pressure	0.746548	2e-09	27841878	Hoffmann TJ	2016-11-14	Nat Genet	Genome-wide association analyses using electronic health records identify new loci influencing blood pressure variation.	295,529 European ancestry individuals, 8,231 Latino individuals, 3,058 African American individuals, 2,029 African British individuals, 7,701 East Asian ancestry individuals, 2,735 South Asian ancestry individuals, 1,979 mixed and unknown ancestry individuals	NA	Affymetrix [at least 2696785] (imputed)	Genome-wide genotyping array	www.ncbi.nlm.nih.gov/pubmed/27841878	http://www.ebi.ac.uk/efo/EFO_0006335	2019-02-10	GCST007099
rs56062135	15	67455630	15q22.33	T	SMAD3 (intronic)	5; 8	-0.0135252; -0.0148763	8.23557e-13; 1.6136e-12	Asthma (adult onset)	0.079735	6e-12	31036433	Pividori M	2019-04-26	Lancet Respir Med	Shared and distinct genetic risk factors for childhood-onset and adult-onset asthma: genome-wide and transcriptome-wide studies.	21,564 British ancestry cases, 318,237 British ancestry controls	NA	Affymetrix [10894596] (imputed)	Genome-wide genotyping array	www.ncbi.nlm.nih.gov/pubmed/31036433	http://www.ebi.ac.uk/efo/EFO_1002011	2019-06-27	GCST007993
rs56062135	15	67455630	15q22.33	T	SMAD3 (intronic)	5; 8	-0.0135252; -0.0148763	8.23557e-13; 1.6136e-12	Asthma (childhood onset)	0.177309	3e-26	31036433	Pividori M	2019-04-26	Lancet Respir Med	Shared and distinct genetic risk factors for childhood-onset and adult-onset asthma: genome-wide and transcriptome-wide studies.	9,433 British ancestry cases, 318,237 British ancestry controls	NA	Affymetrix [10894596] (imputed)	Genome-wide genotyping array	www.ncbi.nlm.nih.gov/pubmed/31036433	http://www.ebi.ac.uk/efo/EFO_0004591	2019-06-27	GCST007995
rs56062135	15	67455630	15q22.33	T	SMAD3 (intronic)	5; 8	-0.0135252; -0.0148763	8.23557e-13; 1.6136e-12	Coronary artery disease	-2.72571	4e-17	29212778	van der Harst P	2017-12-06	Circ Res	Identification of 64 Novel Genetic Loci Provides an Expanded View on the Genetic Architecture of Coronary Artery Disease.	88,192 cases, 162,544 controls	34,541 cases, 261,984 controls	NR [8041861] (imputed)	Genome-wide genotyping array	www.ncbi.nlm.nih.gov/pubmed/29212778	http://www.ebi.ac.uk/efo/EFO_0000378	2018-01-29	GCST005196
rs56062135	15	67455630	15q22.33	T	SMAD3 (intronic)	5; 8	-0.0135252; -0.0148763	8.23557e-13; 1.6136e-12	Coronary artery disease	-0.0676586	5e-09	26343387	Nikpay M	2015-09-07	Nat Genet	A comprehensive 1,000 Genomes-based genome-wide association meta-analysis of coronary artery disease.	42,096 European ancestry cases, 361 African American cases, 758 Hispanic American cases, 12,658 South Asian ancestry cases, 1,802 Lebanese ancestry cases, 3,614 East Asian ancestry cases, 99,121 European ancestry controls, 2,778 African American controls, 3,337 Hispanic American controls, 12,899 South Asian ancestry controls, 466 Lebanese ancestry controls, 7,709 East Asian ancestry controls	NA	Affymetrix, Illumina [8600000] (imputed)	Genome-wide genotyping array	www.ncbi.nlm.nih.gov/pubmed/26343387	http://www.ebi.ac.uk/efo/EFO_0000378	2016-09-12	GCST003116
rs56062135	15	67455630	15q22.33	T	SMAD3 (intronic)	5; 8	-0.0135252; -0.0148763	8.23557e-13; 1.6136e-12	Thyroid cancer	0.215111	5e-09	28195142	Gudmundsson J	2017-02-14	Nat Commun	A genome-wide association study yields five novel thyroid cancer risk loci.	2,637 European ancestry cases, 364 non-array typed, familial imputed Icelandic ancestry cases, 134,811 European ancestry controls, 152,739 non-array typed, familial imputed Icelandic ancestry controls.	NA	Illumina [7100000] (imputed)	Genome-wide genotyping array	www.ncbi.nlm.nih.gov/pubmed/28195142	http://www.ebi.ac.uk/efo/EFO_0002892	2017-06-06	GCST004144
rs6059655	20	32665748	20q11.22	A	RALY (intronic)	7; 6	-0.0179836; -0.011992	1.50571e-09; 2.09637e-08	Basal cell carcinoma	0.215111	3e-26	27539887	Chahal HS	2016-08-19	Nat Commun	Genome-wide association study identifies 14 novel risk alleles associated with basal cell carcinoma.	12.945 European ancestry cases, 274,252 European ancestry controls	4,242 European ancestry cases, 12,802 European ancestry controls	Illumina [at least 560000] (imputed)	Genome-wide genotyping array	www.ncbi.nlm.nih.gov/pubmed/27539887	http://www.ebi.ac.uk/efo/EFO_0004193	2017-03-11	GCST003726
rs6059655	20	32665748	20q11.22	A	RALY (intronic)	7; 6	-0.0179836; -0.011992	1.50571e-09; 2.09637e-08	Blond vs. brown/black hair color	0.303063	8e-149	30531825	Morgan MD	2018-12-10	Nat Commun	Genome-wide study of hair colour in UK Biobank explains most of the SNP heritability.	39,397 British ancestry blond hair individuals, 283,920 British ancestry brown or black hair individuals	NA	Affymetrix [9154080] (imputed)	Genome-wide genotyping array	www.ncbi.nlm.nih.gov/pubmed/30531825	http://www.ebi.ac.uk/efo/EFO_0003924	2019-01-30	GCST006988
rs6059655	20	32665748	20q11.22	A	RALY (intronic)	7; 6	-0.0179836; -0.011992	1.50571e-09; 2.09637e-08	Cutaneous squamous cell carcinoma	0.239017	3e-14	27424798	Chahal HS	2016-07-18	Nat Commun	Genome-wide association study identifies novel susceptibility loci for cutaneous squamous cell carcinoma.	6,579 European ancestry cases, 280,558 European ancestry controls	825 European ancestry cases, 11,518 European ancestry controls	Affymetrix, Illumina [at least 560000] (imputed)	Genome-wide genotyping array	www.ncbi.nlm.nih.gov/pubmed/27424798	http://www.ebi.ac.uk/efo/EFO_1001927	2017-02-24	GCST003655
rs6059655	20	32665748	20q11.22	A	RALY (intronic)	7; 6	-0.0179836; -0.011992	1.50571e-09; 2.09637e-08	Facial pigmentation	2.67965	3e-09	25705849	Jacobs LC	2015-02-23	J Invest Dermatol	A Genome-Wide Association Study Identifies the Skin Color Genes IRF4, MC1R, ASIP, and BNC2 Influencing Facial Pigmented Spots.	2,844 European ancestry individuals	NA	Illumina [6846125] (imputed)	Genome-wide genotyping array	www.ncbi.nlm.nih.gov/pubmed/25705849	http://www.ebi.ac.uk/efo/EFO_0006942	2015-11-17	GCST002785
rs6059655	20	32665748	20q11.22	A	RALY (intronic)	7; 6	-0.0179836; -0.011992	1.50571e-09; 2.09637e-08	Feeling nervous	1.72277	2e-08	29500382	Nagel M	2018-03-02	Nat Commun	Item-level analyses reveal genetic heterogeneity in neuroticism.	373,121 European ancestry individuals	NA	NR [10847151] (imputed)	Genome-wide genotyping array	www.ncbi.nlm.nih.gov/pubmed/29500382	http://www.ebi.ac.uk/efo/EFO_0009597	2019-01-22	GCST006948
rs6059655	20	32665748	20q11.22	A	RALY (intronic)	7; 6	-0.0179836; -0.011992	1.50571e-09; 2.09637e-08	Hair color	-1.70375	1e-100	29662168	Hysi PG	2018-04-16	Nat Genet	Genome-wide association meta-analysis of individuals of European ancestry identifies new loci explaining a substantial fraction of hair color variation and heritability.	290,891 European ancestry individuals	27,865 European ancestry individuals	Affymetrix, Illumina [at least 560000] (imputed)	Genome-wide genotyping array	www.ncbi.nlm.nih.gov/pubmed/29662168	http://www.ebi.ac.uk/efo/EFO_0007822	2018-08-13	GCST006075
rs6059655	20	32665748	20q11.22	A	RALY (intronic)	7; 6	-0.0179836; -0.011992	1.50571e-09; 2.09637e-08	Low tan response	-0.640555	1.00E-315	29739929	Visconti A	2018-05-08	Nat Commun	Genome-wide association study in 176,678 Europeans reveals genetic loci for tanning response to sun exposure.	46,768 European ancestry low tanning cases, 74,528 European ancestry moderate and high tanning controls	15,547 European ancestry low tanning cases, 39,835 European moderate and high tanning ancestry controls	Affymetrix [8351141] (imputed)	Genome-wide genotyping array	www.ncbi.nlm.nih.gov/pubmed/29739929	http://www.ebi.ac.uk/efo/EFO_0004279	2018-07-16	GCST005897
rs6059655	20	32665748	20q11.22	A	RALY (intronic)	7; 6	-0.0179836; -0.011992	1.50571e-09; 2.09637e-08	Melanoma	0.322083	5e-23	28212542	Ransohoff KJ	2017-02-09	Oncotarget	Two-stage genome-wide association study identifies a novel susceptibility locus associated with melanoma.	4,842 European ancestry cases, 286,565 European ancestry controls	1,804 European ancestry cases, 1,026 European ancestry controls	Illumina [at least 560000] (imputed)	Genome-wide genotyping array	www.ncbi.nlm.nih.gov/pubmed/28212542	http://www.ebi.ac.uk/efo/EFO_0000756	2017-06-06	GCST004142
rs6059655	20	32665748	20q11.22	A	RALY (intronic)	7; 6	-0.0179836; -0.011992	1.50571e-09; 2.09637e-08	Non-melanoma skin cancer	-0.239017	8e-17	29739929	Visconti A	2018-05-08	Nat Commun	Genome-wide association study in 176,678 Europeans reveals genetic loci for tanning response to sun exposure.	5,912 European ancestry cases, 181,740 European ancestry controls	NA	Affymetrix [5734850] (imputed)	Genome-wide genotyping array	www.ncbi.nlm.nih.gov/pubmed/29739929	http://www.ebi.ac.uk/efo/EFO_0009260	2018-07-16	GCST005896
rs6059655	20	32665748	20q11.22	A	RALY (intronic)	7; 6	-0.0179836; -0.011992	1.50571e-09; 2.09637e-08	Red vs. brown/black hair color	0.63074	0	30531825	Morgan MD	2018-12-10	Nat Commun	Genome-wide study of hair colour in UK Biobank explains most of the SNP heritability.	15,731 British ancestry red hair individuals, 283,920 British ancestry brown or black hair individuals	NA	Affymetrix [9154080] (imputed)	Genome-wide genotyping array	www.ncbi.nlm.nih.gov/pubmed/30531825	http://www.ebi.ac.uk/efo/EFO_0003924	2019-01-29	GCST006986
rs6059655	20	32665748	20q11.22	A	RALY (intronic)	7; 6	-0.0179836; -0.011992	1.50571e-09; 2.09637e-08	Skin colour saturation	-4.33443	5e-13	25963972	Liu F	2015-05-12	Hum Genet	Genetics of skin color variation in Europeans: genome-wide association studies with functional follow-up.	5,857 European ancestry individuals	NA	Illumina [11155022] (imputed)	Genome-wide genotyping array	www.ncbi.nlm.nih.gov/pubmed/25963972	http://www.ebi.ac.uk/efo/EFO_0003784	2016-07-06	GCST002906
rs6059655	20	32665748	20q11.22	A	RALY (intronic)	7; 6	-0.0179836; -0.011992	1.50571e-09; 2.09637e-08	Squamous cell carcinoma	0.277632	9e-21	26829030	Asgari MM	2016-01-29	J Invest Dermatol	Identification of Susceptibility Loci for Cutaneous Squamous Cell Carcinoma.	6,891 European ancestry cases, 54,566 European ancestry controls	810 European ancestry cases, 5,600 European ancestry controls	Affymetrix [9610468] (imputed)	Genome-wide genotyping array	www.ncbi.nlm.nih.gov/pubmed/26829030	http://www.ebi.ac.uk/efo/EFO_0000707	2016-11-17	GCST003327
rs6059655	20	32665748	20q11.22	A	RALY (intronic)	7; 6	-0.0179836; -0.011992	1.50571e-09; 2.09637e-08	Vitiligo	-0.48988	1e-19	27723757	Jin Y	2016-11-01	Nat Genet	Genome-wide association studies of autoimmune vitiligo identify 23 new risk loci and highlight key pathways and regulatory variants.	2,853 European ancestry cases and 37,405 European ancestry controls	1,827 European ancestry cases and 2,181 European ancestry controls	Illumina [8966411] (imputed)	Genome-wide genotyping array	www.ncbi.nlm.nih.gov/pubmed/27723757	http://www.ebi.ac.uk/efo/EFO_0004208	2017-09-26	GCST004785
