# Supplementary material for: The high-dimensional space of human diseases built from diagnosis records and mapped to genetic loci
Source: Nat Comput Sci. 2023 May 22;3(5):403–17. doi: 10.1038/s43588-023-00453-y (PMC10766526; doi:10.1038/s43588-023-00453-y)
Supplement: Supplementary file 9 — GWAS Catalog overlaps and pathway analysis results based on genome-wide associations with embedding dimensions. [file 43588_2023_453_MOESM9_ESM.xlsx]

## Sheet: Sheet1
Supplementary Data 6. GWAS Catalog overlaps and pathway analysis results based on genome-wide associations with embedding dimensions.
Embedding dimension	Lead SNP	Nearest gene	Overlap with GWAS Catalog association signals (Two-sided p-value out of the Student’s t test)	Enriched canonical pathways/ Biological processes (Benjamini–Hochberg adjusted p-value, see Methods section 8)
1	rs34290285	D2HGDH	Asthma (9E-52)
			Eosinophil counts (5E-24)
			Sum eosinophil basophil counts (5E-21)
			Neutrophil percentage of granulocytes (3E-18)	IL1 receptor activity (1.1E-9)
	rs76866386	ABCG8	Cholesterol (6E-33)	IL1 family signaling (5.4E-4)
			Low density lipoprotein cholesterol levels (4E-31)	T helper 1 cell cytokine production (2.2E-3)
	rs12470864	IL1RL1	Asthma, hay fever or eczema (4E-26)	T helper 1 type immune response (5.8E-3)
			Lung function (1E-16)	IL6-JAK-STAT3 signaling (3.7E-2)
	rs28780103 # a	TMPOP1
	rs12212594	HLA-B	Psoriasis vulgaris (5E-209)
	rs17207867 #	DXO
2	rs78912080	LRRC16A	C-reactive protein levels (7E-15)	Metabolism of heme (a cofactor consisting of iron and porphyrin) (7.0E-4)
3	rs17212657 #	MTCO3P1
	rs1894692	SLC19A2	Serum levels of protein VDR (5E-13)
	rs28380903 #	HLA-B
	rs657152	ABO	Liver enzyme levels (2E-30)	Monocyte pathway (4.8E-4)
			Urinary metabolites (H-NMR features) (1E-19)	Neutrophil pathway (1.6E-2)
			Gastric parietal cell autoantibody levels in type 1 diabetes (1E-13)	Lymphocyte pathway (1.6E-2)
			Phytosterol levels (9E-13)	Granulocytes pathway (3.3E-2)
			Thyroid hormone levels (4E-10)
			Obesity-related traits (2E-8)
			Serum alkaline phosphatase levels (4E-8)
4	rs1333048	CDKN2B-AS1
	rs6679677	RSBN1	Juvenile idiopathic arthritis (oligoarticular or rheumatoid factor-negative polyarticular) (3E-25)	CD8 TCR downstream pathway (8.4E-20)
			Rheumatoid arthritis (6E-25)	Regulation of IFN-apha signaling (2.2E-16)
			Type 1 diabetes (8E-24)	Rig-I-like receptor signaling pathway (1.2E-15)
			Systemic lupus erythematosus (2E-23)	JAK-STAT signaling pathway (1.3E-14)
			Crohn's disease (2E-15)	IFN-alpha/beta signaling (1.1E-12)
			Hypothyroidism (3E-13)	Cytosolic DNA-sensing pathway (8.0E-12)
			Antineutrophil cytoplasmic antibody-associated vasculitis (2E-8)	Toll-like receptor signaling pathway (1.5E-10)
	rs147248204 #	GLI2		PI3K-Akt signaling pathway (2.9E-8)
	rs9265745	HLA-B	Platelet count (7E-36)
	rs3134998 #	HLA-DQB1
5	rs13125101	FGF5	Medication use (agents acting on the renin-angiotensin system) (4E-70)
	rs35242582	HLA-DQA1	Antineutrophil cytoplasmic antibody-associated vasculitis (6E-23)
	rs56062135	SMAD3	Coronary artery disease (4E-17)	IL1 family signaling (9.9E-4)
			Asthma (6E-12)	IL12 pathway (1.9E-2)
			Thyroid cancer (5E-9)
	rs7523907	CD247	Asthma (moderate or severe) (5E-9)
	rs11679146 #	IL18R1
	rs62192043 #	D2HGDH
	rs3918226	NOS3	Diastolic blood pressure (4E-23)
			Coronary artery disease (3E-21)
			Systolic blood pressure (2E-13)
	rs992969	IL33	Asthma (3E-72)
	rs7936312	EMSY	Asthma (3E-64)
6	rs7903146	TCF7L2	Type 2 diabetes (3E-35)
			Systolic blood pressure (4E-10)
			Body mass index (5E-10)
			Fasting blood glucose (1E-9)
	rs164745 #	CHMP1A
	rs78378222	TP53	Uterine fibroids (4E-37)
			Pulse pressure (8E-23)
			Basal cell carcinoma (4E-22)
			Glioma (3E-17)
			Diastolic blood pressure (3E-15)
			Glioblastoma (1E-14)	TALL1 pathway (3.1E-2)
			Mean corpuscular hemoglobin (6E-9)
	rs6059655	RALY	Low tan response (1E-315)
			Blond vs. brown/black hair color (8E-149)
			Hair color (1E-100)
			Basal cell carcinoma (3E-26)
			Melanoma (5E-23)
			Squamous cell carcinoma (9E-21)
			Vitiligo (1E-19)
			Cutaneous squamous cell carcinoma (3E-14)
			Skin color saturation (5E-13)
			Facial pigmentation (3E-9)
			Feeling nervous (2E-8)
7	rs34290285	D2HGDH	Asthma (9E-52)
			Eosinophil counts (5E-24)
			Sum eosinophil basophil counts (5E-21)
			Neutrophil percentage of granulocytes (3E-18)
	rs1837253	TSLP	Asthma (1E-41)
			Nasal polyps (4E-29)
			Eosinophil counts (2E-22)
			Neutrophil percentage of granulocytes (3E-15)
	rs66951571 #	HLA-DPA1
	rs10975468	GTF3AP1
	rs2244608	HNF1A	Total cholesterol levels (4E-19)
			Coronary artery disease (7E-19)
			LDL cholesterol levels (4E-12)
	rs34986765	RORA	Asthma (2E-19)
			Eosinophil counts (1E-13)
	rs3785356	IL4R	Asthma (3E-14)	IL1 receptor activity (2.8E-6)
			Eosinophil counts (2E-12)	T helper 1 type immune response (8.7E-3)
			Sum eosinophil basophil counts (2E-10)	IL2-STAT5 signaling (3.6E-2)
	rs2353033 #	ANKRD11
	rs6059655	RALY	Low tan response (1E-315)
			Blond vs. brown/black hair color (8E-149)
			Hair color (1E-100)
			Basal cell carcinoma (3E-26)
			Melanoma (5E-23)
			Squamous cell carcinoma (9E-21)
			Vitiligo (1E-19)
			Cutaneous squamous cell carcinoma (3E-14)
			Skin color saturation (5E-13)
			Facial pigmentation (3E-9)
			Feeling nervous (2E-8)
	rs10208293	IL1RL1	Asthma (4E-38)
	rs2428494	HLA-B	Asthma (2E-60)
			Allergic rhinitis (7E-19)
	rs9268499 #	BTNL2
	rs1775554	RP11-428L9.2	Asthma (2E-46)
	rs7936070	EMSY	Allergic sensitization (2E-14)
	rs17228058	SMAD3	Coronary artery disease (4E-17)
			Self-reported allergy (1E-8)
8	rs9268833 #	HLA-DRB9
	rs12212193	BACH2	Multiple sclerosis (4E-8)
	rs72699186	GTF3AP1	Asthma and hay fever (2E-9)
	rs10982443 #	TNFSF8		Cytokine production (7.1E-4)
	rs1444782	RP11-428L9.2	Nasal polyps (1E-14)	Regulation of adaptive immune response (2.6E-3)
	rs7936323	EMSY	Allergic disease (asthma, hay fever or eczema) (2E-63)	Regulation of IL4 production (2.1E-2)
			Eosinophil counts (2E-41)	Regulation of type 2 immune response (3.0E-2)
			Sum eosinophil basophil counts (3E-38)
			Neutrophil percentage of granulocytes (4E-35)
	rs3001426	STAT6	Medication use (anti-inflammatory and antirheumatic products, non-steroids) (1E-15)
	rs56062135	SMAD3	Coronary artery disease (4E-17)
			Asthma (6E-12)
			Thyroid cancer (5E-9)
	rs12484722 #	CSDC2
9	rs9272625 #	HLA-DQA1		na b
	rs2857605	NFKBIL1	Type 2 diabetes (6E-14)
10	rs11123923 #	IL1RL1		IL1 family signaling (3.0E-4)
	rs6707874 #	D2HGDH		IL5 pathway (3.2E-4)
	rs2548993 #	IRF1		IL18 signaling (2.9E-3)
	rs9272263	HLA-DQA1	Waist-hip index (6E-10)	IFN-gamma production (3.1E-3)
	rs9276606	HLA-DQB2	Complement C3 and C4 levels (3E-22)	T helper 1 type immune response (3.3E-3)
	rs340928 #	RP11-218I7.2		IL6-JAK-STAT3 signaling (3.4E-3)
	rs6090040	TCEA2	Pulse pressure (4E-18)	PD1 signaling (4.4E-3)
			Systolic blood pressure (1E-9)	NF-kappa-B signaling (9.3E-3)
11	rs4713555	HLA-DRB1	Atopic dermatitis (5E-9)	na
	rs3135718 #	FGFR2
12	rs56393506	LPA	Lipoprotein (a) levels (8E-285)
	rs10811656	CDKN2B-AS1
	rs12740374	CELSR2	Coronary artery disease (2E-57)
			Lipoprotein phospholipase A2 activity in cardiovascular disease (4E-39)
			Blood protein levels (2E-23)
			Total cholesterol (8E-22)	Regulation of IFN-alpha signaling (3.5E-15)
			High density lipoprotein cholesterol levels (3E-15)	TRAF6 mediated IRF7 activation (5.9E-13)
			Low density lipoprotein cholesterol levels (3E-14)	Rig-I-like receptor signaling pathway (3.3E-12)
	rs2523621 #	HLA-B		IFN-alpha/beta signaling (3.3E-11)
	rs73015016	LDLR	Medication use (antithrombotic agents) (6E-18)	CD8 TCR downstream pathway (1.1E-9)
	rs7412	APOE	Total cholesterol (5E-94)	JAK-STAT signaling pathway (1.8E-9)
			Immature fraction of reticulocytes (4E-38)	Toll-like receptor signaling pathway (9.4E-8)
			High density lipoprotein cholesterol levels (2E-36)	Vitamin B12 Metabolism (8.1E-4)
			High light scatter reticulocyte count (1E-35)
			Coronary artery disease (2E-35)
			Triglycerides (2E-32)
			Pulse pressure (4E-24)
			Low density lipoprotein cholesterol levels (3E-19)
			Reticulocyte count (9E-18)
			Carotid intima media thickness (1E-14)
			Alzheimer's disease (4E-13)
			Systolic blood pressure (2E-11)
			Blood protein levels (3E-10)
13	rs9266721	HLA-S	Platelet count (8E-27)
	rs9273364	HLA-DQB1	Medication use (drugs used in diabetes) (3E-75)
	rs6679677	RSBN1	Juvenile idiopathic arthritis (oligoarticular or rheumatoid factor-negative polyarticular) (3E-25)
			Rheumatoid arthritis (6E-25)
			Type 1 diabetes (8E-24)	Monocyte pathway (3.8E-3)
			Systemic lupus erythematosus (2E-23)	IL2-STAT5 signaling (2.1E-2)
			Crohn's disease (2E-15)	Calcineurin-regulated NFAT-dependent transcription in lymphocytes (2.7E-2)
			Hypothyroidism (3E-13)
			Antineutrophil cytoplasmic antibody-associated vasculitis (2E-8)
	rs6025	F5	Thrombosis (4E-137)
			Venous thromboembolism (1E-96)
			Inflammatory bowel disease (3E-8)
14	rs11751024	HLA-DQA1	Asthma (childhood onset) (9E-35)	na
			Cholesteryl esters to total lipids ratio in medium LDL (2E-18)
			Serum levels of protein TGM3 (6E-13)
	rs34872471	TCF7L2	Type 2 diabetes (1E-94)
			Health span (4E-30)
			Pulse pressure (4E-9)
			Systolic blood pressure (4E-9)
	rs1894406 #	TAP2
	rs3001032	RP11-95P13.2	Adiponectin levels (4E-8)
	rs28732092 #	HCG22
15	rs9271365	HLA-DQA1	Hypothyroidism (5E-123)	na
			Hashimoto thyroiditis (1E-39)
			Nonatopic asthma (7E-35)
	rs3132604 #	HCG20
	rs2596544	DHFRP2	Atopic asthma (7E-14)
			Waist-hip index (2E-10)
	rs9275602	MTCO3P1	Asthma (5E-29)
			Hip circumference adjusted for BMI (1E-8)
	rs3789849	MFHAS1	Liver enzyme levels (alanine transaminase) (8E-25)
			Cholesterol to total lipids ratio in medium VLDL (1E-21)
			Triglycerides to total lipids ratio in medium VLDL (4E-21)
			Phospholipids to total lipids ratio in medium VLDL (8E-17)
			Triglyceride levels in HDL (2E-13)
			Waist circumference adjusted for BMI (1E-11)
			Hip circumference adjusted for BMI (1E-9)
			Free cholesterol to total lipids ratio in IDL (2E-8)
16	rs2523616	HLA-B	Frontal fibrosing alopecia (8E-119)
	rs3104373	HLA-DQA1	Multiple sclerosis (1E-234)
	rs35198068	TCF7L2	Hemoglobin A1c levels (7E-184)
			Psoriasis or type 2 diabetes (trans-disease meta-analysis) (9E-48)
			Aging traits (health span, parental lifespan or longevity) (4E-28)
			Body mass index (2E-14)	Metallothionein’s bind metals (7.4E-18)
			Urate levels (3E-13)	Response to metal ions (3.3E-16)
			Weight (3E-13)	Zinc homeostasis (5.3E-11)
			Sex hormone-binding globulin levels (2E-8)	Copper homeostasis (4.8E-8)
	rs7936323	EMSY	Allergic disease (asthma, hay fever or eczema) (2E-63)	Ca2+ pathway (2.5E-3)
			Eosinophil counts (2E-41)
			Sum eosinophil basophil counts (3E-38)
			Neutrophil percentage of granulocytes (4E-35)
	rs1121980	FTO	Waist-hip ratio (1E-17)
			HDL cholesterol (7E-9)
			Triglycerides (3E-8)
	rs2836950	BRWD1	Menarche (age at onset) (6E-11)
	rs9276189 #	HLA-DQA2
	rs72928038	BACH2	Multiple sclerosis (2E-15)
			Vitiligo (1E-14)
			Type 1 diabetes (6E-14)
			Lymphocyte counts (4E-13)
17	rs1537376	CDKN2B-AS1
	rs10857147	FGF5	Mean arterial pressure (8E-33)
			Systolic blood pressure (9E-32)
			Diastolic blood pressure (2E-26)
			Hypertension (2E-23)
			Coronary artery disease (1E-14)
			Pulse pressure (2E-14)
			Serum uric acid levels (1E-11)
			Red blood cell count (1E-10)	IFN-gamma response (2.8E-12)
	rs11731886 #	GUCY1A3		CD8 TCR downstream pathway (3.8E-11)
	rs1391371	HLA-DQA1	Nasal polyps (7E-49)	TRAF6 mediated IRF7 activation (1.2E-9)
			Medication use (glucocorticoids) (2E-48)	Rig-I-like receptor signaling pathway (1.1E-7)
			Chronic rhinosinusitis (4E-15)	JAK-STAT signaling pathway (1.5E-7)
	rs241427 #	TAP2		IFN-alpha response (2.5E-7)
	rs10774629 #	ATXN2		PI3K-Akt signaling pathway (1.3E-6)
	rs2521500 #	FES		Toll-like receptor signaling pathway (8.5E-6)
	rs6090040	TCEA2	Pulse pressure (4E-18)	IL2-STAT5 signaling (1.0E-5)
			Systolic blood pressure (1E-9)	IL2 signaling pathway (7.9E-4)
	rs74617384	LPA	Coronary artery disease in diabetes (3E-12)	VEGFA-VEGFR2 signaling pathway (1.7E-3)
			Total cholesterol (3E-9)	IL11 signaling pathway (7.6E-3)
	rs6679677	RSBN1	Juvenile idiopathic arthritis (oligoarticular or rheumatoid factor-negative polyarticular) (3E-25)
			Rheumatoid arthritis (6E-25)
			Type 1 diabetes (8E-24)
			Systemic lupus erythematosus (2E-23)
			Crohn's disease (2E-15)
			Hypothyroidism (3E-13)
			Antineutrophil cytoplasmic antibody-associated vasculitis (2E-8)
	rs9266631 #	FGFR3P1
	rs3918226	NOS3	Diastolic blood pressure (4E-23)
			Coronary artery disease (3E-21)
			Systolic blood pressure (2E-13)
	rs415895	SWAP70	Blood protein levels (4E-25)
			Reticulocyte fraction of red cells (9E-14)
			Reticulocyte count (1E-12)
			Mean corpuscular hemoglobin concentration (5E-11)
			High light scatter reticulocyte percentage of red cells (4E-9)
	rs6485453 #	HSD17B12
	rs850521 #	PHOSPHO1
	rs62127861 #	MYO9B
18	rs2936870 #	FGFR2		na
19	rs4076834	ABCG8	Cholesterol to total lipids ratio in large HDL (2E-9)	Liver X receptor pathway (6.4E-3)
			Coronary artery disease (4E-9)	Bile Acids synthesis and enterohepatic circulation (6.4E-3)
	rs28894981 #	HCG27		Statin pathway (2.6E-2)
	rs28732179 #	PPT2		Vitamin A and carotenoid metabolism (4.4E-2)
20	rs2854272 #	HLA-DQB1		na
	rs28732097 #	CDSN
	rs1480380	HLA-DMA	Idiopathic membranous nephropathy (4E-39)
	rs145697004 #	RP11-739L10.1
a We checked whether our identified lead SNPs had been reported in the GWAS Catalog, and for those not, we made special indications with # symbols after the respective SNP names. See Supplementary Data 5 for the GWAS Catalog results for those previously reported SNPs;
b na: not applicable.
