# Supplementary material for: The high-dimensional space of human diseases built from diagnosis records and mapped to genetic loci
Source: Nat Comput Sci. 2023 May 22;3(5):403–17. doi: 10.1038/s43588-023-00453-y (PMC10766526; doi:10.1038/s43588-023-00453-y)
Supplement: Supplementary file 10 — Health-related phenotypic association analyses of embedding dimensions. [file 43588_2023_453_MOESM10_ESM.xlsx]

## Sheet: Sheet1
Supplementary Data 7. Health-related phenotypic association analyses of embedding dimensions.
Phenotypic measure	Embedding dimension 1 to 20	Effective sample size	Beta (association coefficient)	Standard Error	Two-sided p-value out of the Student’s t test	FDR	Category	Data path in UKB	Field ID	Value type	Xmin (before min-max normalization)	Xmax (before min-max normalization)	Units (before min-max normalization)	Notes	Link
Forced expiratory volume in 1 second (FEV1)	1	266842	-0.764677	0.0448658	4.22e-65	2.78024e-64	Lab test > Spirometry	UK Biobank Assessment Centre > Physical measures > Spirometry	3063	Continuous	0.02	21.56	litres	FEV1 value calculated from blow	http://biobank.ctsu.ox.ac.uk/showcase/field.cgi?id=3063
Forced expiratory volume in 1 second (FEV1)	2	266842	0.726939	0.0372301	7.63e-85	6.12149e-84	Lab test > Spirometry	UK Biobank Assessment Centre > Physical measures > Spirometry	3063	Continuous	0.02	21.56	litres	FEV1 value calculated from blow	http://biobank.ctsu.ox.ac.uk/showcase/field.cgi?id=3063
Forced expiratory volume in 1 second (FEV1)	3	266842	-1.55516	0.049213	9.2e-219	1.90815e-217	Lab test > Spirometry	UK Biobank Assessment Centre > Physical measures > Spirometry	3063	Continuous	0.02	21.56	litres	FEV1 value calculated from blow	http://biobank.ctsu.ox.ac.uk/showcase/field.cgi?id=3063
Forced expiratory volume in 1 second (FEV1)	4	266842	0.549232	0.041539	6.74e-40	3.20407e-39	Lab test > Spirometry	UK Biobank Assessment Centre > Physical measures > Spirometry	3063	Continuous	0.02	21.56	litres	FEV1 value calculated from blow	http://biobank.ctsu.ox.ac.uk/showcase/field.cgi?id=3063
Forced expiratory volume in 1 second (FEV1)	5	266842	0.229289	0.0494106	3.48e-06	6.0597e-06	Lab test > Spirometry	UK Biobank Assessment Centre > Physical measures > Spirometry	3063	Continuous	0.02	21.56	litres	FEV1 value calculated from blow	http://biobank.ctsu.ox.ac.uk/showcase/field.cgi?id=3063
Forced expiratory volume in 1 second (FEV1)	6	266842	-0.00287745	0.0392373	0.94154	0.948996	Lab test > Spirometry	UK Biobank Assessment Centre > Physical measures > Spirometry	3063	Continuous	0.02	21.56	litres	FEV1 value calculated from blow	http://biobank.ctsu.ox.ac.uk/showcase/field.cgi?id=3063
Forced expiratory volume in 1 second (FEV1)	7	266842	-0.68698	0.0544007	1.51e-36	6.73248e-36	Lab test > Spirometry	UK Biobank Assessment Centre > Physical measures > Spirometry	3063	Continuous	0.02	21.56	litres	FEV1 value calculated from blow	http://biobank.ctsu.ox.ac.uk/showcase/field.cgi?id=3063
Forced expiratory volume in 1 second (FEV1)	8	266842	1.06662	0.0546357	8.12e-85	6.496e-84	Lab test > Spirometry	UK Biobank Assessment Centre > Physical measures > Spirometry	3063	Continuous	0.02	21.56	litres	FEV1 value calculated from blow	http://biobank.ctsu.ox.ac.uk/showcase/field.cgi?id=3063
Forced expiratory volume in 1 second (FEV1)	9	266842	-1.27267	0.0463841	1.66e-165	2.52609e-164	Lab test > Spirometry	UK Biobank Assessment Centre > Physical measures > Spirometry	3063	Continuous	0.02	21.56	litres	FEV1 value calculated from blow	http://biobank.ctsu.ox.ac.uk/showcase/field.cgi?id=3063
Forced expiratory volume in 1 second (FEV1)	10	266842	0.589212	0.0409359	5.92e-47	3.06963e-46	Lab test > Spirometry	UK Biobank Assessment Centre > Physical measures > Spirometry	3063	Continuous	0.02	21.56	litres	FEV1 value calculated from blow	http://biobank.ctsu.ox.ac.uk/showcase/field.cgi?id=3063
Forced expiratory volume in 1 second (FEV1)	11	266842	0.771399	0.0511522	2.29e-51	1.27222e-50	Lab test > Spirometry	UK Biobank Assessment Centre > Physical measures > Spirometry	3063	Continuous	0.02	21.56	litres	FEV1 value calculated from blow	http://biobank.ctsu.ox.ac.uk/showcase/field.cgi?id=3063
Forced expiratory volume in 1 second (FEV1)	12	266842	0.675642	0.0454151	4.87e-50	2.64777e-49	Lab test > Spirometry	UK Biobank Assessment Centre > Physical measures > Spirometry	3063	Continuous	0.02	21.56	litres	FEV1 value calculated from blow	http://biobank.ctsu.ox.ac.uk/showcase/field.cgi?id=3063
Forced expiratory volume in 1 second (FEV1)	13	266842	0.0742004	0.0422494	0.0790468	0.0955661	Lab test > Spirometry	UK Biobank Assessment Centre > Physical measures > Spirometry	3063	Continuous	0.02	21.56	litres	FEV1 value calculated from blow	http://biobank.ctsu.ox.ac.uk/showcase/field.cgi?id=3063
Forced expiratory volume in 1 second (FEV1)	14	266842	1.18143	0.0493764	2.18e-126	2.49143e-125	Lab test > Spirometry	UK Biobank Assessment Centre > Physical measures > Spirometry	3063	Continuous	0.02	21.56	litres	FEV1 value calculated from blow	http://biobank.ctsu.ox.ac.uk/showcase/field.cgi?id=3063
Forced expiratory volume in 1 second (FEV1)	15	266842	1.62685	0.0537804	1.15e-200	2.23611e-199	Lab test > Spirometry	UK Biobank Assessment Centre > Physical measures > Spirometry	3063	Continuous	0.02	21.56	litres	FEV1 value calculated from blow	http://biobank.ctsu.ox.ac.uk/showcase/field.cgi?id=3063
Forced expiratory volume in 1 second (FEV1)	16	266842	-0.0474859	0.0452445	0.293931	0.327369	Lab test > Spirometry	UK Biobank Assessment Centre > Physical measures > Spirometry	3063	Continuous	0.02	21.56	litres	FEV1 value calculated from blow	http://biobank.ctsu.ox.ac.uk/showcase/field.cgi?id=3063
Forced expiratory volume in 1 second (FEV1)	17	266842	-2.61277	0.0435085	0	0	Lab test > Spirometry	UK Biobank Assessment Centre > Physical measures > Spirometry	3063	Continuous	0.02	21.56	litres	FEV1 value calculated from blow	http://biobank.ctsu.ox.ac.uk/showcase/field.cgi?id=3063
Forced expiratory volume in 1 second (FEV1)	18	266842	0.304981	0.0343762	7.24e-19	2.13165e-18	Lab test > Spirometry	UK Biobank Assessment Centre > Physical measures > Spirometry	3063	Continuous	0.02	21.56	litres	FEV1 value calculated from blow	http://biobank.ctsu.ox.ac.uk/showcase/field.cgi?id=3063
Forced expiratory volume in 1 second (FEV1)	19	266842	-0.425779	0.0268479	1.3e-56	7.72824e-56	Lab test > Spirometry	UK Biobank Assessment Centre > Physical measures > Spirometry	3063	Continuous	0.02	21.56	litres	FEV1 value calculated from blow	http://biobank.ctsu.ox.ac.uk/showcase/field.cgi?id=3063
Forced expiratory volume in 1 second (FEV1)	20	266842	-0.00129438	0.000277159	3.01e-06	5.25436e-06	Lab test > Spirometry	UK Biobank Assessment Centre > Physical measures > Spirometry	3063	Continuous	0.02	21.56	litres	FEV1 value calculated from blow	http://biobank.ctsu.ox.ac.uk/showcase/field.cgi?id=3063
Forced vital capacity (FVC)	1	266842	-0.424401	0.0541943	4.85e-15	1.25741e-14	Lab test > Spirometry	UK Biobank Assessment Centre > Physical measures > Spirometry	3062	Continuous	0.02	32.76	litres	FVC value calculated from blow	http://biobank.ctsu.ox.ac.uk/showcase/field.cgi?id=3062
Forced vital capacity (FVC)	2	266842	0.457445	0.0449751	2.7e-24	9.28747e-24	Lab test > Spirometry	UK Biobank Assessment Centre > Physical measures > Spirometry	3062	Continuous	0.02	32.76	litres	FVC value calculated from blow	http://biobank.ctsu.ox.ac.uk/showcase/field.cgi?id=3062
Forced vital capacity (FVC)	3	266842	-1.89476	0.0594178	1.01e-222	2.12632e-221	Lab test > Spirometry	UK Biobank Assessment Centre > Physical measures > Spirometry	3062	Continuous	0.02	32.76	litres	FVC value calculated from blow	http://biobank.ctsu.ox.ac.uk/showcase/field.cgi?id=3062
Forced vital capacity (FVC)	4	266842	0.51937	0.0501606	4.05e-25	1.42284e-24	Lab test > Spirometry	UK Biobank Assessment Centre > Physical measures > Spirometry	3062	Continuous	0.02	32.76	litres	FVC value calculated from blow	http://biobank.ctsu.ox.ac.uk/showcase/field.cgi?id=3062
Forced vital capacity (FVC)	5	266842	-0.669036	0.0596468	3.43e-29	1.32287e-28	Lab test > Spirometry	UK Biobank Assessment Centre > Physical measures > Spirometry	3062	Continuous	0.02	32.76	litres	FVC value calculated from blow	http://biobank.ctsu.ox.ac.uk/showcase/field.cgi?id=3062
Forced vital capacity (FVC)	6	266842	-0.4561	0.0473669	6.08e-22	1.96355e-21	Lab test > Spirometry	UK Biobank Assessment Centre > Physical measures > Spirometry	3062	Continuous	0.02	32.76	litres	FVC value calculated from blow	http://biobank.ctsu.ox.ac.uk/showcase/field.cgi?id=3062
Forced vital capacity (FVC)	7	266842	0.430542	0.0656978	5.64e-11	1.23859e-10	Lab test > Spirometry	UK Biobank Assessment Centre > Physical measures > Spirometry	3062	Continuous	0.02	32.76	litres	FVC value calculated from blow	http://biobank.ctsu.ox.ac.uk/showcase/field.cgi?id=3062
Forced vital capacity (FVC)	8	266842	0.593609	0.0660043	2.41e-19	7.17109e-19	Lab test > Spirometry	UK Biobank Assessment Centre > Physical measures > Spirometry	3062	Continuous	0.02	32.76	litres	FVC value calculated from blow	http://biobank.ctsu.ox.ac.uk/showcase/field.cgi?id=3062
Forced vital capacity (FVC)	9	266842	-1.02693	0.056048	6.1e-75	4.41344e-74	Lab test > Spirometry	UK Biobank Assessment Centre > Physical measures > Spirometry	3062	Continuous	0.02	32.76	litres	FVC value calculated from blow	http://biobank.ctsu.ox.ac.uk/showcase/field.cgi?id=3062
Forced vital capacity (FVC)	10	266842	0.572168	0.0494329	5.63e-31	2.25845e-30	Lab test > Spirometry	UK Biobank Assessment Centre > Physical measures > Spirometry	3062	Continuous	0.02	32.76	litres	FVC value calculated from blow	http://biobank.ctsu.ox.ac.uk/showcase/field.cgi?id=3062
Forced vital capacity (FVC)	11	266842	0.839009	0.0617662	5.17e-42	2.50884e-41	Lab test > Spirometry	UK Biobank Assessment Centre > Physical measures > Spirometry	3062	Continuous	0.02	32.76	litres	FVC value calculated from blow	http://biobank.ctsu.ox.ac.uk/showcase/field.cgi?id=3062
Forced vital capacity (FVC)	12	266842	0.808019	0.0548347	3.99e-49	2.14846e-48	Lab test > Spirometry	UK Biobank Assessment Centre > Physical measures > Spirometry	3062	Continuous	0.02	32.76	litres	FVC value calculated from blow	http://biobank.ctsu.ox.ac.uk/showcase/field.cgi?id=3062
Forced vital capacity (FVC)	13	266842	0.33724	0.051008	3.81e-11	8.40662e-11	Lab test > Spirometry	UK Biobank Assessment Centre > Physical measures > Spirometry	3062	Continuous	0.02	32.76	litres	FVC value calculated from blow	http://biobank.ctsu.ox.ac.uk/showcase/field.cgi?id=3062
Forced vital capacity (FVC)	14	266842	1.0531	0.0596462	1.01e-69	6.88078e-69	Lab test > Spirometry	UK Biobank Assessment Centre > Physical measures > Spirometry	3062	Continuous	0.02	32.76	litres	FVC value calculated from blow	http://biobank.ctsu.ox.ac.uk/showcase/field.cgi?id=3062
Forced vital capacity (FVC)	15	266842	1.40971	0.0649885	3.03e-104	2.86622e-103	Lab test > Spirometry	UK Biobank Assessment Centre > Physical measures > Spirometry	3062	Continuous	0.02	32.76	litres	FVC value calculated from blow	http://biobank.ctsu.ox.ac.uk/showcase/field.cgi?id=3062
Forced vital capacity (FVC)	16	266842	-0.691891	0.0546119	8.98e-37	4.02304e-36	Lab test > Spirometry	UK Biobank Assessment Centre > Physical measures > Spirometry	3062	Continuous	0.02	32.76	litres	FVC value calculated from blow	http://biobank.ctsu.ox.ac.uk/showcase/field.cgi?id=3062
Forced vital capacity (FVC)	17	266842	-2.75066	0.0526174	0	0	Lab test > Spirometry	UK Biobank Assessment Centre > Physical measures > Spirometry	3062	Continuous	0.02	32.76	litres	FVC value calculated from blow	http://biobank.ctsu.ox.ac.uk/showcase/field.cgi?id=3062
Forced vital capacity (FVC)	18	266842	0.195898	0.0415102	2.37e-06	4.17621e-06	Lab test > Spirometry	UK Biobank Assessment Centre > Physical measures > Spirometry	3062	Continuous	0.02	32.76	litres	FVC value calculated from blow	http://biobank.ctsu.ox.ac.uk/showcase/field.cgi?id=3062
Forced vital capacity (FVC)	19	266842	-0.333133	0.0324251	9.33e-25	3.24522e-24	Lab test > Spirometry	UK Biobank Assessment Centre > Physical measures > Spirometry	3062	Continuous	0.02	32.76	litres	FVC value calculated from blow	http://biobank.ctsu.ox.ac.uk/showcase/field.cgi?id=3062
Forced vital capacity (FVC)	20	266842	0.0017058	0.000334639	3.45e-07	6.40584e-07	Lab test > Spirometry	UK Biobank Assessment Centre > Physical measures > Spirometry	3062	Continuous	0.02	32.76	litres	FVC value calculated from blow	http://biobank.ctsu.ox.ac.uk/showcase/field.cgi?id=3062
Peak expiratory flow (PEF)	1	266842	-0.0052031	0.0315964	0.869201	0.88404	Lab test > Spirometry	UK Biobank Assessment Centre > Physical measures > Spirometry	3064	Integer	0.116667	47.35	litres/min	Peak expiratory flow during blow	http://biobank.ctsu.ox.ac.uk/showcase/field.cgi?id=3064
Peak expiratory flow (PEF)	2	266842	0.359798	0.0262142	7.41e-43	3.65282e-42	Lab test > Spirometry	UK Biobank Assessment Centre > Physical measures > Spirometry	3064	Integer	0.116667	47.35	litres/min	Peak expiratory flow during blow	http://biobank.ctsu.ox.ac.uk/showcase/field.cgi?id=3064
Peak expiratory flow (PEF)	3	266842	-0.77192	0.0346716	1.04e-109	1.04748e-108	Lab test > Spirometry	UK Biobank Assessment Centre > Physical measures > Spirometry	3064	Integer	0.116667	47.35	litres/min	Peak expiratory flow during blow	http://biobank.ctsu.ox.ac.uk/showcase/field.cgi?id=3064
Peak expiratory flow (PEF)	4	266842	0.289237	0.0292417	4.59e-23	1.53e-22	Lab test > Spirometry	UK Biobank Assessment Centre > Physical measures > Spirometry	3064	Integer	0.116667	47.35	litres/min	Peak expiratory flow during blow	http://biobank.ctsu.ox.ac.uk/showcase/field.cgi?id=3064
Peak expiratory flow (PEF)	5	266842	-0.0933224	0.034779	0.00729039	0.00981871	Lab test > Spirometry	UK Biobank Assessment Centre > Physical measures > Spirometry	3064	Integer	0.116667	47.35	litres/min	Peak expiratory flow during blow	http://biobank.ctsu.ox.ac.uk/showcase/field.cgi?id=3064
Peak expiratory flow (PEF)	6	266842	-0.0995143	0.0276168	0.000314143	0.000475203	Lab test > Spirometry	UK Biobank Assessment Centre > Physical measures > Spirometry	3064	Integer	0.116667	47.35	litres/min	Peak expiratory flow during blow	http://biobank.ctsu.ox.ac.uk/showcase/field.cgi?id=3064
Peak expiratory flow (PEF)	7	266842	0.214186	0.0382995	2.24e-08	4.44193e-08	Lab test > Spirometry	UK Biobank Assessment Centre > Physical measures > Spirometry	3064	Integer	0.116667	47.35	litres/min	Peak expiratory flow during blow	http://biobank.ctsu.ox.ac.uk/showcase/field.cgi?id=3064
Peak expiratory flow (PEF)	8	266842	0.0184261	0.0384832	0.632074	0.663595	Lab test > Spirometry	UK Biobank Assessment Centre > Physical measures > Spirometry	3064	Integer	0.116667	47.35	litres/min	Peak expiratory flow during blow	http://biobank.ctsu.ox.ac.uk/showcase/field.cgi?id=3064
Peak expiratory flow (PEF)	9	266842	-0.539635	0.0326772	3.11e-61	1.96126e-60	Lab test > Spirometry	UK Biobank Assessment Centre > Physical measures > Spirometry	3064	Integer	0.116667	47.35	litres/min	Peak expiratory flow during blow	http://biobank.ctsu.ox.ac.uk/showcase/field.cgi?id=3064
Peak expiratory flow (PEF)	10	266842	-0.0926912	0.0288237	0.00130096	0.0018759	Lab test > Spirometry	UK Biobank Assessment Centre > Physical measures > Spirometry	3064	Integer	0.116667	47.35	litres/min	Peak expiratory flow during blow	http://biobank.ctsu.ox.ac.uk/showcase/field.cgi?id=3064
Peak expiratory flow (PEF)	11	266842	0.357819	0.0360125	2.93e-23	9.80167e-23	Lab test > Spirometry	UK Biobank Assessment Centre > Physical measures > Spirometry	3064	Integer	0.116667	47.35	litres/min	Peak expiratory flow during blow	http://biobank.ctsu.ox.ac.uk/showcase/field.cgi?id=3064
Peak expiratory flow (PEF)	12	266842	0.542148	0.0319618	1.69e-64	1.10561e-63	Lab test > Spirometry	UK Biobank Assessment Centre > Physical measures > Spirometry	3064	Integer	0.116667	47.35	litres/min	Peak expiratory flow during blow	http://biobank.ctsu.ox.ac.uk/showcase/field.cgi?id=3064
Peak expiratory flow (PEF)	13	266842	0.116713	0.0297368	8.68e-05	0.000137156	Lab test > Spirometry	UK Biobank Assessment Centre > Physical measures > Spirometry	3064	Integer	0.116667	47.35	litres/min	Peak expiratory flow during blow	http://biobank.ctsu.ox.ac.uk/showcase/field.cgi?id=3064
Peak expiratory flow (PEF)	14	266842	0.565298	0.034774	2.15e-59	1.31441e-58	Lab test > Spirometry	UK Biobank Assessment Centre > Physical measures > Spirometry	3064	Integer	0.116667	47.35	litres/min	Peak expiratory flow during blow	http://biobank.ctsu.ox.ac.uk/showcase/field.cgi?id=3064
Peak expiratory flow (PEF)	15	266842	0.397795	0.0379108	9.42e-26	3.33873e-25	Lab test > Spirometry	UK Biobank Assessment Centre > Physical measures > Spirometry	3064	Integer	0.116667	47.35	litres/min	Peak expiratory flow during blow	http://biobank.ctsu.ox.ac.uk/showcase/field.cgi?id=3064
Peak expiratory flow (PEF)	16	266842	-0.166235	0.0318441	1.79e-07	3.37964e-07	Lab test > Spirometry	UK Biobank Assessment Centre > Physical measures > Spirometry	3064	Integer	0.116667	47.35	litres/min	Peak expiratory flow during blow	http://biobank.ctsu.ox.ac.uk/showcase/field.cgi?id=3064
Peak expiratory flow (PEF)	17	266842	-0.852517	0.030786	1.53e-168	2.38e-167	Lab test > Spirometry	UK Biobank Assessment Centre > Physical measures > Spirometry	3064	Integer	0.116667	47.35	litres/min	Peak expiratory flow during blow	http://biobank.ctsu.ox.ac.uk/showcase/field.cgi?id=3064
Peak expiratory flow (PEF)	18	266842	0.175727	0.0241971	3.82e-13	9.17324e-13	Lab test > Spirometry	UK Biobank Assessment Centre > Physical measures > Spirometry	3064	Integer	0.116667	47.35	litres/min	Peak expiratory flow during blow	http://biobank.ctsu.ox.ac.uk/showcase/field.cgi?id=3064
Peak expiratory flow (PEF)	19	266842	-0.310939	0.0188964	8.29e-61	5.19284e-60	Lab test > Spirometry	UK Biobank Assessment Centre > Physical measures > Spirometry	3064	Integer	0.116667	47.35	litres/min	Peak expiratory flow during blow	http://biobank.ctsu.ox.ac.uk/showcase/field.cgi?id=3064
Peak expiratory flow (PEF)	20	266842	0.000568458	0.000195085	0.00356975	0.00495062	Lab test > Spirometry	UK Biobank Assessment Centre > Physical measures > Spirometry	3064	Integer	0.116667	47.35	litres/min	Peak expiratory flow during blow	http://biobank.ctsu.ox.ac.uk/showcase/field.cgi?id=3064
Ratio of FEV1 to FVC	1	266842	-0.333641	0.0146406	7.64e-115	8.01199e-114	Lab test > Spirometry	UK Biobank Assessment Centre > Physical measures > Spirometry	3063	Continuous	0.0662393	1	litres	FEV1 value calculated from blow	http://biobank.ctsu.ox.ac.uk/showcase/field.cgi?id=3063
Ratio of FEV1 to FVC	2	266842	0.253698	0.0121529	1.07e-96	9.51111e-96	Lab test > Spirometry	UK Biobank Assessment Centre > Physical measures > Spirometry	3063	Continuous	0.0662393	1	litres	FEV1 value calculated from blow	http://biobank.ctsu.ox.ac.uk/showcase/field.cgi?id=3063
Ratio of FEV1 to FVC	3	266842	-0.0779622	0.0160954	1.27e-06	2.28388e-06	Lab test > Spirometry	UK Biobank Assessment Centre > Physical measures > Spirometry	3063	Continuous	0.0662393	1	litres	FEV1 value calculated from blow	http://biobank.ctsu.ox.ac.uk/showcase/field.cgi?id=3063
Ratio of FEV1 to FVC	4	266842	0.136816	0.0135626	6.32e-24	2.1528e-23	Lab test > Spirometry	UK Biobank Assessment Centre > Physical measures > Spirometry	3063	Continuous	0.0662393	1	litres	FEV1 value calculated from blow	http://biobank.ctsu.ox.ac.uk/showcase/field.cgi?id=3063
Ratio of FEV1 to FVC	5	266842	0.534425	0.0160979	3.55e-241	8.28333e-240	Lab test > Spirometry	UK Biobank Assessment Centre > Physical measures > Spirometry	3063	Continuous	0.0662393	1	litres	FEV1 value calculated from blow	http://biobank.ctsu.ox.ac.uk/showcase/field.cgi?id=3063
Ratio of FEV1 to FVC	6	266842	0.26873	0.0127988	8.47e-98	7.7e-97	Lab test > Spirometry	UK Biobank Assessment Centre > Physical measures > Spirometry	3063	Continuous	0.0662393	1	litres	FEV1 value calculated from blow	http://biobank.ctsu.ox.ac.uk/showcase/field.cgi?id=3063
Ratio of FEV1 to FVC	7	266842	-0.708939	0.0177117	0	0	Lab test > Spirometry	UK Biobank Assessment Centre > Physical measures > Spirometry	3063	Continuous	0.0662393	1	litres	FEV1 value calculated from blow	http://biobank.ctsu.ox.ac.uk/showcase/field.cgi?id=3063
Ratio of FEV1 to FVC	8	266842	0.458699	0.0178269	8e-146	1.05164e-144	Lab test > Spirometry	UK Biobank Assessment Centre > Physical measures > Spirometry	3063	Continuous	0.0662393	1	litres	FEV1 value calculated from blow	http://biobank.ctsu.ox.ac.uk/showcase/field.cgi?id=3063
Ratio of FEV1 to FVC	9	266842	-0.358857	0.0151479	6.13e-124	6.89317e-123	Lab test > Spirometry	UK Biobank Assessment Centre > Physical measures > Spirometry	3063	Continuous	0.0662393	1	litres	FEV1 value calculated from blow	http://biobank.ctsu.ox.ac.uk/showcase/field.cgi?id=3063
Ratio of FEV1 to FVC	10	266842	0.0989243	0.0133677	1.36e-13	3.34622e-13	Lab test > Spirometry	UK Biobank Assessment Centre > Physical measures > Spirometry	3063	Continuous	0.0662393	1	litres	FEV1 value calculated from blow	http://biobank.ctsu.ox.ac.uk/showcase/field.cgi?id=3063
Ratio of FEV1 to FVC	11	266842	0.0614775	0.0167058	0.000233269	0.000355591	Lab test > Spirometry	UK Biobank Assessment Centre > Physical measures > Spirometry	3063	Continuous	0.0662393	1	litres	FEV1 value calculated from blow	http://biobank.ctsu.ox.ac.uk/showcase/field.cgi?id=3063
Ratio of FEV1 to FVC	12	266842	0.0396166	0.0148321	0.00756301	0.0101468	Lab test > Spirometry	UK Biobank Assessment Centre > Physical measures > Spirometry	3063	Continuous	0.0662393	1	litres	FEV1 value calculated from blow	http://biobank.ctsu.ox.ac.uk/showcase/field.cgi?id=3063
Ratio of FEV1 to FVC	13	266842	-0.148869	0.0137897	3.66e-27	1.3502e-26	Lab test > Spirometry	UK Biobank Assessment Centre > Physical measures > Spirometry	3063	Continuous	0.0662393	1	litres	FEV1 value calculated from blow	http://biobank.ctsu.ox.ac.uk/showcase/field.cgi?id=3063
Ratio of FEV1 to FVC	14	266842	0.24384	0.0161298	1.31e-51	7.30677e-51	Lab test > Spirometry	UK Biobank Assessment Centre > Physical measures > Spirometry	3063	Continuous	0.0662393	1	litres	FEV1 value calculated from blow	http://biobank.ctsu.ox.ac.uk/showcase/field.cgi?id=3063
Ratio of FEV1 to FVC	15	266842	0.401446	0.01757	1.96e-115	2.06316e-114	Lab test > Spirometry	UK Biobank Assessment Centre > Physical measures > Spirometry	3063	Continuous	0.0662393	1	litres	FEV1 value calculated from blow	http://biobank.ctsu.ox.ac.uk/showcase/field.cgi?id=3063
Ratio of FEV1 to FVC	16	266842	0.348674	0.0147551	2.49e-123	2.77769e-122	Lab test > Spirometry	UK Biobank Assessment Centre > Physical measures > Spirometry	3063	Continuous	0.0662393	1	litres	FEV1 value calculated from blow	http://biobank.ctsu.ox.ac.uk/showcase/field.cgi?id=3063
Ratio of FEV1 to FVC	17	266842	-0.354153	0.0142831	1.44e-135	1.75304e-134	Lab test > Spirometry	UK Biobank Assessment Centre > Physical measures > Spirometry	3063	Continuous	0.0662393	1	litres	FEV1 value calculated from blow	http://biobank.ctsu.ox.ac.uk/showcase/field.cgi?id=3063
Ratio of FEV1 to FVC	18	266842	0.0924712	0.0112226	1.73e-16	4.73973e-16	Lab test > Spirometry	UK Biobank Assessment Centre > Physical measures > Spirometry	3063	Continuous	0.0662393	1	litres	FEV1 value calculated from blow	http://biobank.ctsu.ox.ac.uk/showcase/field.cgi?id=3063
Ratio of FEV1 to FVC	19	266842	-0.114327	0.00876608	7.25e-39	3.3777e-38	Lab test > Spirometry	UK Biobank Assessment Centre > Physical measures > Spirometry	3063	Continuous	0.0662393	1	litres	FEV1 value calculated from blow	http://biobank.ctsu.ox.ac.uk/showcase/field.cgi?id=3063
Ratio of FEV1 to FVC	20	266842	-0.00189195	9.04e-05	3.7e-97	3.32051e-96	Lab test > Spirometry	UK Biobank Assessment Centre > Physical measures > Spirometry	3063	Continuous	0.0662393	1	litres	FEV1 value calculated from blow	http://biobank.ctsu.ox.ac.uk/showcase/field.cgi?id=3063
Percentage predicted FEV1	1	266553	-0.745994	0.0397045	1.05e-78	7.92453e-78	Lab test > Spirometry	NA	derived	NA	0.00721211	6.21451	NA	NA	NA
Percentage predicted FEV1	2	266553	0.691387	0.0329474	1.09e-97	9.87702e-97	Lab test > Spirometry	NA	derived	NA	0.00721211	6.21451	NA	NA	NA
Percentage predicted FEV1	3	266553	-1.36299	0.0435583	1.51e-214	3.04173e-213	Lab test > Spirometry	NA	derived	NA	0.00721211	6.21451	NA	NA	NA
Percentage predicted FEV1	4	266553	0.685676	0.0367528	1.25e-77	9.33333e-77	Lab test > Spirometry	NA	derived	NA	0.00721211	6.21451	NA	NA	NA
Percentage predicted FEV1	5	266553	0.152114	0.0437324	0.000504706	0.000748505	Lab test > Spirometry	NA	derived	NA	0.00721211	6.21451	NA	NA	NA
Percentage predicted FEV1	6	266553	0.102204	0.034727	0.00324999	0.00451388	Lab test > Spirometry	NA	derived	NA	0.00721211	6.21451	NA	NA	NA
Percentage predicted FEV1	7	266553	-0.52625	0.0481518	8.49e-28	3.17807e-27	Lab test > Spirometry	NA	derived	NA	0.00721211	6.21451	NA	NA	NA
Percentage predicted FEV1	8	266553	1.09697	0.048344	7.06e-114	7.29446e-113	Lab test > Spirometry	NA	derived	NA	0.00721211	6.21451	NA	NA	NA
Percentage predicted FEV1	9	266553	-1.44498	0.0410155	2.93e-271	7.81333e-270	Lab test > Spirometry	NA	derived	NA	0.00721211	6.21451	NA	NA	NA
Percentage predicted FEV1	10	266553	0.532867	0.0362303	6.01e-49	3.21759e-48	Lab test > Spirometry	NA	derived	NA	0.00721211	6.21451	NA	NA	NA
Percentage predicted FEV1	11	266553	0.586049	0.0452781	2.63e-38	1.21118e-37	Lab test > Spirometry	NA	derived	NA	0.00721211	6.21451	NA	NA	NA
Percentage predicted FEV1	12	266553	0.522817	0.0401992	1.17e-38	5.44186e-38	Lab test > Spirometry	NA	derived	NA	0.00721211	6.21451	NA	NA	NA
Percentage predicted FEV1	13	266553	-0.0659441	0.0373934	0.0778136	0.0941972	Lab test > Spirometry	NA	derived	NA	0.00721211	6.21451	NA	NA	NA
Percentage predicted FEV1	14	266553	0.763816	0.0437232	2.68e-68	1.81256e-67	Lab test > Spirometry	NA	derived	NA	0.00721211	6.21451	NA	NA	NA
Percentage predicted FEV1	15	266553	1.83096	0.0475487	1.97626258336499e-323	6.8181059126092e-322	Lab test > Spirometry	NA	derived	NA	0.00721211	6.21451	NA	NA	NA
Percentage predicted FEV1	16	266553	-0.233405	0.0400419	5.58e-09	1.14462e-08	Lab test > Spirometry	NA	derived	NA	0.00721211	6.21451	NA	NA	NA
Percentage predicted FEV1	17	266553	-2.31834	0.0385066	0	0	Lab test > Spirometry	NA	derived	NA	0.00721211	6.21451	NA	NA	NA
Percentage predicted FEV1	18	266553	0.145371	0.0304283	1.78e-06	3.16244e-06	Lab test > Spirometry	NA	derived	NA	0.00721211	6.21451	NA	NA	NA
Percentage predicted FEV1	19	266553	-0.252869	0.0237683	1.99e-26	7.18968e-26	Lab test > Spirometry	NA	derived	NA	0.00721211	6.21451	NA	NA	NA
Percentage predicted FEV1	20	266553	-0.00186963	0.000245287	2.5e-14	6.30631e-14	Lab test > Spirometry	NA	derived	NA	0.00721211	6.21451	NA	NA	NA
Percentage predicted FVC	1	266553	-0.607997	0.0665399	6.45e-20	1.96304e-19	Lab test > Spirometry	NA	derived	NA	0.00586975	10.1044	NA	NA	NA
Percentage predicted FVC	2	266553	0.660323	0.0552187	5.99e-33	2.51078e-32	Lab test > Spirometry	NA	derived	NA	0.00586975	10.1044	NA	NA	NA
Percentage predicted FVC	3	266553	-2.2544	0.0729649	3.08e-209	6.11631e-208	Lab test > Spirometry	NA	derived	NA	0.00586975	10.1044	NA	NA	NA
Percentage predicted FVC	4	266553	0.911505	0.0615769	1.47e-49	7.96132e-49	Lab test > Spirometry	NA	derived	NA	0.00586975	10.1044	NA	NA	NA
Percentage predicted FVC	5	266553	-0.86476	0.0732357	3.62e-32	1.49719e-31	Lab test > Spirometry	NA	derived	NA	0.00586975	10.1044	NA	NA	NA
Percentage predicted FVC	6	266553	-0.380422	0.0581651	6.15e-11	1.34953e-10	Lab test > Spirometry	NA	derived	NA	0.00586975	10.1044	NA	NA	NA
Percentage predicted FVC	7	266553	0.579966	0.080666	6.51e-13	1.54606e-12	Lab test > Spirometry	NA	derived	NA	0.00586975	10.1044	NA	NA	NA
Percentage predicted FVC	8	266553	0.951779	0.081035	7.6e-32	3.12482e-31	Lab test > Spirometry	NA	derived	NA	0.00586975	10.1044	NA	NA	NA
Percentage predicted FVC	9	266553	-1.76683	0.0687769	2.32e-145	3.0214e-144	Lab test > Spirometry	NA	derived	NA	0.00586975	10.1044	NA	NA	NA
Percentage predicted FVC	10	266553	0.747113	0.0606943	8.24e-35	3.55501e-34	Lab test > Spirometry	NA	derived	NA	0.00586975	10.1044	NA	NA	NA
Percentage predicted FVC	11	266553	0.879414	0.0758469	4.47e-31	1.79828e-30	Lab test > Spirometry	NA	derived	NA	0.00586975	10.1044	NA	NA	NA
Percentage predicted FVC	12	266553	0.844318	0.0673365	4.69e-36	2.06803e-35	Lab test > Spirometry	NA	derived	NA	0.00586975	10.1044	NA	NA	NA
Percentage predicted FVC	13	266553	0.212728	0.0626342	0.000683	0.00100441	Lab test > Spirometry	NA	derived	NA	0.00586975	10.1044	NA	NA	NA
Percentage predicted FVC	14	266553	0.853333	0.073261	2.4e-31	9.73913e-31	Lab test > Spirometry	NA	derived	NA	0.00586975	10.1044	NA	NA	NA
Percentage predicted FVC	15	266553	2.35176	0.0797368	6.99e-191	1.27922e-189	Lab test > Spirometry	NA	derived	NA	0.00586975	10.1044	NA	NA	NA
Percentage predicted FVC	16	266553	-1.12318	0.0670404	5.72e-63	3.67339e-62	Lab test > Spirometry	NA	derived	NA	0.00586975	10.1044	NA	NA	NA
Percentage predicted FVC	17	266553	-3.35812	0.0646102	0	0	Lab test > Spirometry	NA	derived	NA	0.00586975	10.1044	NA	NA	NA
Percentage predicted FVC	18	266553	0.0518545	0.0509705	0.308992	0.342916	Lab test > Spirometry	NA	derived	NA	0.00586975	10.1044	NA	NA	NA
Percentage predicted FVC	19	266553	-0.201741	0.0398193	4.06e-07	7.51852e-07	Lab test > Spirometry	NA	derived	NA	0.00586975	10.1044	NA	NA	NA
Percentage predicted FVC	20	266553	0.000802397	0.000410905	0.0508497	0.0629717	Lab test > Spirometry	NA	derived	NA	0.00586975	10.1044	NA	NA	NA
Percentage predicted PEF	1	266553	-0.0351596	0.0312462	0.260486	0.293861	Lab test > Spirometry	NA	derived	NA	0.0132771	6.06064	NA	NA	NA
Percentage predicted PEF	2	266553	0.371035	0.0259229	1.89e-46	9.72794e-46	Lab test > Spirometry	NA	derived	NA	0.0132771	6.06064	NA	NA	NA
Percentage predicted PEF	3	266553	-0.727734	0.0342903	7.13e-100	6.63256e-99	Lab test > Spirometry	NA	derived	NA	0.0132771	6.06064	NA	NA	NA
Percentage predicted PEF	4	266553	0.422996	0.0289114	1.87e-48	9.87925e-48	Lab test > Spirometry	NA	derived	NA	0.0132771	6.06064	NA	NA	NA
Percentage predicted PEF	5	266553	-0.159285	0.0343927	3.63e-06	6.31697e-06	Lab test > Spirometry	NA	derived	NA	0.0132771	6.06064	NA	NA	NA
Percentage predicted PEF	6	266553	-0.0365074	0.0273114	0.181318	0.209098	Lab test > Spirometry	NA	derived	NA	0.0132771	6.06064	NA	NA	NA
Percentage predicted PEF	7	266553	0.313759	0.0378725	1.19e-16	3.27308e-16	Lab test > Spirometry	NA	derived	NA	0.0132771	6.06064	NA	NA	NA
Percentage predicted PEF	8	266553	0.0830154	0.0380565	0.0291567	0.0370748	Lab test > Spirometry	NA	derived	NA	0.0132771	6.06064	NA	NA	NA
Percentage predicted PEF	9	266553	-0.758012	0.0322983	1.12e-121	1.23465e-120	Lab test > Spirometry	NA	derived	NA	0.0132771	6.06064	NA	NA	NA
Percentage predicted PEF	10	266553	-0.0980671	0.0285042	0.000580863	0.000858267	Lab test > Spirometry	NA	derived	NA	0.0132771	6.06064	NA	NA	NA
Percentage predicted PEF	11	266553	0.281323	0.0356159	2.83e-15	7.41254e-15	Lab test > Spirometry	NA	derived	NA	0.0132771	6.06064	NA	NA	NA
Percentage predicted PEF	12	266553	0.452174	0.0316126	2.16e-46	1.10769e-45	Lab test > Spirometry	NA	derived	NA	0.0132771	6.06064	NA	NA	NA
Percentage predicted PEF	13	266553	0.0163095	0.0294082	0.579175	0.612884	Lab test > Spirometry	NA	derived	NA	0.0132771	6.06064	NA	NA	NA
Percentage predicted PEF	14	266553	0.347228	0.0343992	5.93e-24	2.02735e-23	Lab test > Spirometry	NA	derived	NA	0.0132771	6.06064	NA	NA	NA
Percentage predicted PEF	15	266553	0.68342	0.0374751	2.93e-74	2.109e-73	Lab test > Spirometry	NA	derived	NA	0.0132771	6.06064	NA	NA	NA
Percentage predicted PEF	16	266553	-0.302653	0.0314875	7.18e-22	2.30815e-21	Lab test > Spirometry	NA	derived	NA	0.0132771	6.06064	NA	NA	NA
Percentage predicted PEF	17	266553	-0.825395	0.0304467	1.26e-161	1.84712e-160	Lab test > Spirometry	NA	derived	NA	0.0132771	6.06064	NA	NA	NA
Percentage predicted PEF	18	266553	0.0538132	0.0239312	0.0245345	0.0313969	Lab test > Spirometry	NA	derived	NA	0.0132771	6.06064	NA	NA	NA
Percentage predicted PEF	19	266553	-0.206585	0.0186923	2.18e-28	8.271e-28	Lab test > Spirometry	NA	derived	NA	0.0132771	6.06064	NA	NA	NA
Percentage predicted PEF	20	266553	0.000160108	0.000192927	0.406602	0.441751	Lab test > Spirometry	NA	derived	NA	0.0132771	6.06064	NA	NA	NA
Percentage predicted ratio of FEV1 to FVC	1	266842	-0.349268	0.0153786	4.45e-114	4.61481e-113	Lab test > Spirometry	NA	derived	NA	0.0855568	1.3591	NA	NA	NA
Percentage predicted ratio of FEV1 to FVC	2	266842	0.266669	0.0127653	7.89e-97	7.03567e-96	Lab test > Spirometry	NA	derived	NA	0.0855568	1.3591	NA	NA	NA
Percentage predicted ratio of FEV1 to FVC	3	266842	-0.082286	0.0169066	1.13e-06	2.03866e-06	Lab test > Spirometry	NA	derived	NA	0.0855568	1.3591	NA	NA	NA
Percentage predicted ratio of FEV1 to FVC	4	266842	0.144121	0.0142462	4.72e-24	1.61961e-23	Lab test > Spirometry	NA	derived	NA	0.0855568	1.3591	NA	NA	NA
Percentage predicted ratio of FEV1 to FVC	5	266842	0.56057	0.0169094	1.68e-240	3.8876e-239	Lab test > Spirometry	NA	derived	NA	0.0855568	1.3591	NA	NA	NA
Percentage predicted ratio of FEV1 to FVC	6	266842	0.281456	0.0134439	3.04e-97	2.74581e-96	Lab test > Spirometry	NA	derived	NA	0.0855568	1.3591	NA	NA	NA
Percentage predicted ratio of FEV1 to FVC	7	266842	-0.74536	0.0186043	0	0	Lab test > Spirometry	NA	derived	NA	0.0855568	1.3591	NA	NA	NA
Percentage predicted ratio of FEV1 to FVC	8	266842	0.478079	0.0187258	1.35e-143	1.74194e-142	Lab test > Spirometry	NA	derived	NA	0.0855568	1.3591	NA	NA	NA
Percentage predicted ratio of FEV1 to FVC	9	266842	-0.377137	0.0159114	4.59e-124	5.18226e-123	Lab test > Spirometry	NA	derived	NA	0.0855568	1.3591	NA	NA	NA
Percentage predicted ratio of FEV1 to FVC	10	266842	0.101628	0.0140415	4.58e-13	1.09607e-12	Lab test > Spirometry	NA	derived	NA	0.0855568	1.3591	NA	NA	NA
Percentage predicted ratio of FEV1 to FVC	11	266842	0.0644518	0.0175478	0.000239829	0.000365156	Lab test > Spirometry	NA	derived	NA	0.0855568	1.3591	NA	NA	NA
Percentage predicted ratio of FEV1 to FVC	12	266842	0.0411341	0.0155797	0.00828518	0.0110627	Lab test > Spirometry	NA	derived	NA	0.0855568	1.3591	NA	NA	NA
Percentage predicted ratio of FEV1 to FVC	13	266842	-0.15463	0.0144848	1.34e-26	4.86641e-26	Lab test > Spirometry	NA	derived	NA	0.0855568	1.3591	NA	NA	NA
Percentage predicted ratio of FEV1 to FVC	14	266842	0.257532	0.0169426	3.7e-52	2.08451e-51	Lab test > Spirometry	NA	derived	NA	0.0855568	1.3591	NA	NA	NA
Percentage predicted ratio of FEV1 to FVC	15	266842	0.422187	0.0184555	1.04e-115	1.10303e-114	Lab test > Spirometry	NA	derived	NA	0.0855568	1.3591	NA	NA	NA
Percentage predicted ratio of FEV1 to FVC	16	266842	0.367773	0.0154986	2.41e-124	2.73198e-123	Lab test > Spirometry	NA	derived	NA	0.0855568	1.3591	NA	NA	NA
Percentage predicted ratio of FEV1 to FVC	17	266842	-0.372267	0.0150029	9.27e-136	1.13345e-134	Lab test > Spirometry	NA	derived	NA	0.0855568	1.3591	NA	NA	NA
Percentage predicted ratio of FEV1 to FVC	18	266842	0.096441	0.0117883	2.83e-16	7.70068e-16	Lab test > Spirometry	NA	derived	NA	0.0855568	1.3591	NA	NA	NA
Percentage predicted ratio of FEV1 to FVC	19	266842	-0.119586	0.00920793	1.48e-38	6.87231e-38	Lab test > Spirometry	NA	derived	NA	0.0855568	1.3591	NA	NA	NA
Percentage predicted ratio of FEV1 to FVC	20	266842	-0.00198723	9.5e-05	3.76e-97	3.36358e-96	Lab test > Spirometry	NA	derived	NA	0.0855568	1.3591	NA	NA	NA
Number of cigarettes previously daily	1	71386	-0.0327017	0.027296	0.230906	0.262286	Lifestyle and environment > Addictions	UK Biobank Assessment Centre > Touchscreen > Lifestyle and environment > Smoking	2887	Integer	1	140	cigarettes/day	\ACE touchscreen question \About how many cigarettes did you smoke on average each day? \\"\" The following checks were performed: If answer If answer > 150 then rejected If answer > 100 then participant asked to confirm If the participant activated the Help button they were shown the message: Count the total number of cigarettes (including both hand-rolled and manufactured cigarettes if both wer…	http://biobank.ctsu.ox.ac.uk/showcase/field.cgi?id=2887
Number of cigarettes previously daily	2	71386	0.000376871	0.0229389	0.986892	0.988304	Lifestyle and environment > Addictions	UK Biobank Assessment Centre > Touchscreen > Lifestyle and environment > Smoking	2887	Integer	1	140	cigarettes/day	\ACE touchscreen question \About how many cigarettes did you smoke on average each day? \\"\" The following checks were performed: If answer If answer > 150 then rejected If answer > 100 then participant asked to confirm If the participant activated the Help button they were shown the message: Count the total number of cigarettes (including both hand-rolled and manufactured cigarettes if both wer…	http://biobank.ctsu.ox.ac.uk/showcase/field.cgi?id=2887
Number of cigarettes previously daily	3	71386	0.441737	0.0306454	4.89e-47	2.54026e-46	Lifestyle and environment > Addictions	UK Biobank Assessment Centre > Touchscreen > Lifestyle and environment > Smoking	2887	Integer	1	140	cigarettes/day	\ACE touchscreen question \About how many cigarettes did you smoke on average each day? \\"\" The following checks were performed: If answer If answer > 150 then rejected If answer > 100 then participant asked to confirm If the participant activated the Help button they were shown the message: Count the total number of cigarettes (including both hand-rolled and manufactured cigarettes if both wer…	http://biobank.ctsu.ox.ac.uk/showcase/field.cgi?id=2887
Number of cigarettes previously daily	4	71386	-0.236829	0.0253377	9.28e-21	2.88391e-20	Lifestyle and environment > Addictions	UK Biobank Assessment Centre > Touchscreen > Lifestyle and environment > Smoking	2887	Integer	1	140	cigarettes/day	\ACE touchscreen question \About how many cigarettes did you smoke on average each day? \\"\" The following checks were performed: If answer If answer > 150 then rejected If answer > 100 then participant asked to confirm If the participant activated the Help button they were shown the message: Count the total number of cigarettes (including both hand-rolled and manufactured cigarettes if both wer…	http://biobank.ctsu.ox.ac.uk/showcase/field.cgi?id=2887
Number of cigarettes previously daily	5	71386	0.293826	0.0310047	2.7e-21	8.55204e-21	Lifestyle and environment > Addictions	UK Biobank Assessment Centre > Touchscreen > Lifestyle and environment > Smoking	2887	Integer	1	140	cigarettes/day	\ACE touchscreen question \About how many cigarettes did you smoke on average each day? \\"\" The following checks were performed: If answer If answer > 150 then rejected If answer > 100 then participant asked to confirm If the participant activated the Help button they were shown the message: Count the total number of cigarettes (including both hand-rolled and manufactured cigarettes if both wer…	http://biobank.ctsu.ox.ac.uk/showcase/field.cgi?id=2887
Number of cigarettes previously daily	6	71386	0.237907	0.0240523	4.7e-23	1.56109e-22	Lifestyle and environment > Addictions	UK Biobank Assessment Centre > Touchscreen > Lifestyle and environment > Smoking	2887	Integer	1	140	cigarettes/day	\ACE touchscreen question \About how many cigarettes did you smoke on average each day? \\"\" The following checks were performed: If answer If answer > 150 then rejected If answer > 100 then participant asked to confirm If the participant activated the Help button they were shown the message: Count the total number of cigarettes (including both hand-rolled and manufactured cigarettes if both wer…	http://biobank.ctsu.ox.ac.uk/showcase/field.cgi?id=2887
Number of cigarettes previously daily	7	71386	-0.170693	0.0338442	4.58e-07	8.42022e-07	Lifestyle and environment > Addictions	UK Biobank Assessment Centre > Touchscreen > Lifestyle and environment > Smoking	2887	Integer	1	140	cigarettes/day	\ACE touchscreen question \About how many cigarettes did you smoke on average each day? \\"\" The following checks were performed: If answer If answer > 150 then rejected If answer > 100 then participant asked to confirm If the participant activated the Help button they were shown the message: Count the total number of cigarettes (including both hand-rolled and manufactured cigarettes if both wer…	http://biobank.ctsu.ox.ac.uk/showcase/field.cgi?id=2887
Number of cigarettes previously daily	8	71386	0.0881193	0.0328912	0.00738333	0.00992003	Lifestyle and environment > Addictions	UK Biobank Assessment Centre > Touchscreen > Lifestyle and environment > Smoking	2887	Integer	1	140	cigarettes/day	\ACE touchscreen question \About how many cigarettes did you smoke on average each day? \\"\" The following checks were performed: If answer If answer > 150 then rejected If answer > 100 then participant asked to confirm If the participant activated the Help button they were shown the message: Count the total number of cigarettes (including both hand-rolled and manufactured cigarettes if both wer…	http://biobank.ctsu.ox.ac.uk/showcase/field.cgi?id=2887
Number of cigarettes previously daily	9	71386	0.205059	0.0275599	1.01e-13	2.50044e-13	Lifestyle and environment > Addictions	UK Biobank Assessment Centre > Touchscreen > Lifestyle and environment > Smoking	2887	Integer	1	140	cigarettes/day	\ACE touchscreen question \About how many cigarettes did you smoke on average each day? \\"\" The following checks were performed: If answer If answer > 150 then rejected If answer > 100 then participant asked to confirm If the participant activated the Help button they were shown the message: Count the total number of cigarettes (including both hand-rolled and manufactured cigarettes if both wer…	http://biobank.ctsu.ox.ac.uk/showcase/field.cgi?id=2887
Number of cigarettes previously daily	10	71386	-0.0788897	0.0251575	0.0017144	0.0024454	Lifestyle and environment > Addictions	UK Biobank Assessment Centre > Touchscreen > Lifestyle and environment > Smoking	2887	Integer	1	140	cigarettes/day	\ACE touchscreen question \About how many cigarettes did you smoke on average each day? \\"\" The following checks were performed: If answer If answer > 150 then rejected If answer > 100 then participant asked to confirm If the participant activated the Help button they were shown the message: Count the total number of cigarettes (including both hand-rolled and manufactured cigarettes if both wer…	http://biobank.ctsu.ox.ac.uk/showcase/field.cgi?id=2887
Number of cigarettes previously daily	11	71386	-0.24921	0.0323314	1.29e-14	3.28065e-14	Lifestyle and environment > Addictions	UK Biobank Assessment Centre > Touchscreen > Lifestyle and environment > Smoking	2887	Integer	1	140	cigarettes/day	\ACE touchscreen question \About how many cigarettes did you smoke on average each day? \\"\" The following checks were performed: If answer If answer > 150 then rejected If answer > 100 then participant asked to confirm If the participant activated the Help button they were shown the message: Count the total number of cigarettes (including both hand-rolled and manufactured cigarettes if both wer…	http://biobank.ctsu.ox.ac.uk/showcase/field.cgi?id=2887
Number of cigarettes previously daily	12	71386	-0.21182	0.028626	1.38e-13	3.3865e-13	Lifestyle and environment > Addictions	UK Biobank Assessment Centre > Touchscreen > Lifestyle and environment > Smoking	2887	Integer	1	140	cigarettes/day	\ACE touchscreen question \About how many cigarettes did you smoke on average each day? \\"\" The following checks were performed: If answer If answer > 150 then rejected If answer > 100 then participant asked to confirm If the participant activated the Help button they were shown the message: Count the total number of cigarettes (including both hand-rolled and manufactured cigarettes if both wer…	http://biobank.ctsu.ox.ac.uk/showcase/field.cgi?id=2887
Number of cigarettes previously daily	13	71386	-0.102202	0.0259712	8.32e-05	0.000131616	Lifestyle and environment > Addictions	UK Biobank Assessment Centre > Touchscreen > Lifestyle and environment > Smoking	2887	Integer	1	140	cigarettes/day	\ACE touchscreen question \About how many cigarettes did you smoke on average each day? \\"\" The following checks were performed: If answer If answer > 150 then rejected If answer > 100 then participant asked to confirm If the participant activated the Help button they were shown the message: Count the total number of cigarettes (including both hand-rolled and manufactured cigarettes if both wer…	http://biobank.ctsu.ox.ac.uk/showcase/field.cgi?id=2887
Number of cigarettes previously daily	14	71386	-0.0740383	0.030718	0.0159439	0.0207448	Lifestyle and environment > Addictions	UK Biobank Assessment Centre > Touchscreen > Lifestyle and environment > Smoking	2887	Integer	1	140	cigarettes/day	\ACE touchscreen question \About how many cigarettes did you smoke on average each day? \\"\" The following checks were performed: If answer If answer > 150 then rejected If answer > 100 then participant asked to confirm If the participant activated the Help button they were shown the message: Count the total number of cigarettes (including both hand-rolled and manufactured cigarettes if both wer…	http://biobank.ctsu.ox.ac.uk/showcase/field.cgi?id=2887
Number of cigarettes previously daily	15	71386	-0.304492	0.0324084	5.86e-21	1.82921e-20	Lifestyle and environment > Addictions	UK Biobank Assessment Centre > Touchscreen > Lifestyle and environment > Smoking	2887	Integer	1	140	cigarettes/day	\ACE touchscreen question \About how many cigarettes did you smoke on average each day? \\"\" The following checks were performed: If answer If answer > 150 then rejected If answer > 100 then participant asked to confirm If the participant activated the Help button they were shown the message: Count the total number of cigarettes (including both hand-rolled and manufactured cigarettes if both wer…	http://biobank.ctsu.ox.ac.uk/showcase/field.cgi?id=2887
Number of cigarettes previously daily	16	71386	0.389479	0.0281793	2.15e-43	1.06738e-42	Lifestyle and environment > Addictions	UK Biobank Assessment Centre > Touchscreen > Lifestyle and environment > Smoking	2887	Integer	1	140	cigarettes/day	\ACE touchscreen question \About how many cigarettes did you smoke on average each day? \\"\" The following checks were performed: If answer If answer > 150 then rejected If answer > 100 then participant asked to confirm If the participant activated the Help button they were shown the message: Count the total number of cigarettes (including both hand-rolled and manufactured cigarettes if both wer…	http://biobank.ctsu.ox.ac.uk/showcase/field.cgi?id=2887
Number of cigarettes previously daily	17	71386	0.586987	0.0290554	1.67e-90	1.4e-89	Lifestyle and environment > Addictions	UK Biobank Assessment Centre > Touchscreen > Lifestyle and environment > Smoking	2887	Integer	1	140	cigarettes/day	\ACE touchscreen question \About how many cigarettes did you smoke on average each day? \\"\" The following checks were performed: If answer If answer > 150 then rejected If answer > 100 then participant asked to confirm If the participant activated the Help button they were shown the message: Count the total number of cigarettes (including both hand-rolled and manufactured cigarettes if both wer…	http://biobank.ctsu.ox.ac.uk/showcase/field.cgi?id=2887
Number of cigarettes previously daily	18	71386	-0.0324198	0.0210883	0.124217	0.146076	Lifestyle and environment > Addictions	UK Biobank Assessment Centre > Touchscreen > Lifestyle and environment > Smoking	2887	Integer	1	140	cigarettes/day	\ACE touchscreen question \About how many cigarettes did you smoke on average each day? \\"\" The following checks were performed: If answer If answer > 150 then rejected If answer > 100 then participant asked to confirm If the participant activated the Help button they were shown the message: Count the total number of cigarettes (including both hand-rolled and manufactured cigarettes if both wer…	http://biobank.ctsu.ox.ac.uk/showcase/field.cgi?id=2887
Number of cigarettes previously daily	19	71386	0.0656734	0.0163001	5.61e-05	8.97087e-05	Lifestyle and environment > Addictions	UK Biobank Assessment Centre > Touchscreen > Lifestyle and environment > Smoking	2887	Integer	1	140	cigarettes/day	\ACE touchscreen question \About how many cigarettes did you smoke on average each day? \\"\" The following checks were performed: If answer If answer > 150 then rejected If answer > 100 then participant asked to confirm If the participant activated the Help button they were shown the message: Count the total number of cigarettes (including both hand-rolled and manufactured cigarettes if both wer…	http://biobank.ctsu.ox.ac.uk/showcase/field.cgi?id=2887
Number of cigarettes previously daily	20	71386	-0.000188846	0.000172182	0.27274	0.30645	Lifestyle and environment > Addictions	UK Biobank Assessment Centre > Touchscreen > Lifestyle and environment > Smoking	2887	Integer	1	140	cigarettes/day	\ACE touchscreen question \About how many cigarettes did you smoke on average each day? \\"\" The following checks were performed: If answer If answer > 150 then rejected If answer > 100 then participant asked to confirm If the participant activated the Help button they were shown the message: Count the total number of cigarettes (including both hand-rolled and manufactured cigarettes if both wer…	http://biobank.ctsu.ox.ac.uk/showcase/field.cgi?id=2887
Greenspace percentage, buffer 1000m	1	256483	0.0148711	0.00497917	0.00282067	0.00394302	Lifestyle and environment > Local environment	Additional exposures > Local environment > Greenspace and coastal proximity	24500	Continuous	4.415	99.193	percent	The percentage of the home location buffer classed as 'Greenspace', as a proportion of all land-use types, and with home location data buffered at 1000m. Land use data were obtained from the Generalized land use database for England (GLUD) 2005 data at the 2001 Census Output Area level. Each home location polygon was then allocated an area weighted mean of the land use percentage coverage for the…	http://biobank.ctsu.ox.ac.uk/showcase/field.cgi?id=24500
Greenspace percentage, buffer 1000m	2	256483	0.00434571	0.00411981	0.291503	0.325053	Lifestyle and environment > Local environment	Additional exposures > Local environment > Greenspace and coastal proximity	24500	Continuous	4.415	99.193	percent	The percentage of the home location buffer classed as 'Greenspace', as a proportion of all land-use types, and with home location data buffered at 1000m. Land use data were obtained from the Generalized land use database for England (GLUD) 2005 data at the 2001 Census Output Area level. Each home location polygon was then allocated an area weighted mean of the land use percentage coverage for the…	http://biobank.ctsu.ox.ac.uk/showcase/field.cgi?id=24500
Greenspace percentage, buffer 1000m	3	256483	-0.0431479	0.00545	2.44e-15	6.40901e-15	Lifestyle and environment > Local environment	Additional exposures > Local environment > Greenspace and coastal proximity	24500	Continuous	4.415	99.193	percent	The percentage of the home location buffer classed as 'Greenspace', as a proportion of all land-use types, and with home location data buffered at 1000m. Land use data were obtained from the Generalized land use database for England (GLUD) 2005 data at the 2001 Census Output Area level. Each home location polygon was then allocated an area weighted mean of the land use percentage coverage for the…	http://biobank.ctsu.ox.ac.uk/showcase/field.cgi?id=24500
Greenspace percentage, buffer 1000m	4	256483	0.0152453	0.00459022	0.000896241	0.0013118	Lifestyle and environment > Local environment	Additional exposures > Local environment > Greenspace and coastal proximity	24500	Continuous	4.415	99.193	percent	The percentage of the home location buffer classed as 'Greenspace', as a proportion of all land-use types, and with home location data buffered at 1000m. Land use data were obtained from the Generalized land use database for England (GLUD) 2005 data at the 2001 Census Output Area level. Each home location polygon was then allocated an area weighted mean of the land use percentage coverage for the…	http://biobank.ctsu.ox.ac.uk/showcase/field.cgi?id=24500
Greenspace percentage, buffer 1000m	5	256483	-0.00859586	0.00551425	0.119034	0.140335	Lifestyle and environment > Local environment	Additional exposures > Local environment > Greenspace and coastal proximity	24500	Continuous	4.415	99.193	percent	The percentage of the home location buffer classed as 'Greenspace', as a proportion of all land-use types, and with home location data buffered at 1000m. Land use data were obtained from the Generalized land use database for England (GLUD) 2005 data at the 2001 Census Output Area level. Each home location polygon was then allocated an area weighted mean of the land use percentage coverage for the…	http://biobank.ctsu.ox.ac.uk/showcase/field.cgi?id=24500
Greenspace percentage, buffer 1000m	6	256483	0.00466651	0.00433689	0.281927	0.315505	Lifestyle and environment > Local environment	Additional exposures > Local environment > Greenspace and coastal proximity	24500	Continuous	4.415	99.193	percent	The percentage of the home location buffer classed as 'Greenspace', as a proportion of all land-use types, and with home location data buffered at 1000m. Land use data were obtained from the Generalized land use database for England (GLUD) 2005 data at the 2001 Census Output Area level. Each home location polygon was then allocated an area weighted mean of the land use percentage coverage for the…	http://biobank.ctsu.ox.ac.uk/showcase/field.cgi?id=24500
Greenspace percentage, buffer 1000m	7	256483	0.0272936	0.00609084	7.43e-06	1.26161e-05	Lifestyle and environment > Local environment	Additional exposures > Local environment > Greenspace and coastal proximity	24500	Continuous	4.415	99.193	percent	The percentage of the home location buffer classed as 'Greenspace', as a proportion of all land-use types, and with home location data buffered at 1000m. Land use data were obtained from the Generalized land use database for England (GLUD) 2005 data at the 2001 Census Output Area level. Each home location polygon was then allocated an area weighted mean of the land use percentage coverage for the…	http://biobank.ctsu.ox.ac.uk/showcase/field.cgi?id=24500
Greenspace percentage, buffer 1000m	8	256483	-0.021187	0.00608418	0.000497194	0.00073893	Lifestyle and environment > Local environment	Additional exposures > Local environment > Greenspace and coastal proximity	24500	Continuous	4.415	99.193	percent	The percentage of the home location buffer classed as 'Greenspace', as a proportion of all land-use types, and with home location data buffered at 1000m. Land use data were obtained from the Generalized land use database for England (GLUD) 2005 data at the 2001 Census Output Area level. Each home location polygon was then allocated an area weighted mean of the land use percentage coverage for the…	http://biobank.ctsu.ox.ac.uk/showcase/field.cgi?id=24500
Greenspace percentage, buffer 1000m	9	256483	-0.0195384	0.00513565	0.000142143	0.00022148	Lifestyle and environment > Local environment	Additional exposures > Local environment > Greenspace and coastal proximity	24500	Continuous	4.415	99.193	percent	The percentage of the home location buffer classed as 'Greenspace', as a proportion of all land-use types, and with home location data buffered at 1000m. Land use data were obtained from the Generalized land use database for England (GLUD) 2005 data at the 2001 Census Output Area level. Each home location polygon was then allocated an area weighted mean of the land use percentage coverage for the…	http://biobank.ctsu.ox.ac.uk/showcase/field.cgi?id=24500
Greenspace percentage, buffer 1000m	10	256483	-0.00262336	0.00454488	0.563796	0.597739	Lifestyle and environment > Local environment	Additional exposures > Local environment > Greenspace and coastal proximity	24500	Continuous	4.415	99.193	percent	The percentage of the home location buffer classed as 'Greenspace', as a proportion of all land-use types, and with home location data buffered at 1000m. Land use data were obtained from the Generalized land use database for England (GLUD) 2005 data at the 2001 Census Output Area level. Each home location polygon was then allocated an area weighted mean of the land use percentage coverage for the…	http://biobank.ctsu.ox.ac.uk/showcase/field.cgi?id=24500
Greenspace percentage, buffer 1000m	11	256483	0.0412911	0.00564486	2.58e-13	6.22759e-13	Lifestyle and environment > Local environment	Additional exposures > Local environment > Greenspace and coastal proximity	24500	Continuous	4.415	99.193	percent	The percentage of the home location buffer classed as 'Greenspace', as a proportion of all land-use types, and with home location data buffered at 1000m. Land use data were obtained from the Generalized land use database for England (GLUD) 2005 data at the 2001 Census Output Area level. Each home location polygon was then allocated an area weighted mean of the land use percentage coverage for the…	http://biobank.ctsu.ox.ac.uk/showcase/field.cgi?id=24500
Greenspace percentage, buffer 1000m	12	256483	0.0290384	0.0050407	8.38e-09	1.69783e-08	Lifestyle and environment > Local environment	Additional exposures > Local environment > Greenspace and coastal proximity	24500	Continuous	4.415	99.193	percent	The percentage of the home location buffer classed as 'Greenspace', as a proportion of all land-use types, and with home location data buffered at 1000m. Land use data were obtained from the Generalized land use database for England (GLUD) 2005 data at the 2001 Census Output Area level. Each home location polygon was then allocated an area weighted mean of the land use percentage coverage for the…	http://biobank.ctsu.ox.ac.uk/showcase/field.cgi?id=24500
Greenspace percentage, buffer 1000m	13	256483	0.0261356	0.00467521	2.27e-08	4.49505e-08	Lifestyle and environment > Local environment	Additional exposures > Local environment > Greenspace and coastal proximity	24500	Continuous	4.415	99.193	percent	The percentage of the home location buffer classed as 'Greenspace', as a proportion of all land-use types, and with home location data buffered at 1000m. Land use data were obtained from the Generalized land use database for England (GLUD) 2005 data at the 2001 Census Output Area level. Each home location polygon was then allocated an area weighted mean of the land use percentage coverage for the…	http://biobank.ctsu.ox.ac.uk/showcase/field.cgi?id=24500
Greenspace percentage, buffer 1000m	14	256483	0.0078677	0.00548104	0.151163	0.175917	Lifestyle and environment > Local environment	Additional exposures > Local environment > Greenspace and coastal proximity	24500	Continuous	4.415	99.193	percent	The percentage of the home location buffer classed as 'Greenspace', as a proportion of all land-use types, and with home location data buffered at 1000m. Land use data were obtained from the Generalized land use database for England (GLUD) 2005 data at the 2001 Census Output Area level. Each home location polygon was then allocated an area weighted mean of the land use percentage coverage for the…	http://biobank.ctsu.ox.ac.uk/showcase/field.cgi?id=24500
Greenspace percentage, buffer 1000m	15	256483	0.0173134	0.00595669	0.00365486	0.00506038	Lifestyle and environment > Local environment	Additional exposures > Local environment > Greenspace and coastal proximity	24500	Continuous	4.415	99.193	percent	The percentage of the home location buffer classed as 'Greenspace', as a proportion of all land-use types, and with home location data buffered at 1000m. Land use data were obtained from the Generalized land use database for England (GLUD) 2005 data at the 2001 Census Output Area level. Each home location polygon was then allocated an area weighted mean of the land use percentage coverage for the…	http://biobank.ctsu.ox.ac.uk/showcase/field.cgi?id=24500
Greenspace percentage, buffer 1000m	16	256483	-0.0287088	0.00501349	1.03e-08	2.07781e-08	Lifestyle and environment > Local environment	Additional exposures > Local environment > Greenspace and coastal proximity	24500	Continuous	4.415	99.193	percent	The percentage of the home location buffer classed as 'Greenspace', as a proportion of all land-use types, and with home location data buffered at 1000m. Land use data were obtained from the Generalized land use database for England (GLUD) 2005 data at the 2001 Census Output Area level. Each home location polygon was then allocated an area weighted mean of the land use percentage coverage for the…	http://biobank.ctsu.ox.ac.uk/showcase/field.cgi?id=24500
Greenspace percentage, buffer 1000m	17	256483	-0.0213703	0.00488416	1.21e-05	2.01787e-05	Lifestyle and environment > Local environment	Additional exposures > Local environment > Greenspace and coastal proximity	24500	Continuous	4.415	99.193	percent	The percentage of the home location buffer classed as 'Greenspace', as a proportion of all land-use types, and with home location data buffered at 1000m. Land use data were obtained from the Generalized land use database for England (GLUD) 2005 data at the 2001 Census Output Area level. Each home location polygon was then allocated an area weighted mean of the land use percentage coverage for the…	http://biobank.ctsu.ox.ac.uk/showcase/field.cgi?id=24500
Greenspace percentage, buffer 1000m	18	256483	0.0210125	0.00378023	2.72e-08	5.38233e-08	Lifestyle and environment > Local environment	Additional exposures > Local environment > Greenspace and coastal proximity	24500	Continuous	4.415	99.193	percent	The percentage of the home location buffer classed as 'Greenspace', as a proportion of all land-use types, and with home location data buffered at 1000m. Land use data were obtained from the Generalized land use database for England (GLUD) 2005 data at the 2001 Census Output Area level. Each home location polygon was then allocated an area weighted mean of the land use percentage coverage for the…	http://biobank.ctsu.ox.ac.uk/showcase/field.cgi?id=24500
Greenspace percentage, buffer 1000m	19	256483	-0.0231054	0.00296889	7.14e-15	1.8375e-14	Lifestyle and environment > Local environment	Additional exposures > Local environment > Greenspace and coastal proximity	24500	Continuous	4.415	99.193	percent	The percentage of the home location buffer classed as 'Greenspace', as a proportion of all land-use types, and with home location data buffered at 1000m. Land use data were obtained from the Generalized land use database for England (GLUD) 2005 data at the 2001 Census Output Area level. Each home location polygon was then allocated an area weighted mean of the land use percentage coverage for the…	http://biobank.ctsu.ox.ac.uk/showcase/field.cgi?id=24500
Greenspace percentage, buffer 1000m	20	256483	-3.91e-05	3.05e-05	0.201098	0.230108	Lifestyle and environment > Local environment	Additional exposures > Local environment > Greenspace and coastal proximity	24500	Continuous	4.415	99.193	percent	The percentage of the home location buffer classed as 'Greenspace', as a proportion of all land-use types, and with home location data buffered at 1000m. Land use data were obtained from the Generalized land use database for England (GLUD) 2005 data at the 2001 Census Output Area level. Each home location polygon was then allocated an area weighted mean of the land use percentage coverage for the…	http://biobank.ctsu.ox.ac.uk/showcase/field.cgi?id=24500
Greenspace percentage, buffer 300m	1	256483	0.0126692	0.00475614	0.00772796	0.0103483	Lifestyle and environment > Local environment	Additional exposures > Local environment > Greenspace and coastal proximity	24503	Continuous	0.227	99.199	percent	The percentage of the home location buffer classed as 'Greenspace', as a proportion of all land-use types, and with home location data buffered at 300m. Land use data were obtained from the Generalized land use database for England (GLUD) 2005 data at the 2001 Census Output Area level. Each home location polygon was then allocated an area weighted mean of the land use percentage coverage for the …	http://biobank.ctsu.ox.ac.uk/showcase/field.cgi?id=24503
Greenspace percentage, buffer 300m	2	256483	0.00682932	0.00393524	0.0826668	0.0997273	Lifestyle and environment > Local environment	Additional exposures > Local environment > Greenspace and coastal proximity	24503	Continuous	0.227	99.199	percent	The percentage of the home location buffer classed as 'Greenspace', as a proportion of all land-use types, and with home location data buffered at 300m. Land use data were obtained from the Generalized land use database for England (GLUD) 2005 data at the 2001 Census Output Area level. Each home location polygon was then allocated an area weighted mean of the land use percentage coverage for the …	http://biobank.ctsu.ox.ac.uk/showcase/field.cgi?id=24503
Greenspace percentage, buffer 300m	3	256483	-0.0304642	0.00520615	4.88e-09	1.00397e-08	Lifestyle and environment > Local environment	Additional exposures > Local environment > Greenspace and coastal proximity	24503	Continuous	0.227	99.199	percent	The percentage of the home location buffer classed as 'Greenspace', as a proportion of all land-use types, and with home location data buffered at 300m. Land use data were obtained from the Generalized land use database for England (GLUD) 2005 data at the 2001 Census Output Area level. Each home location polygon was then allocated an area weighted mean of the land use percentage coverage for the …	http://biobank.ctsu.ox.ac.uk/showcase/field.cgi?id=24503
Greenspace percentage, buffer 300m	4	256483	0.00478884	0.00438468	0.274757	0.308303	Lifestyle and environment > Local environment	Additional exposures > Local environment > Greenspace and coastal proximity	24503	Continuous	0.227	99.199	percent	The percentage of the home location buffer classed as 'Greenspace', as a proportion of all land-use types, and with home location data buffered at 300m. Land use data were obtained from the Generalized land use database for England (GLUD) 2005 data at the 2001 Census Output Area level. Each home location polygon was then allocated an area weighted mean of the land use percentage coverage for the …	http://biobank.ctsu.ox.ac.uk/showcase/field.cgi?id=24503
Greenspace percentage, buffer 300m	5	256483	-0.00805495	0.00526723	0.126202	0.148162	Lifestyle and environment > Local environment	Additional exposures > Local environment > Greenspace and coastal proximity	24503	Continuous	0.227	99.199	percent	The percentage of the home location buffer classed as 'Greenspace', as a proportion of all land-use types, and with home location data buffered at 300m. Land use data were obtained from the Generalized land use database for England (GLUD) 2005 data at the 2001 Census Output Area level. Each home location polygon was then allocated an area weighted mean of the land use percentage coverage for the …	http://biobank.ctsu.ox.ac.uk/showcase/field.cgi?id=24503
Greenspace percentage, buffer 300m	6	256483	-0.000652718	0.00414263	0.874803	0.889414	Lifestyle and environment > Local environment	Additional exposures > Local environment > Greenspace and coastal proximity	24503	Continuous	0.227	99.199	percent	The percentage of the home location buffer classed as 'Greenspace', as a proportion of all land-use types, and with home location data buffered at 300m. Land use data were obtained from the Generalized land use database for England (GLUD) 2005 data at the 2001 Census Output Area level. Each home location polygon was then allocated an area weighted mean of the land use percentage coverage for the …	http://biobank.ctsu.ox.ac.uk/showcase/field.cgi?id=24503
Greenspace percentage, buffer 300m	7	256483	0.0154994	0.00581814	0.00772296	0.0103466	Lifestyle and environment > Local environment	Additional exposures > Local environment > Greenspace and coastal proximity	24503	Continuous	0.227	99.199	percent	The percentage of the home location buffer classed as 'Greenspace', as a proportion of all land-use types, and with home location data buffered at 300m. Land use data were obtained from the Generalized land use database for England (GLUD) 2005 data at the 2001 Census Output Area level. Each home location polygon was then allocated an area weighted mean of the land use percentage coverage for the …	http://biobank.ctsu.ox.ac.uk/showcase/field.cgi?id=24503
Greenspace percentage, buffer 300m	8	256483	-0.0202636	0.00581163	0.000489036	0.000727191	Lifestyle and environment > Local environment	Additional exposures > Local environment > Greenspace and coastal proximity	24503	Continuous	0.227	99.199	percent	The percentage of the home location buffer classed as 'Greenspace', as a proportion of all land-use types, and with home location data buffered at 300m. Land use data were obtained from the Generalized land use database for England (GLUD) 2005 data at the 2001 Census Output Area level. Each home location polygon was then allocated an area weighted mean of the land use percentage coverage for the …	http://biobank.ctsu.ox.ac.uk/showcase/field.cgi?id=24503
Greenspace percentage, buffer 300m	9	256483	-0.0175183	0.00490561	0.000355575	0.000534412	Lifestyle and environment > Local environment	Additional exposures > Local environment > Greenspace and coastal proximity	24503	Continuous	0.227	99.199	percent	The percentage of the home location buffer classed as 'Greenspace', as a proportion of all land-use types, and with home location data buffered at 300m. Land use data were obtained from the Generalized land use database for England (GLUD) 2005 data at the 2001 Census Output Area level. Each home location polygon was then allocated an area weighted mean of the land use percentage coverage for the …	http://biobank.ctsu.ox.ac.uk/showcase/field.cgi?id=24503
Greenspace percentage, buffer 300m	10	256483	-0.00233269	0.00434128	0.591042	0.624262	Lifestyle and environment > Local environment	Additional exposures > Local environment > Greenspace and coastal proximity	24503	Continuous	0.227	99.199	percent	The percentage of the home location buffer classed as 'Greenspace', as a proportion of all land-use types, and with home location data buffered at 300m. Land use data were obtained from the Generalized land use database for England (GLUD) 2005 data at the 2001 Census Output Area level. Each home location polygon was then allocated an area weighted mean of the land use percentage coverage for the …	http://biobank.ctsu.ox.ac.uk/showcase/field.cgi?id=24503
Greenspace percentage, buffer 300m	11	256483	0.0374776	0.00539205	3.65e-12	8.41152e-12	Lifestyle and environment > Local environment	Additional exposures > Local environment > Greenspace and coastal proximity	24503	Continuous	0.227	99.199	percent	The percentage of the home location buffer classed as 'Greenspace', as a proportion of all land-use types, and with home location data buffered at 300m. Land use data were obtained from the Generalized land use database for England (GLUD) 2005 data at the 2001 Census Output Area level. Each home location polygon was then allocated an area weighted mean of the land use percentage coverage for the …	http://biobank.ctsu.ox.ac.uk/showcase/field.cgi?id=24503
Greenspace percentage, buffer 300m	12	256483	0.0231829	0.00481499	1.47e-06	2.63003e-06	Lifestyle and environment > Local environment	Additional exposures > Local environment > Greenspace and coastal proximity	24503	Continuous	0.227	99.199	percent	The percentage of the home location buffer classed as 'Greenspace', as a proportion of all land-use types, and with home location data buffered at 300m. Land use data were obtained from the Generalized land use database for England (GLUD) 2005 data at the 2001 Census Output Area level. Each home location polygon was then allocated an area weighted mean of the land use percentage coverage for the …	http://biobank.ctsu.ox.ac.uk/showcase/field.cgi?id=24503
Greenspace percentage, buffer 300m	13	256483	0.0251351	0.00446578	1.82e-08	3.61675e-08	Lifestyle and environment > Local environment	Additional exposures > Local environment > Greenspace and coastal proximity	24503	Continuous	0.227	99.199	percent	The percentage of the home location buffer classed as 'Greenspace', as a proportion of all land-use types, and with home location data buffered at 300m. Land use data were obtained from the Generalized land use database for England (GLUD) 2005 data at the 2001 Census Output Area level. Each home location polygon was then allocated an area weighted mean of the land use percentage coverage for the …	http://biobank.ctsu.ox.ac.uk/showcase/field.cgi?id=24503
Greenspace percentage, buffer 300m	14	256483	0.00173901	0.00523554	0.739772	0.764622	Lifestyle and environment > Local environment	Additional exposures > Local environment > Greenspace and coastal proximity	24503	Continuous	0.227	99.199	percent	The percentage of the home location buffer classed as 'Greenspace', as a proportion of all land-use types, and with home location data buffered at 300m. Land use data were obtained from the Generalized land use database for England (GLUD) 2005 data at the 2001 Census Output Area level. Each home location polygon was then allocated an area weighted mean of the land use percentage coverage for the …	http://biobank.ctsu.ox.ac.uk/showcase/field.cgi?id=24503
Greenspace percentage, buffer 300m	15	256483	0.00952217	0.00568992	0.0942274	0.112703	Lifestyle and environment > Local environment	Additional exposures > Local environment > Greenspace and coastal proximity	24503	Continuous	0.227	99.199	percent	The percentage of the home location buffer classed as 'Greenspace', as a proportion of all land-use types, and with home location data buffered at 300m. Land use data were obtained from the Generalized land use database for England (GLUD) 2005 data at the 2001 Census Output Area level. Each home location polygon was then allocated an area weighted mean of the land use percentage coverage for the …	http://biobank.ctsu.ox.ac.uk/showcase/field.cgi?id=24503
Greenspace percentage, buffer 300m	16	256483	-0.0272559	0.00478891	1.26e-08	2.52722e-08	Lifestyle and environment > Local environment	Additional exposures > Local environment > Greenspace and coastal proximity	24503	Continuous	0.227	99.199	percent	The percentage of the home location buffer classed as 'Greenspace', as a proportion of all land-use types, and with home location data buffered at 300m. Land use data were obtained from the Generalized land use database for England (GLUD) 2005 data at the 2001 Census Output Area level. Each home location polygon was then allocated an area weighted mean of the land use percentage coverage for the …	http://biobank.ctsu.ox.ac.uk/showcase/field.cgi?id=24503
Greenspace percentage, buffer 300m	17	256483	-0.0164872	0.00466543	0.000409525	0.000612537	Lifestyle and environment > Local environment	Additional exposures > Local environment > Greenspace and coastal proximity	24503	Continuous	0.227	99.199	percent	The percentage of the home location buffer classed as 'Greenspace', as a proportion of all land-use types, and with home location data buffered at 300m. Land use data were obtained from the Generalized land use database for England (GLUD) 2005 data at the 2001 Census Output Area level. Each home location polygon was then allocated an area weighted mean of the land use percentage coverage for the …	http://biobank.ctsu.ox.ac.uk/showcase/field.cgi?id=24503
Greenspace percentage, buffer 300m	18	256483	0.0171784	0.00361095	1.96e-06	3.46903e-06	Lifestyle and environment > Local environment	Additional exposures > Local environment > Greenspace and coastal proximity	24503	Continuous	0.227	99.199	percent	The percentage of the home location buffer classed as 'Greenspace', as a proportion of all land-use types, and with home location data buffered at 300m. Land use data were obtained from the Generalized land use database for England (GLUD) 2005 data at the 2001 Census Output Area level. Each home location polygon was then allocated an area weighted mean of the land use percentage coverage for the …	http://biobank.ctsu.ox.ac.uk/showcase/field.cgi?id=24503
Greenspace percentage, buffer 300m	19	256483	-0.0148123	0.00283608	1.76e-07	3.32524e-07	Lifestyle and environment > Local environment	Additional exposures > Local environment > Greenspace and coastal proximity	24503	Continuous	0.227	99.199	percent	The percentage of the home location buffer classed as 'Greenspace', as a proportion of all land-use types, and with home location data buffered at 300m. Land use data were obtained from the Generalized land use database for England (GLUD) 2005 data at the 2001 Census Output Area level. Each home location polygon was then allocated an area weighted mean of the land use percentage coverage for the …	http://biobank.ctsu.ox.ac.uk/showcase/field.cgi?id=24503
Greenspace percentage, buffer 300m	20	256483	-3.14e-05	2.92e-05	0.281751	0.315434	Lifestyle and environment > Local environment	Additional exposures > Local environment > Greenspace and coastal proximity	24503	Continuous	0.227	99.199	percent	The percentage of the home location buffer classed as 'Greenspace', as a proportion of all land-use types, and with home location data buffered at 300m. Land use data were obtained from the Generalized land use database for England (GLUD) 2005 data at the 2001 Census Output Area level. Each home location polygon was then allocated an area weighted mean of the land use percentage coverage for the …	http://biobank.ctsu.ox.ac.uk/showcase/field.cgi?id=24503
Natural environment percentage, buffer 1000m	1	291493	0.0137102	0.00421056	0.00112949	0.00163864	Lifestyle and environment > Local environment	Additional exposures > Local environment > Greenspace and coastal proximity	24506	Continuous	0	100	percent	The percentage of the home location buffer classed as 'Natural Environment' in the Land Cover Map (LCM) 2007, and with home location data buffered at 1000m. Land use data were obtained from the Land Cover Map, 2007, and the 23 land cover classes were reclassified to a binary classification; classes 1-2 ('Natural Environment'), and 22-23 ('Built environment'). Further details of the methods used t…	http://biobank.ctsu.ox.ac.uk/showcase/field.cgi?id=24506
Natural environment percentage, buffer 1000m	2	291493	0.00558174	0.00348401	0.109134	0.129645	Lifestyle and environment > Local environment	Additional exposures > Local environment > Greenspace and coastal proximity	24506	Continuous	0	100	percent	The percentage of the home location buffer classed as 'Natural Environment' in the Land Cover Map (LCM) 2007, and with home location data buffered at 1000m. Land use data were obtained from the Land Cover Map, 2007, and the 23 land cover classes were reclassified to a binary classification; classes 1-2 ('Natural Environment'), and 22-23 ('Built environment'). Further details of the methods used t…	http://biobank.ctsu.ox.ac.uk/showcase/field.cgi?id=24506
Natural environment percentage, buffer 1000m	3	291493	-0.0386483	0.00461668	5.72e-17	1.58731e-16	Lifestyle and environment > Local environment	Additional exposures > Local environment > Greenspace and coastal proximity	24506	Continuous	0	100	percent	The percentage of the home location buffer classed as 'Natural Environment' in the Land Cover Map (LCM) 2007, and with home location data buffered at 1000m. Land use data were obtained from the Land Cover Map, 2007, and the 23 land cover classes were reclassified to a binary classification; classes 1-2 ('Natural Environment'), and 22-23 ('Built environment'). Further details of the methods used t…	http://biobank.ctsu.ox.ac.uk/showcase/field.cgi?id=24506
Natural environment percentage, buffer 1000m	4	291493	0.0188157	0.00387782	1.22e-06	2.1982e-06	Lifestyle and environment > Local environment	Additional exposures > Local environment > Greenspace and coastal proximity	24506	Continuous	0	100	percent	The percentage of the home location buffer classed as 'Natural Environment' in the Land Cover Map (LCM) 2007, and with home location data buffered at 1000m. Land use data were obtained from the Land Cover Map, 2007, and the 23 land cover classes were reclassified to a binary classification; classes 1-2 ('Natural Environment'), and 22-23 ('Built environment'). Further details of the methods used t…	http://biobank.ctsu.ox.ac.uk/showcase/field.cgi?id=24506
Natural environment percentage, buffer 1000m	5	291493	-0.0120487	0.00463361	0.0093149	0.0123845	Lifestyle and environment > Local environment	Additional exposures > Local environment > Greenspace and coastal proximity	24506	Continuous	0	100	percent	The percentage of the home location buffer classed as 'Natural Environment' in the Land Cover Map (LCM) 2007, and with home location data buffered at 1000m. Land use data were obtained from the Land Cover Map, 2007, and the 23 land cover classes were reclassified to a binary classification; classes 1-2 ('Natural Environment'), and 22-23 ('Built environment'). Further details of the methods used t…	http://biobank.ctsu.ox.ac.uk/showcase/field.cgi?id=24506
Natural environment percentage, buffer 1000m	6	291493	0.00444442	0.0036712	0.226044	0.257076	Lifestyle and environment > Local environment	Additional exposures > Local environment > Greenspace and coastal proximity	24506	Continuous	0	100	percent	The percentage of the home location buffer classed as 'Natural Environment' in the Land Cover Map (LCM) 2007, and with home location data buffered at 1000m. Land use data were obtained from the Land Cover Map, 2007, and the 23 land cover classes were reclassified to a binary classification; classes 1-2 ('Natural Environment'), and 22-23 ('Built environment'). Further details of the methods used t…	http://biobank.ctsu.ox.ac.uk/showcase/field.cgi?id=24506
Natural environment percentage, buffer 1000m	7	291493	0.0264206	0.00511335	2.38e-07	4.4635e-07	Lifestyle and environment > Local environment	Additional exposures > Local environment > Greenspace and coastal proximity	24506	Continuous	0	100	percent	The percentage of the home location buffer classed as 'Natural Environment' in the Land Cover Map (LCM) 2007, and with home location data buffered at 1000m. Land use data were obtained from the Land Cover Map, 2007, and the 23 land cover classes were reclassified to a binary classification; classes 1-2 ('Natural Environment'), and 22-23 ('Built environment'). Further details of the methods used t…	http://biobank.ctsu.ox.ac.uk/showcase/field.cgi?id=24506
Natural environment percentage, buffer 1000m	8	291493	-0.0180673	0.00512223	0.000419991	0.000627856	Lifestyle and environment > Local environment	Additional exposures > Local environment > Greenspace and coastal proximity	24506	Continuous	0	100	percent	The percentage of the home location buffer classed as 'Natural Environment' in the Land Cover Map (LCM) 2007, and with home location data buffered at 1000m. Land use data were obtained from the Land Cover Map, 2007, and the 23 land cover classes were reclassified to a binary classification; classes 1-2 ('Natural Environment'), and 22-23 ('Built environment'). Further details of the methods used t…	http://biobank.ctsu.ox.ac.uk/showcase/field.cgi?id=24506
Natural environment percentage, buffer 1000m	9	291493	-0.0229526	0.00432874	1.14e-07	2.1863e-07	Lifestyle and environment > Local environment	Additional exposures > Local environment > Greenspace and coastal proximity	24506	Continuous	0	100	percent	The percentage of the home location buffer classed as 'Natural Environment' in the Land Cover Map (LCM) 2007, and with home location data buffered at 1000m. Land use data were obtained from the Land Cover Map, 2007, and the 23 land cover classes were reclassified to a binary classification; classes 1-2 ('Natural Environment'), and 22-23 ('Built environment'). Further details of the methods used t…	http://biobank.ctsu.ox.ac.uk/showcase/field.cgi?id=24506
Natural environment percentage, buffer 1000m	10	291493	-0.00343349	0.00382319	0.369149	0.40423	Lifestyle and environment > Local environment	Additional exposures > Local environment > Greenspace and coastal proximity	24506	Continuous	0	100	percent	The percentage of the home location buffer classed as 'Natural Environment' in the Land Cover Map (LCM) 2007, and with home location data buffered at 1000m. Land use data were obtained from the Land Cover Map, 2007, and the 23 land cover classes were reclassified to a binary classification; classes 1-2 ('Natural Environment'), and 22-23 ('Built environment'). Further details of the methods used t…	http://biobank.ctsu.ox.ac.uk/showcase/field.cgi?id=24506
Natural environment percentage, buffer 1000m	11	291493	0.0362684	0.00477708	3.16e-14	7.94969e-14	Lifestyle and environment > Local environment	Additional exposures > Local environment > Greenspace and coastal proximity	24506	Continuous	0	100	percent	The percentage of the home location buffer classed as 'Natural Environment' in the Land Cover Map (LCM) 2007, and with home location data buffered at 1000m. Land use data were obtained from the Land Cover Map, 2007, and the 23 land cover classes were reclassified to a binary classification; classes 1-2 ('Natural Environment'), and 22-23 ('Built environment'). Further details of the methods used t…	http://biobank.ctsu.ox.ac.uk/showcase/field.cgi?id=24506
Natural environment percentage, buffer 1000m	12	291493	0.0295332	0.00425107	3.73e-12	8.58882e-12	Lifestyle and environment > Local environment	Additional exposures > Local environment > Greenspace and coastal proximity	24506	Continuous	0	100	percent	The percentage of the home location buffer classed as 'Natural Environment' in the Land Cover Map (LCM) 2007, and with home location data buffered at 1000m. Land use data were obtained from the Land Cover Map, 2007, and the 23 land cover classes were reclassified to a binary classification; classes 1-2 ('Natural Environment'), and 22-23 ('Built environment'). Further details of the methods used t…	http://biobank.ctsu.ox.ac.uk/showcase/field.cgi?id=24506
Natural environment percentage, buffer 1000m	13	291493	0.0228619	0.00394128	6.61e-09	1.34702e-08	Lifestyle and environment > Local environment	Additional exposures > Local environment > Greenspace and coastal proximity	24506	Continuous	0	100	percent	The percentage of the home location buffer classed as 'Natural Environment' in the Land Cover Map (LCM) 2007, and with home location data buffered at 1000m. Land use data were obtained from the Land Cover Map, 2007, and the 23 land cover classes were reclassified to a binary classification; classes 1-2 ('Natural Environment'), and 22-23 ('Built environment'). Further details of the methods used t…	http://biobank.ctsu.ox.ac.uk/showcase/field.cgi?id=24506
Natural environment percentage, buffer 1000m	14	291493	0.00449472	0.00462846	0.331497	0.365286	Lifestyle and environment > Local environment	Additional exposures > Local environment > Greenspace and coastal proximity	24506	Continuous	0	100	percent	The percentage of the home location buffer classed as 'Natural Environment' in the Land Cover Map (LCM) 2007, and with home location data buffered at 1000m. Land use data were obtained from the Land Cover Map, 2007, and the 23 land cover classes were reclassified to a binary classification; classes 1-2 ('Natural Environment'), and 22-23 ('Built environment'). Further details of the methods used t…	http://biobank.ctsu.ox.ac.uk/showcase/field.cgi?id=24506
Natural environment percentage, buffer 1000m	15	291493	0.0200152	0.00501426	6.56e-05	0.000104482	Lifestyle and environment > Local environment	Additional exposures > Local environment > Greenspace and coastal proximity	24506	Continuous	0	100	percent	The percentage of the home location buffer classed as 'Natural Environment' in the Land Cover Map (LCM) 2007, and with home location data buffered at 1000m. Land use data were obtained from the Land Cover Map, 2007, and the 23 land cover classes were reclassified to a binary classification; classes 1-2 ('Natural Environment'), and 22-23 ('Built environment'). Further details of the methods used t…	http://biobank.ctsu.ox.ac.uk/showcase/field.cgi?id=24506
Natural environment percentage, buffer 1000m	16	291493	-0.0295738	0.00423094	2.76e-12	6.38678e-12	Lifestyle and environment > Local environment	Additional exposures > Local environment > Greenspace and coastal proximity	24506	Continuous	0	100	percent	The percentage of the home location buffer classed as 'Natural Environment' in the Land Cover Map (LCM) 2007, and with home location data buffered at 1000m. Land use data were obtained from the Land Cover Map, 2007, and the 23 land cover classes were reclassified to a binary classification; classes 1-2 ('Natural Environment'), and 22-23 ('Built environment'). Further details of the methods used t…	http://biobank.ctsu.ox.ac.uk/showcase/field.cgi?id=24506
Natural environment percentage, buffer 1000m	17	291493	-0.0243783	0.00413725	3.81e-09	7.87306e-09	Lifestyle and environment > Local environment	Additional exposures > Local environment > Greenspace and coastal proximity	24506	Continuous	0	100	percent	The percentage of the home location buffer classed as 'Natural Environment' in the Land Cover Map (LCM) 2007, and with home location data buffered at 1000m. Land use data were obtained from the Land Cover Map, 2007, and the 23 land cover classes were reclassified to a binary classification; classes 1-2 ('Natural Environment'), and 22-23 ('Built environment'). Further details of the methods used t…	http://biobank.ctsu.ox.ac.uk/showcase/field.cgi?id=24506
Natural environment percentage, buffer 1000m	18	291493	0.0176472	0.00321611	4.09e-08	8.00839e-08	Lifestyle and environment > Local environment	Additional exposures > Local environment > Greenspace and coastal proximity	24506	Continuous	0	100	percent	The percentage of the home location buffer classed as 'Natural Environment' in the Land Cover Map (LCM) 2007, and with home location data buffered at 1000m. Land use data were obtained from the Land Cover Map, 2007, and the 23 land cover classes were reclassified to a binary classification; classes 1-2 ('Natural Environment'), and 22-23 ('Built environment'). Further details of the methods used t…	http://biobank.ctsu.ox.ac.uk/showcase/field.cgi?id=24506
Natural environment percentage, buffer 1000m	19	291493	-0.0193693	0.00250785	1.14e-14	2.91241e-14	Lifestyle and environment > Local environment	Additional exposures > Local environment > Greenspace and coastal proximity	24506	Continuous	0	100	percent	The percentage of the home location buffer classed as 'Natural Environment' in the Land Cover Map (LCM) 2007, and with home location data buffered at 1000m. Land use data were obtained from the Land Cover Map, 2007, and the 23 land cover classes were reclassified to a binary classification; classes 1-2 ('Natural Environment'), and 22-23 ('Built environment'). Further details of the methods used t…	http://biobank.ctsu.ox.ac.uk/showcase/field.cgi?id=24506
Natural environment percentage, buffer 1000m	20	291493	-2.42e-05	2.59e-05	0.350477	0.38514	Lifestyle and environment > Local environment	Additional exposures > Local environment > Greenspace and coastal proximity	24506	Continuous	0	100	percent	The percentage of the home location buffer classed as 'Natural Environment' in the Land Cover Map (LCM) 2007, and with home location data buffered at 1000m. Land use data were obtained from the Land Cover Map, 2007, and the 23 land cover classes were reclassified to a binary classification; classes 1-2 ('Natural Environment'), and 22-23 ('Built environment'). Further details of the methods used t…	http://biobank.ctsu.ox.ac.uk/showcase/field.cgi?id=24506
Natural environment percentage, buffer 300m	1	291493	0.0126886	0.0042008	0.00252354	0.00355078	Lifestyle and environment > Local environment	Additional exposures > Local environment > Greenspace and coastal proximity	24507	Continuous	0	100	percent	The percentage of the home location buffer classed as 'Natural Environment' in the Land Cover Map (LCM) 2007, and with home location data buffered at 300m. Land use data were obtained from the Land Cover Map, 2007, and the 23 land cover classes were reclassified to a binary classification; classes 1-2 ('Natural Environment'), and 22-23 ('Built environment'). Further details of the methods used to…	http://biobank.ctsu.ox.ac.uk/showcase/field.cgi?id=24507
Natural environment percentage, buffer 300m	2	291493	0.00616822	0.00347592	0.0759722	0.0920078	Lifestyle and environment > Local environment	Additional exposures > Local environment > Greenspace and coastal proximity	24507	Continuous	0	100	percent	The percentage of the home location buffer classed as 'Natural Environment' in the Land Cover Map (LCM) 2007, and with home location data buffered at 300m. Land use data were obtained from the Land Cover Map, 2007, and the 23 land cover classes were reclassified to a binary classification; classes 1-2 ('Natural Environment'), and 22-23 ('Built environment'). Further details of the methods used to…	http://biobank.ctsu.ox.ac.uk/showcase/field.cgi?id=24507
Natural environment percentage, buffer 300m	3	291493	-0.0235807	0.00460631	3.07e-07	5.71923e-07	Lifestyle and environment > Local environment	Additional exposures > Local environment > Greenspace and coastal proximity	24507	Continuous	0	100	percent	The percentage of the home location buffer classed as 'Natural Environment' in the Land Cover Map (LCM) 2007, and with home location data buffered at 300m. Land use data were obtained from the Land Cover Map, 2007, and the 23 land cover classes were reclassified to a binary classification; classes 1-2 ('Natural Environment'), and 22-23 ('Built environment'). Further details of the methods used to…	http://biobank.ctsu.ox.ac.uk/showcase/field.cgi?id=24507
Natural environment percentage, buffer 300m	4	291493	0.00941969	0.00386894	0.0149049	0.0194927	Lifestyle and environment > Local environment	Additional exposures > Local environment > Greenspace and coastal proximity	24507	Continuous	0	100	percent	The percentage of the home location buffer classed as 'Natural Environment' in the Land Cover Map (LCM) 2007, and with home location data buffered at 300m. Land use data were obtained from the Land Cover Map, 2007, and the 23 land cover classes were reclassified to a binary classification; classes 1-2 ('Natural Environment'), and 22-23 ('Built environment'). Further details of the methods used to…	http://biobank.ctsu.ox.ac.uk/showcase/field.cgi?id=24507
Natural environment percentage, buffer 300m	5	291493	-0.011523	0.00462286	0.012681	0.0166933	Lifestyle and environment > Local environment	Additional exposures > Local environment > Greenspace and coastal proximity	24507	Continuous	0	100	percent	The percentage of the home location buffer classed as 'Natural Environment' in the Land Cover Map (LCM) 2007, and with home location data buffered at 300m. Land use data were obtained from the Land Cover Map, 2007, and the 23 land cover classes were reclassified to a binary classification; classes 1-2 ('Natural Environment'), and 22-23 ('Built environment'). Further details of the methods used to…	http://biobank.ctsu.ox.ac.uk/showcase/field.cgi?id=24507
Natural environment percentage, buffer 300m	6	291493	-0.00040436	0.00366269	0.912092	0.92297	Lifestyle and environment > Local environment	Additional exposures > Local environment > Greenspace and coastal proximity	24507	Continuous	0	100	percent	The percentage of the home location buffer classed as 'Natural Environment' in the Land Cover Map (LCM) 2007, and with home location data buffered at 300m. Land use data were obtained from the Land Cover Map, 2007, and the 23 land cover classes were reclassified to a binary classification; classes 1-2 ('Natural Environment'), and 22-23 ('Built environment'). Further details of the methods used to…	http://biobank.ctsu.ox.ac.uk/showcase/field.cgi?id=24507
Natural environment percentage, buffer 300m	7	291493	0.0151044	0.00510164	0.00306972	0.00427836	Lifestyle and environment > Local environment	Additional exposures > Local environment > Greenspace and coastal proximity	24507	Continuous	0	100	percent	The percentage of the home location buffer classed as 'Natural Environment' in the Land Cover Map (LCM) 2007, and with home location data buffered at 300m. Land use data were obtained from the Land Cover Map, 2007, and the 23 land cover classes were reclassified to a binary classification; classes 1-2 ('Natural Environment'), and 22-23 ('Built environment'). Further details of the methods used to…	http://biobank.ctsu.ox.ac.uk/showcase/field.cgi?id=24507
Natural environment percentage, buffer 300m	8	291493	-0.0189459	0.00511033	0.000209467	0.000320146	Lifestyle and environment > Local environment	Additional exposures > Local environment > Greenspace and coastal proximity	24507	Continuous	0	100	percent	The percentage of the home location buffer classed as 'Natural Environment' in the Land Cover Map (LCM) 2007, and with home location data buffered at 300m. Land use data were obtained from the Land Cover Map, 2007, and the 23 land cover classes were reclassified to a binary classification; classes 1-2 ('Natural Environment'), and 22-23 ('Built environment'). Further details of the methods used to…	http://biobank.ctsu.ox.ac.uk/showcase/field.cgi?id=24507
Natural environment percentage, buffer 300m	9	291493	-0.0246773	0.00431866	1.1e-08	2.21742e-08	Lifestyle and environment > Local environment	Additional exposures > Local environment > Greenspace and coastal proximity	24507	Continuous	0	100	percent	The percentage of the home location buffer classed as 'Natural Environment' in the Land Cover Map (LCM) 2007, and with home location data buffered at 300m. Land use data were obtained from the Land Cover Map, 2007, and the 23 land cover classes were reclassified to a binary classification; classes 1-2 ('Natural Environment'), and 22-23 ('Built environment'). Further details of the methods used to…	http://biobank.ctsu.ox.ac.uk/showcase/field.cgi?id=24507
Natural environment percentage, buffer 300m	10	291493	-0.00593025	0.0038143	0.120009	0.141306	Lifestyle and environment > Local environment	Additional exposures > Local environment > Greenspace and coastal proximity	24507	Continuous	0	100	percent	The percentage of the home location buffer classed as 'Natural Environment' in the Land Cover Map (LCM) 2007, and with home location data buffered at 300m. Land use data were obtained from the Land Cover Map, 2007, and the 23 land cover classes were reclassified to a binary classification; classes 1-2 ('Natural Environment'), and 22-23 ('Built environment'). Further details of the methods used to…	http://biobank.ctsu.ox.ac.uk/showcase/field.cgi?id=24507
Natural environment percentage, buffer 300m	11	291493	0.0386422	0.00476593	5.17e-16	1.38659e-15	Lifestyle and environment > Local environment	Additional exposures > Local environment > Greenspace and coastal proximity	24507	Continuous	0	100	percent	The percentage of the home location buffer classed as 'Natural Environment' in the Land Cover Map (LCM) 2007, and with home location data buffered at 300m. Land use data were obtained from the Land Cover Map, 2007, and the 23 land cover classes were reclassified to a binary classification; classes 1-2 ('Natural Environment'), and 22-23 ('Built environment'). Further details of the methods used to…	http://biobank.ctsu.ox.ac.uk/showcase/field.cgi?id=24507
Natural environment percentage, buffer 300m	12	291493	0.0238826	0.00424132	1.79e-08	3.56219e-08	Lifestyle and environment > Local environment	Additional exposures > Local environment > Greenspace and coastal proximity	24507	Continuous	0	100	percent	The percentage of the home location buffer classed as 'Natural Environment' in the Land Cover Map (LCM) 2007, and with home location data buffered at 300m. Land use data were obtained from the Land Cover Map, 2007, and the 23 land cover classes were reclassified to a binary classification; classes 1-2 ('Natural Environment'), and 22-23 ('Built environment'). Further details of the methods used to…	http://biobank.ctsu.ox.ac.uk/showcase/field.cgi?id=24507
Natural environment percentage, buffer 300m	13	291493	0.023555	0.00393211	2.1e-09	4.38806e-09	Lifestyle and environment > Local environment	Additional exposures > Local environment > Greenspace and coastal proximity	24507	Continuous	0	100	percent	The percentage of the home location buffer classed as 'Natural Environment' in the Land Cover Map (LCM) 2007, and with home location data buffered at 300m. Land use data were obtained from the Land Cover Map, 2007, and the 23 land cover classes were reclassified to a binary classification; classes 1-2 ('Natural Environment'), and 22-23 ('Built environment'). Further details of the methods used to…	http://biobank.ctsu.ox.ac.uk/showcase/field.cgi?id=24507
Natural environment percentage, buffer 300m	14	291493	-0.000173482	0.00461773	0.970032	0.974207	Lifestyle and environment > Local environment	Additional exposures > Local environment > Greenspace and coastal proximity	24507	Continuous	0	100	percent	The percentage of the home location buffer classed as 'Natural Environment' in the Land Cover Map (LCM) 2007, and with home location data buffered at 300m. Land use data were obtained from the Land Cover Map, 2007, and the 23 land cover classes were reclassified to a binary classification; classes 1-2 ('Natural Environment'), and 22-23 ('Built environment'). Further details of the methods used to…	http://biobank.ctsu.ox.ac.uk/showcase/field.cgi?id=24507
Natural environment percentage, buffer 300m	15	291493	0.0132719	0.0050027	0.0079795	0.0106698	Lifestyle and environment > Local environment	Additional exposures > Local environment > Greenspace and coastal proximity	24507	Continuous	0	100	percent	The percentage of the home location buffer classed as 'Natural Environment' in the Land Cover Map (LCM) 2007, and with home location data buffered at 300m. Land use data were obtained from the Land Cover Map, 2007, and the 23 land cover classes were reclassified to a binary classification; classes 1-2 ('Natural Environment'), and 22-23 ('Built environment'). Further details of the methods used to…	http://biobank.ctsu.ox.ac.uk/showcase/field.cgi?id=24507
Natural environment percentage, buffer 300m	16	291493	-0.0290614	0.00422113	5.8e-12	1.3268e-11	Lifestyle and environment > Local environment	Additional exposures > Local environment > Greenspace and coastal proximity	24507	Continuous	0	100	percent	The percentage of the home location buffer classed as 'Natural Environment' in the Land Cover Map (LCM) 2007, and with home location data buffered at 300m. Land use data were obtained from the Land Cover Map, 2007, and the 23 land cover classes were reclassified to a binary classification; classes 1-2 ('Natural Environment'), and 22-23 ('Built environment'). Further details of the methods used to…	http://biobank.ctsu.ox.ac.uk/showcase/field.cgi?id=24507
Natural environment percentage, buffer 300m	17	291493	-0.0176686	0.00412777	1.87e-05	3.07277e-05	Lifestyle and environment > Local environment	Additional exposures > Local environment > Greenspace and coastal proximity	24507	Continuous	0	100	percent	The percentage of the home location buffer classed as 'Natural Environment' in the Land Cover Map (LCM) 2007, and with home location data buffered at 300m. Land use data were obtained from the Land Cover Map, 2007, and the 23 land cover classes were reclassified to a binary classification; classes 1-2 ('Natural Environment'), and 22-23 ('Built environment'). Further details of the methods used to…	http://biobank.ctsu.ox.ac.uk/showcase/field.cgi?id=24507
Natural environment percentage, buffer 300m	18	291493	0.0144794	0.0032087	6.41e-06	1.09506e-05	Lifestyle and environment > Local environment	Additional exposures > Local environment > Greenspace and coastal proximity	24507	Continuous	0	100	percent	The percentage of the home location buffer classed as 'Natural Environment' in the Land Cover Map (LCM) 2007, and with home location data buffered at 300m. Land use data were obtained from the Land Cover Map, 2007, and the 23 land cover classes were reclassified to a binary classification; classes 1-2 ('Natural Environment'), and 22-23 ('Built environment'). Further details of the methods used to…	http://biobank.ctsu.ox.ac.uk/showcase/field.cgi?id=24507
Natural environment percentage, buffer 300m	19	291493	-0.0124718	0.00250218	6.22e-07	1.1383e-06	Lifestyle and environment > Local environment	Additional exposures > Local environment > Greenspace and coastal proximity	24507	Continuous	0	100	percent	The percentage of the home location buffer classed as 'Natural Environment' in the Land Cover Map (LCM) 2007, and with home location data buffered at 300m. Land use data were obtained from the Land Cover Map, 2007, and the 23 land cover classes were reclassified to a binary classification; classes 1-2 ('Natural Environment'), and 22-23 ('Built environment'). Further details of the methods used to…	http://biobank.ctsu.ox.ac.uk/showcase/field.cgi?id=24507
Natural environment percentage, buffer 300m	20	291493	-3.33e-05	2.58e-05	0.197264	0.225906	Lifestyle and environment > Local environment	Additional exposures > Local environment > Greenspace and coastal proximity	24507	Continuous	0	100	percent	The percentage of the home location buffer classed as 'Natural Environment' in the Land Cover Map (LCM) 2007, and with home location data buffered at 300m. Land use data were obtained from the Land Cover Map, 2007, and the 23 land cover classes were reclassified to a binary classification; classes 1-2 ('Natural Environment'), and 22-23 ('Built environment'). Further details of the methods used to…	http://biobank.ctsu.ox.ac.uk/showcase/field.cgi?id=24507
Nitrogen dioxide air pollution; 2010	1	290110	-0.0503507	0.0140855	0.000350752	0.00052773	Lifestyle and environment > Local environment	Additional exposures > Local environment > Residential air pollution	24003	Continuous	12.93	107.81	micro-g/m3	Nitrogen dioxide; Land Use Regression (LUR) estimate for annual average 2010.	http://biobank.ctsu.ox.ac.uk/showcase/field.cgi?id=24003
Nitrogen dioxide air pollution; 2010	2	290110	-0.0264492	0.0116493	0.0231808	0.0296918	Lifestyle and environment > Local environment	Additional exposures > Local environment > Residential air pollution	24003	Continuous	12.93	107.81	micro-g/m3	Nitrogen dioxide; Land Use Regression (LUR) estimate for annual average 2010.	http://biobank.ctsu.ox.ac.uk/showcase/field.cgi?id=24003
Nitrogen dioxide air pollution; 2010	3	290110	0.132897	0.0154447	7.69e-18	2.19044e-17	Lifestyle and environment > Local environment	Additional exposures > Local environment > Residential air pollution	24003	Continuous	12.93	107.81	micro-g/m3	Nitrogen dioxide; Land Use Regression (LUR) estimate for annual average 2010.	http://biobank.ctsu.ox.ac.uk/showcase/field.cgi?id=24003
Nitrogen dioxide air pollution; 2010	4	290110	-0.100814	0.0129733	7.82e-15	2.00697e-14	Lifestyle and environment > Local environment	Additional exposures > Local environment > Residential air pollution	24003	Continuous	12.93	107.81	micro-g/m3	Nitrogen dioxide; Land Use Regression (LUR) estimate for annual average 2010.	http://biobank.ctsu.ox.ac.uk/showcase/field.cgi?id=24003
Nitrogen dioxide air pollution; 2010	5	290110	0.0283928	0.0154992	0.06697	0.0817776	Lifestyle and environment > Local environment	Additional exposures > Local environment > Residential air pollution	24003	Continuous	12.93	107.81	micro-g/m3	Nitrogen dioxide; Land Use Regression (LUR) estimate for annual average 2010.	http://biobank.ctsu.ox.ac.uk/showcase/field.cgi?id=24003
Nitrogen dioxide air pollution; 2010	6	290110	-0.0128269	0.0122826	0.29634	0.32979	Lifestyle and environment > Local environment	Additional exposures > Local environment > Residential air pollution	24003	Continuous	12.93	107.81	micro-g/m3	Nitrogen dioxide; Land Use Regression (LUR) estimate for annual average 2010.	http://biobank.ctsu.ox.ac.uk/showcase/field.cgi?id=24003
Nitrogen dioxide air pollution; 2010	7	290110	-0.0927063	0.0171142	6.07e-08	1.17864e-07	Lifestyle and environment > Local environment	Additional exposures > Local environment > Residential air pollution	24003	Continuous	12.93	107.81	micro-g/m3	Nitrogen dioxide; Land Use Regression (LUR) estimate for annual average 2010.	http://biobank.ctsu.ox.ac.uk/showcase/field.cgi?id=24003
Nitrogen dioxide air pollution; 2010	8	290110	0.0639059	0.0171353	0.0001919	0.000294422	Lifestyle and environment > Local environment	Additional exposures > Local environment > Residential air pollution	24003	Continuous	12.93	107.81	micro-g/m3	Nitrogen dioxide; Land Use Regression (LUR) estimate for annual average 2010.	http://biobank.ctsu.ox.ac.uk/showcase/field.cgi?id=24003
Nitrogen dioxide air pollution; 2010	9	290110	0.155661	0.0144775	5.87e-27	2.1485e-26	Lifestyle and environment > Local environment	Additional exposures > Local environment > Residential air pollution	24003	Continuous	12.93	107.81	micro-g/m3	Nitrogen dioxide; Land Use Regression (LUR) estimate for annual average 2010.	http://biobank.ctsu.ox.ac.uk/showcase/field.cgi?id=24003
Nitrogen dioxide air pollution; 2010	10	290110	0.0340371	0.0127845	0.0077597	0.0103858	Lifestyle and environment > Local environment	Additional exposures > Local environment > Residential air pollution	24003	Continuous	12.93	107.81	micro-g/m3	Nitrogen dioxide; Land Use Regression (LUR) estimate for annual average 2010.	http://biobank.ctsu.ox.ac.uk/showcase/field.cgi?id=24003
Nitrogen dioxide air pollution; 2010	11	290110	-0.152771	0.0159766	1.16e-21	3.71625e-21	Lifestyle and environment > Local environment	Additional exposures > Local environment > Residential air pollution	24003	Continuous	12.93	107.81	micro-g/m3	Nitrogen dioxide; Land Use Regression (LUR) estimate for annual average 2010.	http://biobank.ctsu.ox.ac.uk/showcase/field.cgi?id=24003
Nitrogen dioxide air pollution; 2010	12	290110	-0.131515	0.0142204	2.29e-20	7.0307e-20	Lifestyle and environment > Local environment	Additional exposures > Local environment > Residential air pollution	24003	Continuous	12.93	107.81	micro-g/m3	Nitrogen dioxide; Land Use Regression (LUR) estimate for annual average 2010.	http://biobank.ctsu.ox.ac.uk/showcase/field.cgi?id=24003
Nitrogen dioxide air pollution; 2010	13	290110	-0.0880865	0.0131823	2.36e-11	5.24861e-11	Lifestyle and environment > Local environment	Additional exposures > Local environment > Residential air pollution	24003	Continuous	12.93	107.81	micro-g/m3	Nitrogen dioxide; Land Use Regression (LUR) estimate for annual average 2010.	http://biobank.ctsu.ox.ac.uk/showcase/field.cgi?id=24003
Nitrogen dioxide air pollution; 2010	14	290110	0.0476733	0.0154804	0.002073	0.00293894	Lifestyle and environment > Local environment	Additional exposures > Local environment > Residential air pollution	24003	Continuous	12.93	107.81	micro-g/m3	Nitrogen dioxide; Land Use Regression (LUR) estimate for annual average 2010.	http://biobank.ctsu.ox.ac.uk/showcase/field.cgi?id=24003
Nitrogen dioxide air pollution; 2010	15	290110	-0.117295	0.0167729	2.69e-12	6.2351e-12	Lifestyle and environment > Local environment	Additional exposures > Local environment > Residential air pollution	24003	Continuous	12.93	107.81	micro-g/m3	Nitrogen dioxide; Land Use Regression (LUR) estimate for annual average 2010.	http://biobank.ctsu.ox.ac.uk/showcase/field.cgi?id=24003
Nitrogen dioxide air pollution; 2010	16	290110	0.132988	0.0141487	5.53e-21	1.73199e-20	Lifestyle and environment > Local environment	Additional exposures > Local environment > Residential air pollution	24003	Continuous	12.93	107.81	micro-g/m3	Nitrogen dioxide; Land Use Regression (LUR) estimate for annual average 2010.	http://biobank.ctsu.ox.ac.uk/showcase/field.cgi?id=24003
Nitrogen dioxide air pollution; 2010	17	290110	0.139069	0.0138349	9.08e-24	3.0817e-23	Lifestyle and environment > Local environment	Additional exposures > Local environment > Residential air pollution	24003	Continuous	12.93	107.81	micro-g/m3	Nitrogen dioxide; Land Use Regression (LUR) estimate for annual average 2010.	http://biobank.ctsu.ox.ac.uk/showcase/field.cgi?id=24003
Nitrogen dioxide air pollution; 2010	18	290110	-0.0789387	0.0107548	2.14e-13	5.18788e-13	Lifestyle and environment > Local environment	Additional exposures > Local environment > Residential air pollution	24003	Continuous	12.93	107.81	micro-g/m3	Nitrogen dioxide; Land Use Regression (LUR) estimate for annual average 2010.	http://biobank.ctsu.ox.ac.uk/showcase/field.cgi?id=24003
Nitrogen dioxide air pollution; 2010	19	290110	0.0668197	0.00838576	1.62e-15	4.28733e-15	Lifestyle and environment > Local environment	Additional exposures > Local environment > Residential air pollution	24003	Continuous	12.93	107.81	micro-g/m3	Nitrogen dioxide; Land Use Regression (LUR) estimate for annual average 2010.	http://biobank.ctsu.ox.ac.uk/showcase/field.cgi?id=24003
Nitrogen dioxide air pollution; 2010	20	290110	0.000301826	8.66e-05	0.000488948	0.000727191	Lifestyle and environment > Local environment	Additional exposures > Local environment > Residential air pollution	24003	Continuous	12.93	107.81	micro-g/m3	Nitrogen dioxide; Land Use Regression (LUR) estimate for annual average 2010.	http://biobank.ctsu.ox.ac.uk/showcase/field.cgi?id=24003
Nitrogen oxides air pollution; 2010	1	290110	-0.0604139	0.0179278	0.000752204	0.00110502	Lifestyle and environment > Local environment	Additional exposures > Local environment > Residential air pollution	24004	Continuous	19.74	265.94	micro-g/m3	Nitrogen oxides; Land Use Regression (LUR) estimate for annual average 2010.	http://biobank.ctsu.ox.ac.uk/showcase/field.cgi?id=24004
Nitrogen oxides air pollution; 2010	2	290110	-0.0560773	0.0148268	0.000155505	0.000241227	Lifestyle and environment > Local environment	Additional exposures > Local environment > Residential air pollution	24004	Continuous	19.74	265.94	micro-g/m3	Nitrogen oxides; Land Use Regression (LUR) estimate for annual average 2010.	http://biobank.ctsu.ox.ac.uk/showcase/field.cgi?id=24004
Nitrogen oxides air pollution; 2010	3	290110	0.169186	0.0196578	7.56e-18	2.1556e-17	Lifestyle and environment > Local environment	Additional exposures > Local environment > Residential air pollution	24004	Continuous	19.74	265.94	micro-g/m3	Nitrogen oxides; Land Use Regression (LUR) estimate for annual average 2010.	http://biobank.ctsu.ox.ac.uk/showcase/field.cgi?id=24004
Nitrogen oxides air pollution; 2010	4	290110	-0.137107	0.0165119	1.02e-16	2.81657e-16	Lifestyle and environment > Local environment	Additional exposures > Local environment > Residential air pollution	24004	Continuous	19.74	265.94	micro-g/m3	Nitrogen oxides; Land Use Regression (LUR) estimate for annual average 2010.	http://biobank.ctsu.ox.ac.uk/showcase/field.cgi?id=24004
Nitrogen oxides air pollution; 2010	5	290110	0.0468483	0.0197271	0.017558	0.0227709	Lifestyle and environment > Local environment	Additional exposures > Local environment > Residential air pollution	24004	Continuous	19.74	265.94	micro-g/m3	Nitrogen oxides; Land Use Regression (LUR) estimate for annual average 2010.	http://biobank.ctsu.ox.ac.uk/showcase/field.cgi?id=24004
Nitrogen oxides air pollution; 2010	6	290110	0.00933903	0.0156331	0.550249	0.584483	Lifestyle and environment > Local environment	Additional exposures > Local environment > Residential air pollution	24004	Continuous	19.74	265.94	micro-g/m3	Nitrogen oxides; Land Use Regression (LUR) estimate for annual average 2010.	http://biobank.ctsu.ox.ac.uk/showcase/field.cgi?id=24004
Nitrogen oxides air pollution; 2010	7	290110	-0.0896632	0.0217831	3.85e-05	6.23482e-05	Lifestyle and environment > Local environment	Additional exposures > Local environment > Residential air pollution	24004	Continuous	19.74	265.94	micro-g/m3	Nitrogen oxides; Land Use Regression (LUR) estimate for annual average 2010.	http://biobank.ctsu.ox.ac.uk/showcase/field.cgi?id=24004
Nitrogen oxides air pollution; 2010	8	290110	0.100531	0.0218092	4.04e-06	7.00433e-06	Lifestyle and environment > Local environment	Additional exposures > Local environment > Residential air pollution	24004	Continuous	19.74	265.94	micro-g/m3	Nitrogen oxides; Land Use Regression (LUR) estimate for annual average 2010.	http://biobank.ctsu.ox.ac.uk/showcase/field.cgi?id=24004
Nitrogen oxides air pollution; 2010	9	290110	0.235177	0.0184253	2.67e-37	1.21364e-36	Lifestyle and environment > Local environment	Additional exposures > Local environment > Residential air pollution	24004	Continuous	19.74	265.94	micro-g/m3	Nitrogen oxides; Land Use Regression (LUR) estimate for annual average 2010.	http://biobank.ctsu.ox.ac.uk/showcase/field.cgi?id=24004
Nitrogen oxides air pollution; 2010	10	290110	0.0472731	0.0162719	0.00367037	0.00507759	Lifestyle and environment > Local environment	Additional exposures > Local environment > Residential air pollution	24004	Continuous	19.74	265.94	micro-g/m3	Nitrogen oxides; Land Use Regression (LUR) estimate for annual average 2010.	http://biobank.ctsu.ox.ac.uk/showcase/field.cgi?id=24004
Nitrogen oxides air pollution; 2010	11	290110	-0.185934	0.020335	6.08e-20	1.85245e-19	Lifestyle and environment > Local environment	Additional exposures > Local environment > Residential air pollution	24004	Continuous	19.74	265.94	micro-g/m3	Nitrogen oxides; Land Use Regression (LUR) estimate for annual average 2010.	http://biobank.ctsu.ox.ac.uk/showcase/field.cgi?id=24004
Nitrogen oxides air pollution; 2010	12	290110	-0.152267	0.0180999	4.03e-17	1.12279e-16	Lifestyle and environment > Local environment	Additional exposures > Local environment > Residential air pollution	24004	Continuous	19.74	265.94	micro-g/m3	Nitrogen oxides; Land Use Regression (LUR) estimate for annual average 2010.	http://biobank.ctsu.ox.ac.uk/showcase/field.cgi?id=24004
Nitrogen oxides air pollution; 2010	13	290110	-0.107512	0.0167783	1.48e-10	3.20991e-10	Lifestyle and environment > Local environment	Additional exposures > Local environment > Residential air pollution	24004	Continuous	19.74	265.94	micro-g/m3	Nitrogen oxides; Land Use Regression (LUR) estimate for annual average 2010.	http://biobank.ctsu.ox.ac.uk/showcase/field.cgi?id=24004
Nitrogen oxides air pollution; 2010	14	290110	0.082758	0.0197029	2.67e-05	4.35664e-05	Lifestyle and environment > Local environment	Additional exposures > Local environment > Residential air pollution	24004	Continuous	19.74	265.94	micro-g/m3	Nitrogen oxides; Land Use Regression (LUR) estimate for annual average 2010.	http://biobank.ctsu.ox.ac.uk/showcase/field.cgi?id=24004
Nitrogen oxides air pollution; 2010	15	290110	-0.147028	0.0213483	5.71e-12	1.30728e-11	Lifestyle and environment > Local environment	Additional exposures > Local environment > Residential air pollution	24004	Continuous	19.74	265.94	micro-g/m3	Nitrogen oxides; Land Use Regression (LUR) estimate for annual average 2010.	http://biobank.ctsu.ox.ac.uk/showcase/field.cgi?id=24004
Nitrogen oxides air pollution; 2010	16	290110	0.18882	0.0180075	1.02e-25	3.61062e-25	Lifestyle and environment > Local environment	Additional exposures > Local environment > Residential air pollution	24004	Continuous	19.74	265.94	micro-g/m3	Nitrogen oxides; Land Use Regression (LUR) estimate for annual average 2010.	http://biobank.ctsu.ox.ac.uk/showcase/field.cgi?id=24004
Nitrogen oxides air pollution; 2010	17	290110	0.209504	0.0176076	1.23e-32	5.11738e-32	Lifestyle and environment > Local environment	Additional exposures > Local environment > Residential air pollution	24004	Continuous	19.74	265.94	micro-g/m3	Nitrogen oxides; Land Use Regression (LUR) estimate for annual average 2010.	http://biobank.ctsu.ox.ac.uk/showcase/field.cgi?id=24004
Nitrogen oxides air pollution; 2010	18	290110	-0.0989777	0.0136886	4.82e-13	1.1486e-12	Lifestyle and environment > Local environment	Additional exposures > Local environment > Residential air pollution	24004	Continuous	19.74	265.94	micro-g/m3	Nitrogen oxides; Land Use Regression (LUR) estimate for annual average 2010.	http://biobank.ctsu.ox.ac.uk/showcase/field.cgi?id=24004
Nitrogen oxides air pollution; 2010	19	290110	0.0620498	0.0106738	6.13e-09	1.25285e-08	Lifestyle and environment > Local environment	Additional exposures > Local environment > Residential air pollution	24004	Continuous	19.74	265.94	micro-g/m3	Nitrogen oxides; Land Use Regression (LUR) estimate for annual average 2010.	http://biobank.ctsu.ox.ac.uk/showcase/field.cgi?id=24004
Nitrogen oxides air pollution; 2010	20	290110	0.000332224	0.000110177	0.00256678	0.00360611	Lifestyle and environment > Local environment	Additional exposures > Local environment > Residential air pollution	24004	Continuous	19.74	265.94	micro-g/m3	Nitrogen oxides; Land Use Regression (LUR) estimate for annual average 2010.	http://biobank.ctsu.ox.ac.uk/showcase/field.cgi?id=24004
Particulate matter air pollution (PM10); 2010	1	269269	-0.0279956	0.0114426	0.0144209	0.0188835	Lifestyle and environment > Local environment	Additional exposures > Local environment > Residential air pollution	24005	Continuous	11.78	31.39	micro-g/m3	PM10 (particulate matter with diameter less than or equal to 10 micrometres); Land Use Regression (LUR) estimate for annual average 2010.	http://biobank.ctsu.ox.ac.uk/showcase/field.cgi?id=24005
Particulate matter air pollution (PM10); 2010	2	269269	0.000245828	0.00946573	0.979281	0.982087	Lifestyle and environment > Local environment	Additional exposures > Local environment > Residential air pollution	24005	Continuous	11.78	31.39	micro-g/m3	PM10 (particulate matter with diameter less than or equal to 10 micrometres); Land Use Regression (LUR) estimate for annual average 2010.	http://biobank.ctsu.ox.ac.uk/showcase/field.cgi?id=24005
Particulate matter air pollution (PM10); 2010	3	269269	0.0602608	0.0125365	1.53e-06	2.73389e-06	Lifestyle and environment > Local environment	Additional exposures > Local environment > Residential air pollution	24005	Continuous	11.78	31.39	micro-g/m3	PM10 (particulate matter with diameter less than or equal to 10 micrometres); Land Use Regression (LUR) estimate for annual average 2010.	http://biobank.ctsu.ox.ac.uk/showcase/field.cgi?id=24005
Particulate matter air pollution (PM10); 2010	4	269269	-0.034462	0.0105526	0.00109189	0.0015882	Lifestyle and environment > Local environment	Additional exposures > Local environment > Residential air pollution	24005	Continuous	11.78	31.39	micro-g/m3	PM10 (particulate matter with diameter less than or equal to 10 micrometres); Land Use Regression (LUR) estimate for annual average 2010.	http://biobank.ctsu.ox.ac.uk/showcase/field.cgi?id=24005
Particulate matter air pollution (PM10); 2010	5	269269	0.0384893	0.0126612	0.00236646	0.00333808	Lifestyle and environment > Local environment	Additional exposures > Local environment > Residential air pollution	24005	Continuous	11.78	31.39	micro-g/m3	PM10 (particulate matter with diameter less than or equal to 10 micrometres); Land Use Regression (LUR) estimate for annual average 2010.	http://biobank.ctsu.ox.ac.uk/showcase/field.cgi?id=24005
Particulate matter air pollution (PM10); 2010	6	269269	0.00749557	0.00999359	0.453233	0.487722	Lifestyle and environment > Local environment	Additional exposures > Local environment > Residential air pollution	24005	Continuous	11.78	31.39	micro-g/m3	PM10 (particulate matter with diameter less than or equal to 10 micrometres); Land Use Regression (LUR) estimate for annual average 2010.	http://biobank.ctsu.ox.ac.uk/showcase/field.cgi?id=24005
Particulate matter air pollution (PM10); 2010	7	269269	-0.0479537	0.0140002	0.000614385	0.000905886	Lifestyle and environment > Local environment	Additional exposures > Local environment > Residential air pollution	24005	Continuous	11.78	31.39	micro-g/m3	PM10 (particulate matter with diameter less than or equal to 10 micrometres); Land Use Regression (LUR) estimate for annual average 2010.	http://biobank.ctsu.ox.ac.uk/showcase/field.cgi?id=24005
Particulate matter air pollution (PM10); 2010	8	269269	0.0324286	0.0139793	0.0203549	0.0262402	Lifestyle and environment > Local environment	Additional exposures > Local environment > Residential air pollution	24005	Continuous	11.78	31.39	micro-g/m3	PM10 (particulate matter with diameter less than or equal to 10 micrometres); Land Use Regression (LUR) estimate for annual average 2010.	http://biobank.ctsu.ox.ac.uk/showcase/field.cgi?id=24005
Particulate matter air pollution (PM10); 2010	9	269269	0.0871102	0.0118085	1.63e-13	3.97215e-13	Lifestyle and environment > Local environment	Additional exposures > Local environment > Residential air pollution	24005	Continuous	11.78	31.39	micro-g/m3	PM10 (particulate matter with diameter less than or equal to 10 micrometres); Land Use Regression (LUR) estimate for annual average 2010.	http://biobank.ctsu.ox.ac.uk/showcase/field.cgi?id=24005
Particulate matter air pollution (PM10); 2010	10	269269	-0.00835119	0.0104336	0.423472	0.457807	Lifestyle and environment > Local environment	Additional exposures > Local environment > Residential air pollution	24005	Continuous	11.78	31.39	micro-g/m3	PM10 (particulate matter with diameter less than or equal to 10 micrometres); Land Use Regression (LUR) estimate for annual average 2010.	http://biobank.ctsu.ox.ac.uk/showcase/field.cgi?id=24005
Particulate matter air pollution (PM10); 2010	11	269269	-0.0824002	0.0129744	2.14e-10	4.60569e-10	Lifestyle and environment > Local environment	Additional exposures > Local environment > Residential air pollution	24005	Continuous	11.78	31.39	micro-g/m3	PM10 (particulate matter with diameter less than or equal to 10 micrometres); Land Use Regression (LUR) estimate for annual average 2010.	http://biobank.ctsu.ox.ac.uk/showcase/field.cgi?id=24005
Particulate matter air pollution (PM10); 2010	12	269269	-0.0533177	0.0115824	4.16e-06	7.19901e-06	Lifestyle and environment > Local environment	Additional exposures > Local environment > Residential air pollution	24005	Continuous	11.78	31.39	micro-g/m3	PM10 (particulate matter with diameter less than or equal to 10 micrometres); Land Use Regression (LUR) estimate for annual average 2010.	http://biobank.ctsu.ox.ac.uk/showcase/field.cgi?id=24005
Particulate matter air pollution (PM10); 2010	13	269269	-0.0413553	0.0107374	0.000117414	0.000184076	Lifestyle and environment > Local environment	Additional exposures > Local environment > Residential air pollution	24005	Continuous	11.78	31.39	micro-g/m3	PM10 (particulate matter with diameter less than or equal to 10 micrometres); Land Use Regression (LUR) estimate for annual average 2010.	http://biobank.ctsu.ox.ac.uk/showcase/field.cgi?id=24005
Particulate matter air pollution (PM10); 2010	14	269269	0.0160585	0.0125979	0.202418	0.231524	Lifestyle and environment > Local environment	Additional exposures > Local environment > Residential air pollution	24005	Continuous	11.78	31.39	micro-g/m3	PM10 (particulate matter with diameter less than or equal to 10 micrometres); Land Use Regression (LUR) estimate for annual average 2010.	http://biobank.ctsu.ox.ac.uk/showcase/field.cgi?id=24005
Particulate matter air pollution (PM10); 2010	15	269269	-0.0595777	0.0136855	1.34e-05	2.22539e-05	Lifestyle and environment > Local environment	Additional exposures > Local environment > Residential air pollution	24005	Continuous	11.78	31.39	micro-g/m3	PM10 (particulate matter with diameter less than or equal to 10 micrometres); Land Use Regression (LUR) estimate for annual average 2010.	http://biobank.ctsu.ox.ac.uk/showcase/field.cgi?id=24005
Particulate matter air pollution (PM10); 2010	16	269269	0.0937341	0.0115248	4.2e-16	1.13514e-15	Lifestyle and environment > Local environment	Additional exposures > Local environment > Residential air pollution	24005	Continuous	11.78	31.39	micro-g/m3	PM10 (particulate matter with diameter less than or equal to 10 micrometres); Land Use Regression (LUR) estimate for annual average 2010.	http://biobank.ctsu.ox.ac.uk/showcase/field.cgi?id=24005
Particulate matter air pollution (PM10); 2010	17	269269	0.0797931	0.0112257	1.18e-12	2.77181e-12	Lifestyle and environment > Local environment	Additional exposures > Local environment > Residential air pollution	24005	Continuous	11.78	31.39	micro-g/m3	PM10 (particulate matter with diameter less than or equal to 10 micrometres); Land Use Regression (LUR) estimate for annual average 2010.	http://biobank.ctsu.ox.ac.uk/showcase/field.cgi?id=24005
Particulate matter air pollution (PM10); 2010	18	269269	-0.0176588	0.00871001	0.0426208	0.0533713	Lifestyle and environment > Local environment	Additional exposures > Local environment > Residential air pollution	24005	Continuous	11.78	31.39	micro-g/m3	PM10 (particulate matter with diameter less than or equal to 10 micrometres); Land Use Regression (LUR) estimate for annual average 2010.	http://biobank.ctsu.ox.ac.uk/showcase/field.cgi?id=24005
Particulate matter air pollution (PM10); 2010	19	269269	0.00979813	0.00682872	0.151333	0.176042	Lifestyle and environment > Local environment	Additional exposures > Local environment > Residential air pollution	24005	Continuous	11.78	31.39	micro-g/m3	PM10 (particulate matter with diameter less than or equal to 10 micrometres); Land Use Regression (LUR) estimate for annual average 2010.	http://biobank.ctsu.ox.ac.uk/showcase/field.cgi?id=24005
Particulate matter air pollution (PM10); 2010	20	269269	-7.86e-05	7.02e-05	0.262854	0.296293	Lifestyle and environment > Local environment	Additional exposures > Local environment > Residential air pollution	24005	Continuous	11.78	31.39	micro-g/m3	PM10 (particulate matter with diameter less than or equal to 10 micrometres); Land Use Regression (LUR) estimate for annual average 2010.	http://biobank.ctsu.ox.ac.uk/showcase/field.cgi?id=24005
Particulate matter air pollution (PM2.5); 2010	1	269269	-0.0544878	0.0141592	0.000118999	0.000186456	Lifestyle and environment > Local environment	Additional exposures > Local environment > Residential air pollution	24006	Continuous	8.17	21.31	micro-g/m3	PM10 (particulate matter with diameter less than or equal to 2.5 micrometres); Land Use Regression (LUR) estimate for annual average 2010.	http://biobank.ctsu.ox.ac.uk/showcase/field.cgi?id=24006
Particulate matter air pollution (PM2.5); 2010	2	269269	-0.0561478	0.0117127	1.64e-06	2.91926e-06	Lifestyle and environment > Local environment	Additional exposures > Local environment > Residential air pollution	24006	Continuous	8.17	21.31	micro-g/m3	PM10 (particulate matter with diameter less than or equal to 2.5 micrometres); Land Use Regression (LUR) estimate for annual average 2010.	http://biobank.ctsu.ox.ac.uk/showcase/field.cgi?id=24006
Particulate matter air pollution (PM2.5); 2010	3	269269	0.12688	0.0155118	2.86e-16	7.77476e-16	Lifestyle and environment > Local environment	Additional exposures > Local environment > Residential air pollution	24006	Continuous	8.17	21.31	micro-g/m3	PM10 (particulate matter with diameter less than or equal to 2.5 micrometres); Land Use Regression (LUR) estimate for annual average 2010.	http://biobank.ctsu.ox.ac.uk/showcase/field.cgi?id=24006
Particulate matter air pollution (PM2.5); 2010	4	269269	-0.0964537	0.013057	1.5e-13	3.66812e-13	Lifestyle and environment > Local environment	Additional exposures > Local environment > Residential air pollution	24006	Continuous	8.17	21.31	micro-g/m3	PM10 (particulate matter with diameter less than or equal to 2.5 micrometres); Land Use Regression (LUR) estimate for annual average 2010.	http://biobank.ctsu.ox.ac.uk/showcase/field.cgi?id=24006
Particulate matter air pollution (PM2.5); 2010	5	269269	0.0566224	0.0156673	0.00030149	0.000456309	Lifestyle and environment > Local environment	Additional exposures > Local environment > Residential air pollution	24006	Continuous	8.17	21.31	micro-g/m3	PM10 (particulate matter with diameter less than or equal to 2.5 micrometres); Land Use Regression (LUR) estimate for annual average 2010.	http://biobank.ctsu.ox.ac.uk/showcase/field.cgi?id=24006
Particulate matter air pollution (PM2.5); 2010	6	269269	0.0183296	0.0123663	0.138284	0.1616	Lifestyle and environment > Local environment	Additional exposures > Local environment > Residential air pollution	24006	Continuous	8.17	21.31	micro-g/m3	PM10 (particulate matter with diameter less than or equal to 2.5 micrometres); Land Use Regression (LUR) estimate for annual average 2010.	http://biobank.ctsu.ox.ac.uk/showcase/field.cgi?id=24006
Particulate matter air pollution (PM2.5); 2010	7	269269	-0.0767694	0.017324	9.37e-06	1.57668e-05	Lifestyle and environment > Local environment	Additional exposures > Local environment > Residential air pollution	24006	Continuous	8.17	21.31	micro-g/m3	PM10 (particulate matter with diameter less than or equal to 2.5 micrometres); Land Use Regression (LUR) estimate for annual average 2010.	http://biobank.ctsu.ox.ac.uk/showcase/field.cgi?id=24006
Particulate matter air pollution (PM2.5); 2010	8	269269	0.111708	0.0172973	1.06e-10	2.31333e-10	Lifestyle and environment > Local environment	Additional exposures > Local environment > Residential air pollution	24006	Continuous	8.17	21.31	micro-g/m3	PM10 (particulate matter with diameter less than or equal to 2.5 micrometres); Land Use Regression (LUR) estimate for annual average 2010.	http://biobank.ctsu.ox.ac.uk/showcase/field.cgi?id=24006
Particulate matter air pollution (PM2.5); 2010	9	269269	0.213115	0.014608	3.44e-48	1.80713e-47	Lifestyle and environment > Local environment	Additional exposures > Local environment > Residential air pollution	24006	Continuous	8.17	21.31	micro-g/m3	PM10 (particulate matter with diameter less than or equal to 2.5 micrometres); Land Use Regression (LUR) estimate for annual average 2010.	http://biobank.ctsu.ox.ac.uk/showcase/field.cgi?id=24006
Particulate matter air pollution (PM2.5); 2010	10	269269	0.048196	0.0129105	0.000189188	0.000290899	Lifestyle and environment > Local environment	Additional exposures > Local environment > Residential air pollution	24006	Continuous	8.17	21.31	micro-g/m3	PM10 (particulate matter with diameter less than or equal to 2.5 micrometres); Land Use Regression (LUR) estimate for annual average 2010.	http://biobank.ctsu.ox.ac.uk/showcase/field.cgi?id=24006
Particulate matter air pollution (PM2.5); 2010	11	269269	-0.157745	0.0160533	8.75e-23	2.88575e-22	Lifestyle and environment > Local environment	Additional exposures > Local environment > Residential air pollution	24006	Continuous	8.17	21.31	micro-g/m3	PM10 (particulate matter with diameter less than or equal to 2.5 micrometres); Land Use Regression (LUR) estimate for annual average 2010.	http://biobank.ctsu.ox.ac.uk/showcase/field.cgi?id=24006
Particulate matter air pollution (PM2.5); 2010	12	269269	-0.129776	0.0143308	1.37e-19	4.10707e-19	Lifestyle and environment > Local environment	Additional exposures > Local environment > Residential air pollution	24006	Continuous	8.17	21.31	micro-g/m3	PM10 (particulate matter with diameter less than or equal to 2.5 micrometres); Land Use Regression (LUR) estimate for annual average 2010.	http://biobank.ctsu.ox.ac.uk/showcase/field.cgi?id=24006
Particulate matter air pollution (PM2.5); 2010	13	269269	-0.0681609	0.0132865	2.9e-07	5.41333e-07	Lifestyle and environment > Local environment	Additional exposures > Local environment > Residential air pollution	24006	Continuous	8.17	21.31	micro-g/m3	PM10 (particulate matter with diameter less than or equal to 2.5 micrometres); Land Use Regression (LUR) estimate for annual average 2010.	http://biobank.ctsu.ox.ac.uk/showcase/field.cgi?id=24006
Particulate matter air pollution (PM2.5); 2010	14	269269	0.0776559	0.0155884	6.31e-07	1.15251e-06	Lifestyle and environment > Local environment	Additional exposures > Local environment > Residential air pollution	24006	Continuous	8.17	21.31	micro-g/m3	PM10 (particulate matter with diameter less than or equal to 2.5 micrometres); Land Use Regression (LUR) estimate for annual average 2010.	http://biobank.ctsu.ox.ac.uk/showcase/field.cgi?id=24006
Particulate matter air pollution (PM2.5); 2010	15	269269	-0.100781	0.0169344	2.66e-09	5.54579e-09	Lifestyle and environment > Local environment	Additional exposures > Local environment > Residential air pollution	24006	Continuous	8.17	21.31	micro-g/m3	PM10 (particulate matter with diameter less than or equal to 2.5 micrometres); Land Use Regression (LUR) estimate for annual average 2010.	http://biobank.ctsu.ox.ac.uk/showcase/field.cgi?id=24006
Particulate matter air pollution (PM2.5); 2010	16	269269	0.165186	0.0142594	5.03e-31	2.02066e-30	Lifestyle and environment > Local environment	Additional exposures > Local environment > Residential air pollution	24006	Continuous	8.17	21.31	micro-g/m3	PM10 (particulate matter with diameter less than or equal to 2.5 micrometres); Land Use Regression (LUR) estimate for annual average 2010.	http://biobank.ctsu.ox.ac.uk/showcase/field.cgi?id=24006
Particulate matter air pollution (PM2.5); 2010	17	269269	0.183376	0.0138878	8.55e-40	4.05076e-39	Lifestyle and environment > Local environment	Additional exposures > Local environment > Residential air pollution	24006	Continuous	8.17	21.31	micro-g/m3	PM10 (particulate matter with diameter less than or equal to 2.5 micrometres); Land Use Regression (LUR) estimate for annual average 2010.	http://biobank.ctsu.ox.ac.uk/showcase/field.cgi?id=24006
Particulate matter air pollution (PM2.5); 2010	18	269269	-0.0846919	0.0107769	3.9e-15	1.01676e-14	Lifestyle and environment > Local environment	Additional exposures > Local environment > Residential air pollution	24006	Continuous	8.17	21.31	micro-g/m3	PM10 (particulate matter with diameter less than or equal to 2.5 micrometres); Land Use Regression (LUR) estimate for annual average 2010.	http://biobank.ctsu.ox.ac.uk/showcase/field.cgi?id=24006
Particulate matter air pollution (PM2.5); 2010	19	269269	0.0397521	0.00844975	2.55e-06	4.4793e-06	Lifestyle and environment > Local environment	Additional exposures > Local environment > Residential air pollution	24006	Continuous	8.17	21.31	micro-g/m3	PM10 (particulate matter with diameter less than or equal to 2.5 micrometres); Land Use Regression (LUR) estimate for annual average 2010.	http://biobank.ctsu.ox.ac.uk/showcase/field.cgi?id=24006
Particulate matter air pollution (PM2.5); 2010	20	269269	0.000333812	8.69e-05	0.000122412	0.000191697	Lifestyle and environment > Local environment	Additional exposures > Local environment > Residential air pollution	24006	Continuous	8.17	21.31	micro-g/m3	PM10 (particulate matter with diameter less than or equal to 2.5 micrometres); Land Use Regression (LUR) estimate for annual average 2010.	http://biobank.ctsu.ox.ac.uk/showcase/field.cgi?id=24006
Particulate matter air pollution (PM2.5) absorbance; 2010	1	269269	-0.034577	0.0162152	0.032977	0.0417619	Lifestyle and environment > Local environment	Additional exposures > Local environment > Residential air pollution	24007	Continuous	0.83	4.6	per-metre	PM2.5 absorbance. This is ameasurement of the blackness of PM2.5 filters; a proxy for elemental carbon, which is the dominant light absorbing substanc. Land Use Regression (LUR) estimate for annual average 2010	http://biobank.ctsu.ox.ac.uk/showcase/field.cgi?id=24007
Particulate matter air pollution (PM2.5) absorbance; 2010	2	269269	0.0138211	0.0134138	0.302841	0.336715	Lifestyle and environment > Local environment	Additional exposures > Local environment > Residential air pollution	24007	Continuous	0.83	4.6	per-metre	PM2.5 absorbance. This is ameasurement of the blackness of PM2.5 filters; a proxy for elemental carbon, which is the dominant light absorbing substanc. Land Use Regression (LUR) estimate for annual average 2010	http://biobank.ctsu.ox.ac.uk/showcase/field.cgi?id=24007
Particulate matter air pollution (PM2.5) absorbance; 2010	3	269269	0.13328	0.0177643	6.27e-14	1.56471e-13	Lifestyle and environment > Local environment	Additional exposures > Local environment > Residential air pollution	24007	Continuous	0.83	4.6	per-metre	PM2.5 absorbance. This is ameasurement of the blackness of PM2.5 filters; a proxy for elemental carbon, which is the dominant light absorbing substanc. Land Use Regression (LUR) estimate for annual average 2010	http://biobank.ctsu.ox.ac.uk/showcase/field.cgi?id=24007
Particulate matter air pollution (PM2.5) absorbance; 2010	4	269269	-0.0786312	0.0149535	1.45e-07	2.75254e-07	Lifestyle and environment > Local environment	Additional exposures > Local environment > Residential air pollution	24007	Continuous	0.83	4.6	per-metre	PM2.5 absorbance. This is ameasurement of the blackness of PM2.5 filters; a proxy for elemental carbon, which is the dominant light absorbing substanc. Land Use Regression (LUR) estimate for annual average 2010	http://biobank.ctsu.ox.ac.uk/showcase/field.cgi?id=24007
Particulate matter air pollution (PM2.5) absorbance; 2010	5	269269	0.0177026	0.0179424	0.323822	0.357674	Lifestyle and environment > Local environment	Additional exposures > Local environment > Residential air pollution	24007	Continuous	0.83	4.6	per-metre	PM2.5 absorbance. This is ameasurement of the blackness of PM2.5 filters; a proxy for elemental carbon, which is the dominant light absorbing substanc. Land Use Regression (LUR) estimate for annual average 2010	http://biobank.ctsu.ox.ac.uk/showcase/field.cgi?id=24007
Particulate matter air pollution (PM2.5) absorbance; 2010	6	269269	-0.0236336	0.0141618	0.0951526	0.113663	Lifestyle and environment > Local environment	Additional exposures > Local environment > Residential air pollution	24007	Continuous	0.83	4.6	per-metre	PM2.5 absorbance. This is ameasurement of the blackness of PM2.5 filters; a proxy for elemental carbon, which is the dominant light absorbing substanc. Land Use Regression (LUR) estimate for annual average 2010	http://biobank.ctsu.ox.ac.uk/showcase/field.cgi?id=24007
Particulate matter air pollution (PM2.5) absorbance; 2010	7	269269	-0.113624	0.0198388	1.02e-08	2.05912e-08	Lifestyle and environment > Local environment	Additional exposures > Local environment > Residential air pollution	24007	Continuous	0.83	4.6	per-metre	PM2.5 absorbance. This is ameasurement of the blackness of PM2.5 filters; a proxy for elemental carbon, which is the dominant light absorbing substanc. Land Use Regression (LUR) estimate for annual average 2010	http://biobank.ctsu.ox.ac.uk/showcase/field.cgi?id=24007
Particulate matter air pollution (PM2.5) absorbance; 2010	8	269269	0.0361945	0.0198101	0.0676898	0.0825846	Lifestyle and environment > Local environment	Additional exposures > Local environment > Residential air pollution	24007	Continuous	0.83	4.6	per-metre	PM2.5 absorbance. This is ameasurement of the blackness of PM2.5 filters; a proxy for elemental carbon, which is the dominant light absorbing substanc. Land Use Regression (LUR) estimate for annual average 2010	http://biobank.ctsu.ox.ac.uk/showcase/field.cgi?id=24007
Particulate matter air pollution (PM2.5) absorbance; 2010	9	269269	0.0874003	0.0167347	1.76e-07	3.32524e-07	Lifestyle and environment > Local environment	Additional exposures > Local environment > Residential air pollution	24007	Continuous	0.83	4.6	per-metre	PM2.5 absorbance. This is ameasurement of the blackness of PM2.5 filters; a proxy for elemental carbon, which is the dominant light absorbing substanc. Land Use Regression (LUR) estimate for annual average 2010	http://biobank.ctsu.ox.ac.uk/showcase/field.cgi?id=24007
Particulate matter air pollution (PM2.5) absorbance; 2010	10	269269	-0.0125297	0.0147854	0.396751	0.431753	Lifestyle and environment > Local environment	Additional exposures > Local environment > Residential air pollution	24007	Continuous	0.83	4.6	per-metre	PM2.5 absorbance. This is ameasurement of the blackness of PM2.5 filters; a proxy for elemental carbon, which is the dominant light absorbing substanc. Land Use Regression (LUR) estimate for annual average 2010	http://biobank.ctsu.ox.ac.uk/showcase/field.cgi?id=24007
Particulate matter air pollution (PM2.5) absorbance; 2010	11	269269	-0.126875	0.0183857	5.19e-12	1.19017e-11	Lifestyle and environment > Local environment	Additional exposures > Local environment > Residential air pollution	24007	Continuous	0.83	4.6	per-metre	PM2.5 absorbance. This is ameasurement of the blackness of PM2.5 filters; a proxy for elemental carbon, which is the dominant light absorbing substanc. Land Use Regression (LUR) estimate for annual average 2010	http://biobank.ctsu.ox.ac.uk/showcase/field.cgi?id=24007
Particulate matter air pollution (PM2.5) absorbance; 2010	12	269269	-0.115792	0.0164125	1.73e-12	4.02995e-12	Lifestyle and environment > Local environment	Additional exposures > Local environment > Residential air pollution	24007	Continuous	0.83	4.6	per-metre	PM2.5 absorbance. This is ameasurement of the blackness of PM2.5 filters; a proxy for elemental carbon, which is the dominant light absorbing substanc. Land Use Regression (LUR) estimate for annual average 2010	http://biobank.ctsu.ox.ac.uk/showcase/field.cgi?id=24007
Particulate matter air pollution (PM2.5) absorbance; 2010	13	269269	-0.0827376	0.0152155	5.4e-08	1.05146e-07	Lifestyle and environment > Local environment	Additional exposures > Local environment > Residential air pollution	24007	Continuous	0.83	4.6	per-metre	PM2.5 absorbance. This is ameasurement of the blackness of PM2.5 filters; a proxy for elemental carbon, which is the dominant light absorbing substanc. Land Use Regression (LUR) estimate for annual average 2010	http://biobank.ctsu.ox.ac.uk/showcase/field.cgi?id=24007
Particulate matter air pollution (PM2.5) absorbance; 2010	14	269269	0.00275791	0.0178525	0.877229	0.891234	Lifestyle and environment > Local environment	Additional exposures > Local environment > Residential air pollution	24007	Continuous	0.83	4.6	per-metre	PM2.5 absorbance. This is ameasurement of the blackness of PM2.5 filters; a proxy for elemental carbon, which is the dominant light absorbing substanc. Land Use Regression (LUR) estimate for annual average 2010	http://biobank.ctsu.ox.ac.uk/showcase/field.cgi?id=24007
Particulate matter air pollution (PM2.5) absorbance; 2010	15	269269	-0.106044	0.0193933	4.55e-08	8.89665e-08	Lifestyle and environment > Local environment	Additional exposures > Local environment > Residential air pollution	24007	Continuous	0.83	4.6	per-metre	PM2.5 absorbance. This is ameasurement of the blackness of PM2.5 filters; a proxy for elemental carbon, which is the dominant light absorbing substanc. Land Use Regression (LUR) estimate for annual average 2010	http://biobank.ctsu.ox.ac.uk/showcase/field.cgi?id=24007
Particulate matter air pollution (PM2.5) absorbance; 2010	16	269269	0.0945933	0.0163328	6.98e-09	1.41932e-08	Lifestyle and environment > Local environment	Additional exposures > Local environment > Residential air pollution	24007	Continuous	0.83	4.6	per-metre	PM2.5 absorbance. This is ameasurement of the blackness of PM2.5 filters; a proxy for elemental carbon, which is the dominant light absorbing substanc. Land Use Regression (LUR) estimate for annual average 2010	http://biobank.ctsu.ox.ac.uk/showcase/field.cgi?id=24007
Particulate matter air pollution (PM2.5) absorbance; 2010	17	269269	0.133995	0.0159072	3.67e-17	1.02453e-16	Lifestyle and environment > Local environment	Additional exposures > Local environment > Residential air pollution	24007	Continuous	0.83	4.6	per-metre	PM2.5 absorbance. This is ameasurement of the blackness of PM2.5 filters; a proxy for elemental carbon, which is the dominant light absorbing substanc. Land Use Regression (LUR) estimate for annual average 2010	http://biobank.ctsu.ox.ac.uk/showcase/field.cgi?id=24007
Particulate matter air pollution (PM2.5) absorbance; 2010	18	269269	-0.0427078	0.0123427	0.00053993	0.000799896	Lifestyle and environment > Local environment	Additional exposures > Local environment > Residential air pollution	24007	Continuous	0.83	4.6	per-metre	PM2.5 absorbance. This is ameasurement of the blackness of PM2.5 filters; a proxy for elemental carbon, which is the dominant light absorbing substanc. Land Use Regression (LUR) estimate for annual average 2010	http://biobank.ctsu.ox.ac.uk/showcase/field.cgi?id=24007
Particulate matter air pollution (PM2.5) absorbance; 2010	19	269269	0.0811223	0.0096757	5.13e-17	1.425e-16	Lifestyle and environment > Local environment	Additional exposures > Local environment > Residential air pollution	24007	Continuous	0.83	4.6	per-metre	PM2.5 absorbance. This is ameasurement of the blackness of PM2.5 filters; a proxy for elemental carbon, which is the dominant light absorbing substanc. Land Use Regression (LUR) estimate for annual average 2010	http://biobank.ctsu.ox.ac.uk/showcase/field.cgi?id=24007
Particulate matter air pollution (PM2.5) absorbance; 2010	20	269269	3.2e-05	9.95e-05	0.748165	0.772727	Lifestyle and environment > Local environment	Additional exposures > Local environment > Residential air pollution	24007	Continuous	0.83	4.6	per-metre	PM2.5 absorbance. This is ameasurement of the blackness of PM2.5 filters; a proxy for elemental carbon, which is the dominant light absorbing substanc. Land Use Regression (LUR) estimate for annual average 2010	http://biobank.ctsu.ox.ac.uk/showcase/field.cgi?id=24007
Particulate matter air pollution (2.5-10um); 2010	1	269269	-0.0193552	0.00889724	0.0296001	0.0376216	Lifestyle and environment > Local environment	Additional exposures > Local environment > Residential air pollution	24008	Continuous	5.57	12.82	micro-g/m3	PM coarse (particulate matter betweem 2.5 and 10 micrometres); Land Use Regression (LUR) estimate for annual average 2010.	http://biobank.ctsu.ox.ac.uk/showcase/field.cgi?id=24008
Particulate matter air pollution (2.5-10um); 2010	2	269269	0.0145547	0.00736007	0.0479834	0.0595011	Lifestyle and environment > Local environment	Additional exposures > Local environment > Residential air pollution	24008	Continuous	5.57	12.82	micro-g/m3	PM coarse (particulate matter betweem 2.5 and 10 micrometres); Land Use Regression (LUR) estimate for annual average 2010.	http://biobank.ctsu.ox.ac.uk/showcase/field.cgi?id=24008
Particulate matter air pollution (2.5-10um); 2010	3	269269	0.0229551	0.00974812	0.0185324	0.0239901	Lifestyle and environment > Local environment	Additional exposures > Local environment > Residential air pollution	24008	Continuous	5.57	12.82	micro-g/m3	PM coarse (particulate matter betweem 2.5 and 10 micrometres); Land Use Regression (LUR) estimate for annual average 2010.	http://biobank.ctsu.ox.ac.uk/showcase/field.cgi?id=24008
Particulate matter air pollution (2.5-10um); 2010	4	269269	-0.0176399	0.00820529	0.03157	0.0400344	Lifestyle and environment > Local environment	Additional exposures > Local environment > Residential air pollution	24008	Continuous	5.57	12.82	micro-g/m3	PM coarse (particulate matter betweem 2.5 and 10 micrometres); Land Use Regression (LUR) estimate for annual average 2010.	http://biobank.ctsu.ox.ac.uk/showcase/field.cgi?id=24008
Particulate matter air pollution (2.5-10um); 2010	5	269269	0.0224238	0.00984485	0.0227442	0.0291726	Lifestyle and environment > Local environment	Additional exposures > Local environment > Residential air pollution	24008	Continuous	5.57	12.82	micro-g/m3	PM coarse (particulate matter betweem 2.5 and 10 micrometres); Land Use Regression (LUR) estimate for annual average 2010.	http://biobank.ctsu.ox.ac.uk/showcase/field.cgi?id=24008
Particulate matter air pollution (2.5-10um); 2010	6	269269	-0.00289223	0.00777056	0.709742	0.735484	Lifestyle and environment > Local environment	Additional exposures > Local environment > Residential air pollution	24008	Continuous	5.57	12.82	micro-g/m3	PM coarse (particulate matter betweem 2.5 and 10 micrometres); Land Use Regression (LUR) estimate for annual average 2010.	http://biobank.ctsu.ox.ac.uk/showcase/field.cgi?id=24008
Particulate matter air pollution (2.5-10um); 2010	7	269269	-0.0357252	0.0108859	0.00103165	0.0015037	Lifestyle and environment > Local environment	Additional exposures > Local environment > Residential air pollution	24008	Continuous	5.57	12.82	micro-g/m3	PM coarse (particulate matter betweem 2.5 and 10 micrometres); Land Use Regression (LUR) estimate for annual average 2010.	http://biobank.ctsu.ox.ac.uk/showcase/field.cgi?id=24008
Particulate matter air pollution (2.5-10um); 2010	8	269269	0.00783734	0.0108698	0.470897	0.505564	Lifestyle and environment > Local environment	Additional exposures > Local environment > Residential air pollution	24008	Continuous	5.57	12.82	micro-g/m3	PM coarse (particulate matter betweem 2.5 and 10 micrometres); Land Use Regression (LUR) estimate for annual average 2010.	http://biobank.ctsu.ox.ac.uk/showcase/field.cgi?id=24008
Particulate matter air pollution (2.5-10um); 2010	9	269269	0.0373041	0.00918243	4.86e-05	7.82519e-05	Lifestyle and environment > Local environment	Additional exposures > Local environment > Residential air pollution	24008	Continuous	5.57	12.82	micro-g/m3	PM coarse (particulate matter betweem 2.5 and 10 micrometres); Land Use Regression (LUR) estimate for annual average 2010.	http://biobank.ctsu.ox.ac.uk/showcase/field.cgi?id=24008
Particulate matter air pollution (2.5-10um); 2010	10	269269	-0.0159537	0.00811263	0.0492382	0.0610031	Lifestyle and environment > Local environment	Additional exposures > Local environment > Residential air pollution	24008	Continuous	5.57	12.82	micro-g/m3	PM coarse (particulate matter betweem 2.5 and 10 micrometres); Land Use Regression (LUR) estimate for annual average 2010.	http://biobank.ctsu.ox.ac.uk/showcase/field.cgi?id=24008
Particulate matter air pollution (2.5-10um); 2010	11	269269	-0.0322375	0.0100889	0.00139679	0.00200668	Lifestyle and environment > Local environment	Additional exposures > Local environment > Residential air pollution	24008	Continuous	5.57	12.82	micro-g/m3	PM coarse (particulate matter betweem 2.5 and 10 micrometres); Land Use Regression (LUR) estimate for annual average 2010.	http://biobank.ctsu.ox.ac.uk/showcase/field.cgi?id=24008
Particulate matter air pollution (2.5-10um); 2010	12	269269	-0.0191609	0.00900625	0.0333789	0.0422327	Lifestyle and environment > Local environment	Additional exposures > Local environment > Residential air pollution	24008	Continuous	5.57	12.82	micro-g/m3	PM coarse (particulate matter betweem 2.5 and 10 micrometres); Land Use Regression (LUR) estimate for annual average 2010.	http://biobank.ctsu.ox.ac.uk/showcase/field.cgi?id=24008
Particulate matter air pollution (2.5-10um); 2010	13	269269	-0.0136571	0.00834911	0.101891	0.121351	Lifestyle and environment > Local environment	Additional exposures > Local environment > Residential air pollution	24008	Continuous	5.57	12.82	micro-g/m3	PM coarse (particulate matter betweem 2.5 and 10 micrometres); Land Use Regression (LUR) estimate for annual average 2010.	http://biobank.ctsu.ox.ac.uk/showcase/field.cgi?id=24008
Particulate matter air pollution (2.5-10um); 2010	14	269269	-0.00151863	0.00979559	0.876797	0.891118	Lifestyle and environment > Local environment	Additional exposures > Local environment > Residential air pollution	24008	Continuous	5.57	12.82	micro-g/m3	PM coarse (particulate matter betweem 2.5 and 10 micrometres); Land Use Regression (LUR) estimate for annual average 2010.	http://biobank.ctsu.ox.ac.uk/showcase/field.cgi?id=24008
Particulate matter air pollution (2.5-10um); 2010	15	269269	-0.0298146	0.0106415	0.00508322	0.00692941	Lifestyle and environment > Local environment	Additional exposures > Local environment > Residential air pollution	24008	Continuous	5.57	12.82	micro-g/m3	PM coarse (particulate matter betweem 2.5 and 10 micrometres); Land Use Regression (LUR) estimate for annual average 2010.	http://biobank.ctsu.ox.ac.uk/showcase/field.cgi?id=24008
Particulate matter air pollution (2.5-10um); 2010	16	269269	0.0487946	0.0089618	5.19e-08	1.01127e-07	Lifestyle and environment > Local environment	Additional exposures > Local environment > Residential air pollution	24008	Continuous	5.57	12.82	micro-g/m3	PM coarse (particulate matter betweem 2.5 and 10 micrometres); Land Use Regression (LUR) estimate for annual average 2010.	http://biobank.ctsu.ox.ac.uk/showcase/field.cgi?id=24008
Particulate matter air pollution (2.5-10um); 2010	17	269269	0.0402859	0.00872903	3.93e-06	6.82207e-06	Lifestyle and environment > Local environment	Additional exposures > Local environment > Residential air pollution	24008	Continuous	5.57	12.82	micro-g/m3	PM coarse (particulate matter betweem 2.5 and 10 micrometres); Land Use Regression (LUR) estimate for annual average 2010.	http://biobank.ctsu.ox.ac.uk/showcase/field.cgi?id=24008
Particulate matter air pollution (2.5-10um); 2010	18	269269	0.00484286	0.00677255	0.474566	0.509308	Lifestyle and environment > Local environment	Additional exposures > Local environment > Residential air pollution	24008	Continuous	5.57	12.82	micro-g/m3	PM coarse (particulate matter betweem 2.5 and 10 micrometres); Land Use Regression (LUR) estimate for annual average 2010.	http://biobank.ctsu.ox.ac.uk/showcase/field.cgi?id=24008
Particulate matter air pollution (2.5-10um); 2010	19	269269	0.000104816	0.00530972	0.984251	0.986364	Lifestyle and environment > Local environment	Additional exposures > Local environment > Residential air pollution	24008	Continuous	5.57	12.82	micro-g/m3	PM coarse (particulate matter betweem 2.5 and 10 micrometres); Land Use Regression (LUR) estimate for annual average 2010.	http://biobank.ctsu.ox.ac.uk/showcase/field.cgi?id=24008
Particulate matter air pollution (2.5-10um); 2010	20	269269	-0.000109049	5.46e-05	0.0458265	0.0569778	Lifestyle and environment > Local environment	Additional exposures > Local environment > Residential air pollution	24008	Continuous	5.57	12.82	micro-g/m3	PM coarse (particulate matter betweem 2.5 and 10 micrometres); Land Use Regression (LUR) estimate for annual average 2010.	http://biobank.ctsu.ox.ac.uk/showcase/field.cgi?id=24008
Nitrogen dioxide air pollution; 2005	1	290110	-0.0142452	0.0139121	0.305865	0.33958	Lifestyle and environment > Local environment	Additional exposures > Local environment > Residential air pollution	24016	Continuous	6.71	126.67	micro-g/m3	Nitrogen dioxide; Land Use Regression (LUR) estimate for annual average 2005.	http://biobank.ctsu.ox.ac.uk/showcase/field.cgi?id=24016
Nitrogen dioxide air pollution; 2005	2	290110	0.00678935	0.0115058	0.555136	0.589004	Lifestyle and environment > Local environment	Additional exposures > Local environment > Residential air pollution	24016	Continuous	6.71	126.67	micro-g/m3	Nitrogen dioxide; Land Use Regression (LUR) estimate for annual average 2005.	http://biobank.ctsu.ox.ac.uk/showcase/field.cgi?id=24016
Nitrogen dioxide air pollution; 2005	3	290110	0.129949	0.0152544	1.62e-17	4.55422e-17	Lifestyle and environment > Local environment	Additional exposures > Local environment > Residential air pollution	24016	Continuous	6.71	126.67	micro-g/m3	Nitrogen dioxide; Land Use Regression (LUR) estimate for annual average 2005.	http://biobank.ctsu.ox.ac.uk/showcase/field.cgi?id=24016
Nitrogen dioxide air pollution; 2005	4	290110	-0.0608508	0.0128142	2.05e-06	3.62603e-06	Lifestyle and environment > Local environment	Additional exposures > Local environment > Residential air pollution	24016	Continuous	6.71	126.67	micro-g/m3	Nitrogen dioxide; Land Use Regression (LUR) estimate for annual average 2005.	http://biobank.ctsu.ox.ac.uk/showcase/field.cgi?id=24016
Nitrogen dioxide air pollution; 2005	5	290110	-0.0449322	0.015308	0.00333349	0.00462525	Lifestyle and environment > Local environment	Additional exposures > Local environment > Residential air pollution	24016	Continuous	6.71	126.67	micro-g/m3	Nitrogen dioxide; Land Use Regression (LUR) estimate for annual average 2005.	http://biobank.ctsu.ox.ac.uk/showcase/field.cgi?id=24016
Nitrogen dioxide air pollution; 2005	6	290110	-0.0302668	0.0121311	0.0125969	0.016598	Lifestyle and environment > Local environment	Additional exposures > Local environment > Residential air pollution	24016	Continuous	6.71	126.67	micro-g/m3	Nitrogen dioxide; Land Use Regression (LUR) estimate for annual average 2005.	http://biobank.ctsu.ox.ac.uk/showcase/field.cgi?id=24016
Nitrogen dioxide air pollution; 2005	7	290110	-0.0894003	0.0169032	1.23e-07	2.34765e-07	Lifestyle and environment > Local environment	Additional exposures > Local environment > Residential air pollution	24016	Continuous	6.71	126.67	micro-g/m3	Nitrogen dioxide; Land Use Regression (LUR) estimate for annual average 2005.	http://biobank.ctsu.ox.ac.uk/showcase/field.cgi?id=24016
Nitrogen dioxide air pollution; 2005	8	290110	0.0484476	0.0169242	0.00420174	0.00577559	Lifestyle and environment > Local environment	Additional exposures > Local environment > Residential air pollution	24016	Continuous	6.71	126.67	micro-g/m3	Nitrogen dioxide; Land Use Regression (LUR) estimate for annual average 2005.	http://biobank.ctsu.ox.ac.uk/showcase/field.cgi?id=24016
Nitrogen dioxide air pollution; 2005	9	290110	0.080793	0.0143011	1.61e-08	3.2177e-08	Lifestyle and environment > Local environment	Additional exposures > Local environment > Residential air pollution	24016	Continuous	6.71	126.67	micro-g/m3	Nitrogen dioxide; Land Use Regression (LUR) estimate for annual average 2005.	http://biobank.ctsu.ox.ac.uk/showcase/field.cgi?id=24016
Nitrogen dioxide air pollution; 2005	10	290110	-0.00804895	0.012627	0.523841	0.558976	Lifestyle and environment > Local environment	Additional exposures > Local environment > Residential air pollution	24016	Continuous	6.71	126.67	micro-g/m3	Nitrogen dioxide; Land Use Regression (LUR) estimate for annual average 2005.	http://biobank.ctsu.ox.ac.uk/showcase/field.cgi?id=24016
Nitrogen dioxide air pollution; 2005	11	290110	-0.0993783	0.015781	3.03e-10	6.47634e-10	Lifestyle and environment > Local environment	Additional exposures > Local environment > Residential air pollution	24016	Continuous	6.71	126.67	micro-g/m3	Nitrogen dioxide; Land Use Regression (LUR) estimate for annual average 2005.	http://biobank.ctsu.ox.ac.uk/showcase/field.cgi?id=24016
Nitrogen dioxide air pollution; 2005	12	290110	-0.0727449	0.0140465	2.23e-07	4.1906e-07	Lifestyle and environment > Local environment	Additional exposures > Local environment > Residential air pollution	24016	Continuous	6.71	126.67	micro-g/m3	Nitrogen dioxide; Land Use Regression (LUR) estimate for annual average 2005.	http://biobank.ctsu.ox.ac.uk/showcase/field.cgi?id=24016
Nitrogen dioxide air pollution; 2005	13	290110	-0.0547202	0.0130204	2.64e-05	4.3102e-05	Lifestyle and environment > Local environment	Additional exposures > Local environment > Residential air pollution	24016	Continuous	6.71	126.67	micro-g/m3	Nitrogen dioxide; Land Use Regression (LUR) estimate for annual average 2005.	http://biobank.ctsu.ox.ac.uk/showcase/field.cgi?id=24016
Nitrogen dioxide air pollution; 2005	14	290110	-0.00191435	0.0152898	0.900362	0.912188	Lifestyle and environment > Local environment	Additional exposures > Local environment > Residential air pollution	24016	Continuous	6.71	126.67	micro-g/m3	Nitrogen dioxide; Land Use Regression (LUR) estimate for annual average 2005.	http://biobank.ctsu.ox.ac.uk/showcase/field.cgi?id=24016
Nitrogen dioxide air pollution; 2005	15	290110	-0.137527	0.0165655	1.03e-16	2.84138e-16	Lifestyle and environment > Local environment	Additional exposures > Local environment > Residential air pollution	24016	Continuous	6.71	126.67	micro-g/m3	Nitrogen dioxide; Land Use Regression (LUR) estimate for annual average 2005.	http://biobank.ctsu.ox.ac.uk/showcase/field.cgi?id=24016
Nitrogen dioxide air pollution; 2005	16	290110	0.0787101	0.0139756	1.78e-08	3.54481e-08	Lifestyle and environment > Local environment	Additional exposures > Local environment > Residential air pollution	24016	Continuous	6.71	126.67	micro-g/m3	Nitrogen dioxide; Land Use Regression (LUR) estimate for annual average 2005.	http://biobank.ctsu.ox.ac.uk/showcase/field.cgi?id=24016
Nitrogen dioxide air pollution; 2005	17	290110	0.124204	0.0136648	1e-19	3.01399e-19	Lifestyle and environment > Local environment	Additional exposures > Local environment > Residential air pollution	24016	Continuous	6.71	126.67	micro-g/m3	Nitrogen dioxide; Land Use Regression (LUR) estimate for annual average 2005.	http://biobank.ctsu.ox.ac.uk/showcase/field.cgi?id=24016
Nitrogen dioxide air pollution; 2005	18	290110	-0.0685108	0.0106224	1.12e-10	2.44047e-10	Lifestyle and environment > Local environment	Additional exposures > Local environment > Residential air pollution	24016	Continuous	6.71	126.67	micro-g/m3	Nitrogen dioxide; Land Use Regression (LUR) estimate for annual average 2005.	http://biobank.ctsu.ox.ac.uk/showcase/field.cgi?id=24016
Nitrogen dioxide air pollution; 2005	19	290110	0.09203	0.00828152	1.1e-28	4.20765e-28	Lifestyle and environment > Local environment	Additional exposures > Local environment > Residential air pollution	24016	Continuous	6.71	126.67	micro-g/m3	Nitrogen dioxide; Land Use Regression (LUR) estimate for annual average 2005.	http://biobank.ctsu.ox.ac.uk/showcase/field.cgi?id=24016
Nitrogen dioxide air pollution; 2005	20	290110	0.000116889	8.55e-05	0.171575	0.198188	Lifestyle and environment > Local environment	Additional exposures > Local environment > Residential air pollution	24016	Continuous	6.71	126.67	micro-g/m3	Nitrogen dioxide; Land Use Regression (LUR) estimate for annual average 2005.	http://biobank.ctsu.ox.ac.uk/showcase/field.cgi?id=24016
Nitrogen dioxide air pollution; 2006	1	290110	-0.0325845	0.0157674	0.0387754	0.0486212	Lifestyle and environment > Local environment	Additional exposures > Local environment > Residential air pollution	24017	Continuous	6.74	131.07	micro-g/m3	Nitrogen dioxide; Land Use Regression (LUR) estimate for annual average 2006.	http://biobank.ctsu.ox.ac.uk/showcase/field.cgi?id=24017
Nitrogen dioxide air pollution; 2006	2	290110	0.00562514	0.0130402	0.666201	0.694477	Lifestyle and environment > Local environment	Additional exposures > Local environment > Residential air pollution	24017	Continuous	6.74	131.07	micro-g/m3	Nitrogen dioxide; Land Use Regression (LUR) estimate for annual average 2006.	http://biobank.ctsu.ox.ac.uk/showcase/field.cgi?id=24017
Nitrogen dioxide air pollution; 2006	3	290110	0.140183	0.017289	5.16e-16	1.38523e-15	Lifestyle and environment > Local environment	Additional exposures > Local environment > Residential air pollution	24017	Continuous	6.74	131.07	micro-g/m3	Nitrogen dioxide; Land Use Regression (LUR) estimate for annual average 2006.	http://biobank.ctsu.ox.ac.uk/showcase/field.cgi?id=24017
Nitrogen dioxide air pollution; 2006	4	290110	-0.0803848	0.0145229	3.11e-08	6.13672e-08	Lifestyle and environment > Local environment	Additional exposures > Local environment > Residential air pollution	24017	Continuous	6.74	131.07	micro-g/m3	Nitrogen dioxide; Land Use Regression (LUR) estimate for annual average 2006.	http://biobank.ctsu.ox.ac.uk/showcase/field.cgi?id=24017
Nitrogen dioxide air pollution; 2006	5	290110	-0.0297283	0.0173497	0.0866264	0.10419	Lifestyle and environment > Local environment	Additional exposures > Local environment > Residential air pollution	24017	Continuous	6.74	131.07	micro-g/m3	Nitrogen dioxide; Land Use Regression (LUR) estimate for annual average 2006.	http://biobank.ctsu.ox.ac.uk/showcase/field.cgi?id=24017
Nitrogen dioxide air pollution; 2006	6	290110	-0.0294993	0.013749	0.0319086	0.0404454	Lifestyle and environment > Local environment	Additional exposures > Local environment > Residential air pollution	24017	Continuous	6.74	131.07	micro-g/m3	Nitrogen dioxide; Land Use Regression (LUR) estimate for annual average 2006.	http://biobank.ctsu.ox.ac.uk/showcase/field.cgi?id=24017
Nitrogen dioxide air pollution; 2006	7	290110	-0.0954642	0.0191576	6.26e-07	1.14487e-06	Lifestyle and environment > Local environment	Additional exposures > Local environment > Residential air pollution	24017	Continuous	6.74	131.07	micro-g/m3	Nitrogen dioxide; Land Use Regression (LUR) estimate for annual average 2006.	http://biobank.ctsu.ox.ac.uk/showcase/field.cgi?id=24017
Nitrogen dioxide air pollution; 2006	8	290110	0.0700515	0.0191811	0.000260138	0.000395432	Lifestyle and environment > Local environment	Additional exposures > Local environment > Residential air pollution	24017	Continuous	6.74	131.07	micro-g/m3	Nitrogen dioxide; Land Use Regression (LUR) estimate for annual average 2006.	http://biobank.ctsu.ox.ac.uk/showcase/field.cgi?id=24017
Nitrogen dioxide air pollution; 2006	9	290110	0.115045	0.0162078	1.27e-12	2.97573e-12	Lifestyle and environment > Local environment	Additional exposures > Local environment > Residential air pollution	24017	Continuous	6.74	131.07	micro-g/m3	Nitrogen dioxide; Land Use Regression (LUR) estimate for annual average 2006.	http://biobank.ctsu.ox.ac.uk/showcase/field.cgi?id=24017
Nitrogen dioxide air pollution; 2006	10	290110	0.00925086	0.014311	0.518011	0.552967	Lifestyle and environment > Local environment	Additional exposures > Local environment > Residential air pollution	24017	Continuous	6.74	131.07	micro-g/m3	Nitrogen dioxide; Land Use Regression (LUR) estimate for annual average 2006.	http://biobank.ctsu.ox.ac.uk/showcase/field.cgi?id=24017
Nitrogen dioxide air pollution; 2006	11	290110	-0.129347	0.0178852	4.77e-13	1.13765e-12	Lifestyle and environment > Local environment	Additional exposures > Local environment > Residential air pollution	24017	Continuous	6.74	131.07	micro-g/m3	Nitrogen dioxide; Land Use Regression (LUR) estimate for annual average 2006.	http://biobank.ctsu.ox.ac.uk/showcase/field.cgi?id=24017
Nitrogen dioxide air pollution; 2006	12	290110	-0.094532	0.0159195	2.89e-09	6.00742e-09	Lifestyle and environment > Local environment	Additional exposures > Local environment > Residential air pollution	24017	Continuous	6.74	131.07	micro-g/m3	Nitrogen dioxide; Land Use Regression (LUR) estimate for annual average 2006.	http://biobank.ctsu.ox.ac.uk/showcase/field.cgi?id=24017
Nitrogen dioxide air pollution; 2006	13	290110	-0.0692495	0.0147567	2.7e-06	4.73388e-06	Lifestyle and environment > Local environment	Additional exposures > Local environment > Residential air pollution	24017	Continuous	6.74	131.07	micro-g/m3	Nitrogen dioxide; Land Use Regression (LUR) estimate for annual average 2006.	http://biobank.ctsu.ox.ac.uk/showcase/field.cgi?id=24017
Nitrogen dioxide air pollution; 2006	14	290110	0.0186599	0.0173288	0.281566	0.315354	Lifestyle and environment > Local environment	Additional exposures > Local environment > Residential air pollution	24017	Continuous	6.74	131.07	micro-g/m3	Nitrogen dioxide; Land Use Regression (LUR) estimate for annual average 2006.	http://biobank.ctsu.ox.ac.uk/showcase/field.cgi?id=24017
Nitrogen dioxide air pollution; 2006	15	290110	-0.147838	0.018775	3.44e-15	8.99346e-15	Lifestyle and environment > Local environment	Additional exposures > Local environment > Residential air pollution	24017	Continuous	6.74	131.07	micro-g/m3	Nitrogen dioxide; Land Use Regression (LUR) estimate for annual average 2006.	http://biobank.ctsu.ox.ac.uk/showcase/field.cgi?id=24017
Nitrogen dioxide air pollution; 2006	16	290110	0.102212	0.0158392	1.1e-10	2.39875e-10	Lifestyle and environment > Local environment	Additional exposures > Local environment > Residential air pollution	24017	Continuous	6.74	131.07	micro-g/m3	Nitrogen dioxide; Land Use Regression (LUR) estimate for annual average 2006.	http://biobank.ctsu.ox.ac.uk/showcase/field.cgi?id=24017
Nitrogen dioxide air pollution; 2006	17	290110	0.136276	0.0154873	1.39e-18	4.04995e-18	Lifestyle and environment > Local environment	Additional exposures > Local environment > Residential air pollution	24017	Continuous	6.74	131.07	micro-g/m3	Nitrogen dioxide; Land Use Regression (LUR) estimate for annual average 2006.	http://biobank.ctsu.ox.ac.uk/showcase/field.cgi?id=24017
Nitrogen dioxide air pollution; 2006	18	290110	-0.0825767	0.012039	6.94e-12	1.58241e-11	Lifestyle and environment > Local environment	Additional exposures > Local environment > Residential air pollution	24017	Continuous	6.74	131.07	micro-g/m3	Nitrogen dioxide; Land Use Regression (LUR) estimate for annual average 2006.	http://biobank.ctsu.ox.ac.uk/showcase/field.cgi?id=24017
Nitrogen dioxide air pollution; 2006	19	290110	0.091602	0.00938643	1.7e-22	5.56725e-22	Lifestyle and environment > Local environment	Additional exposures > Local environment > Residential air pollution	24017	Continuous	6.74	131.07	micro-g/m3	Nitrogen dioxide; Land Use Regression (LUR) estimate for annual average 2006.	http://biobank.ctsu.ox.ac.uk/showcase/field.cgi?id=24017
Nitrogen dioxide air pollution; 2006	20	290110	0.000274276	9.69e-05	0.00464725	0.0063661	Lifestyle and environment > Local environment	Additional exposures > Local environment > Residential air pollution	24017	Continuous	6.74	131.07	micro-g/m3	Nitrogen dioxide; Land Use Regression (LUR) estimate for annual average 2006.	http://biobank.ctsu.ox.ac.uk/showcase/field.cgi?id=24017
Nitrogen dioxide air pollution; 2007	1	290110	0.00683048	0.0144428	0.636261	0.66774	Lifestyle and environment > Local environment	Additional exposures > Local environment > Residential air pollution	24018	Continuous	7.09	138.39	micro-g/m3	Nitrogen dioxide; Land Use Regression (LUR) estimate for annual average 2007.	http://biobank.ctsu.ox.ac.uk/showcase/field.cgi?id=24018
Nitrogen dioxide air pollution; 2007	2	290110	0.008158	0.0119446	0.494617	0.529205	Lifestyle and environment > Local environment	Additional exposures > Local environment > Residential air pollution	24018	Continuous	7.09	138.39	micro-g/m3	Nitrogen dioxide; Land Use Regression (LUR) estimate for annual average 2007.	http://biobank.ctsu.ox.ac.uk/showcase/field.cgi?id=24018
Nitrogen dioxide air pollution; 2007	3	290110	0.135477	0.0158362	1.19e-17	3.35549e-17	Lifestyle and environment > Local environment	Additional exposures > Local environment > Residential air pollution	24018	Continuous	7.09	138.39	micro-g/m3	Nitrogen dioxide; Land Use Regression (LUR) estimate for annual average 2007.	http://biobank.ctsu.ox.ac.uk/showcase/field.cgi?id=24018
Nitrogen dioxide air pollution; 2007	4	290110	-0.0460981	0.0133032	0.000529931	0.000785499	Lifestyle and environment > Local environment	Additional exposures > Local environment > Residential air pollution	24018	Continuous	7.09	138.39	micro-g/m3	Nitrogen dioxide; Land Use Regression (LUR) estimate for annual average 2007.	http://biobank.ctsu.ox.ac.uk/showcase/field.cgi?id=24018
Nitrogen dioxide air pollution; 2007	5	290110	-0.0556095	0.0158918	0.000466629	0.000695349	Lifestyle and environment > Local environment	Additional exposures > Local environment > Residential air pollution	24018	Continuous	7.09	138.39	micro-g/m3	Nitrogen dioxide; Land Use Regression (LUR) estimate for annual average 2007.	http://biobank.ctsu.ox.ac.uk/showcase/field.cgi?id=24018
Nitrogen dioxide air pollution; 2007	6	290110	-0.0314193	0.0125938	0.0126026	0.016598	Lifestyle and environment > Local environment	Additional exposures > Local environment > Residential air pollution	24018	Continuous	7.09	138.39	micro-g/m3	Nitrogen dioxide; Land Use Regression (LUR) estimate for annual average 2007.	http://biobank.ctsu.ox.ac.uk/showcase/field.cgi?id=24018
Nitrogen dioxide air pollution; 2007	7	290110	-0.0939732	0.0175479	8.55e-08	1.6499e-07	Lifestyle and environment > Local environment	Additional exposures > Local environment > Residential air pollution	24018	Continuous	7.09	138.39	micro-g/m3	Nitrogen dioxide; Land Use Regression (LUR) estimate for annual average 2007.	http://biobank.ctsu.ox.ac.uk/showcase/field.cgi?id=24018
Nitrogen dioxide air pollution; 2007	8	290110	0.045915	0.0175697	0.0089677	0.0119399	Lifestyle and environment > Local environment	Additional exposures > Local environment > Residential air pollution	24018	Continuous	7.09	138.39	micro-g/m3	Nitrogen dioxide; Land Use Regression (LUR) estimate for annual average 2007.	http://biobank.ctsu.ox.ac.uk/showcase/field.cgi?id=24018
Nitrogen dioxide air pollution; 2007	9	290110	0.0693667	0.0148468	2.98e-06	5.20849e-06	Lifestyle and environment > Local environment	Additional exposures > Local environment > Residential air pollution	24018	Continuous	7.09	138.39	micro-g/m3	Nitrogen dioxide; Land Use Regression (LUR) estimate for annual average 2007.	http://biobank.ctsu.ox.ac.uk/showcase/field.cgi?id=24018
Nitrogen dioxide air pollution; 2007	10	290110	-0.0218858	0.0131086	0.0950053	0.113536	Lifestyle and environment > Local environment	Additional exposures > Local environment > Residential air pollution	24018	Continuous	7.09	138.39	micro-g/m3	Nitrogen dioxide; Land Use Regression (LUR) estimate for annual average 2007.	http://biobank.ctsu.ox.ac.uk/showcase/field.cgi?id=24018
Nitrogen dioxide air pollution; 2007	11	290110	-0.0920139	0.0163832	1.95e-08	3.87234e-08	Lifestyle and environment > Local environment	Additional exposures > Local environment > Residential air pollution	24018	Continuous	7.09	138.39	micro-g/m3	Nitrogen dioxide; Land Use Regression (LUR) estimate for annual average 2007.	http://biobank.ctsu.ox.ac.uk/showcase/field.cgi?id=24018
Nitrogen dioxide air pollution; 2007	12	290110	-0.0593125	0.0145825	4.76e-05	7.66858e-05	Lifestyle and environment > Local environment	Additional exposures > Local environment > Residential air pollution	24018	Continuous	7.09	138.39	micro-g/m3	Nitrogen dioxide; Land Use Regression (LUR) estimate for annual average 2007.	http://biobank.ctsu.ox.ac.uk/showcase/field.cgi?id=24018
Nitrogen dioxide air pollution; 2007	13	290110	-0.0470617	0.0135171	0.000498444	0.000740394	Lifestyle and environment > Local environment	Additional exposures > Local environment > Residential air pollution	24018	Continuous	7.09	138.39	micro-g/m3	Nitrogen dioxide; Land Use Regression (LUR) estimate for annual average 2007.	http://biobank.ctsu.ox.ac.uk/showcase/field.cgi?id=24018
Nitrogen dioxide air pollution; 2007	14	290110	-0.0251244	0.0158729	0.113456	0.134211	Lifestyle and environment > Local environment	Additional exposures > Local environment > Residential air pollution	24018	Continuous	7.09	138.39	micro-g/m3	Nitrogen dioxide; Land Use Regression (LUR) estimate for annual average 2007.	http://biobank.ctsu.ox.ac.uk/showcase/field.cgi?id=24018
Nitrogen dioxide air pollution; 2007	15	290110	-0.14728	0.0171972	1.09e-17	3.07972e-17	Lifestyle and environment > Local environment	Additional exposures > Local environment > Residential air pollution	24018	Continuous	7.09	138.39	micro-g/m3	Nitrogen dioxide; Land Use Regression (LUR) estimate for annual average 2007.	http://biobank.ctsu.ox.ac.uk/showcase/field.cgi?id=24018
Nitrogen dioxide air pollution; 2007	16	290110	0.0765299	0.0145088	1.33e-07	2.52989e-07	Lifestyle and environment > Local environment	Additional exposures > Local environment > Residential air pollution	24018	Continuous	7.09	138.39	micro-g/m3	Nitrogen dioxide; Land Use Regression (LUR) estimate for annual average 2007.	http://biobank.ctsu.ox.ac.uk/showcase/field.cgi?id=24018
Nitrogen dioxide air pollution; 2007	17	290110	0.131518	0.0141859	1.86e-20	5.72308e-20	Lifestyle and environment > Local environment	Additional exposures > Local environment > Residential air pollution	24018	Continuous	7.09	138.39	micro-g/m3	Nitrogen dioxide; Land Use Regression (LUR) estimate for annual average 2007.	http://biobank.ctsu.ox.ac.uk/showcase/field.cgi?id=24018
Nitrogen dioxide air pollution; 2007	18	290110	-0.0628973	0.0110278	1.17e-08	2.35345e-08	Lifestyle and environment > Local environment	Additional exposures > Local environment > Residential air pollution	24018	Continuous	7.09	138.39	micro-g/m3	Nitrogen dioxide; Land Use Regression (LUR) estimate for annual average 2007.	http://biobank.ctsu.ox.ac.uk/showcase/field.cgi?id=24018
Nitrogen dioxide air pollution; 2007	19	290110	0.0981394	0.0085973	3.57e-30	1.40591e-29	Lifestyle and environment > Local environment	Additional exposures > Local environment > Residential air pollution	24018	Continuous	7.09	138.39	micro-g/m3	Nitrogen dioxide; Land Use Regression (LUR) estimate for annual average 2007.	http://biobank.ctsu.ox.ac.uk/showcase/field.cgi?id=24018
Nitrogen dioxide air pollution; 2007	20	290110	1.62e-05	8.88e-05	0.85525	0.871117	Lifestyle and environment > Local environment	Additional exposures > Local environment > Residential air pollution	24018	Continuous	7.09	138.39	micro-g/m3	Nitrogen dioxide; Land Use Regression (LUR) estimate for annual average 2007.	http://biobank.ctsu.ox.ac.uk/showcase/field.cgi?id=24018
Particulate matter air pollution (PM10); 2007	1	289423	0.0580341	0.0100215	7e-09	1.42235e-08	Lifestyle and environment > Local environment	Additional exposures > Local environment > Residential air pollution	24019	Continuous	11.81	36.56	micro-g/m3	PM10 (particulate matter with diameter less than or equal to 10 micrometres); Land Use Regression (LUR) estimate for annual average 2007.	http://biobank.ctsu.ox.ac.uk/showcase/field.cgi?id=24019
Particulate matter air pollution (PM10); 2007	2	289423	-0.0250997	0.00828938	0.00246255	0.00346838	Lifestyle and environment > Local environment	Additional exposures > Local environment > Residential air pollution	24019	Continuous	11.81	36.56	micro-g/m3	PM10 (particulate matter with diameter less than or equal to 10 micrometres); Land Use Regression (LUR) estimate for annual average 2007.	http://biobank.ctsu.ox.ac.uk/showcase/field.cgi?id=24019
Particulate matter air pollution (PM10); 2007	3	289423	0.0912401	0.0109889	1.02e-16	2.81657e-16	Lifestyle and environment > Local environment	Additional exposures > Local environment > Residential air pollution	24019	Continuous	11.81	36.56	micro-g/m3	PM10 (particulate matter with diameter less than or equal to 10 micrometres); Land Use Regression (LUR) estimate for annual average 2007.	http://biobank.ctsu.ox.ac.uk/showcase/field.cgi?id=24019
Particulate matter air pollution (PM10); 2007	4	289423	0.0155108	0.00923228	0.0929457	0.111312	Lifestyle and environment > Local environment	Additional exposures > Local environment > Residential air pollution	24019	Continuous	11.81	36.56	micro-g/m3	PM10 (particulate matter with diameter less than or equal to 10 micrometres); Land Use Regression (LUR) estimate for annual average 2007.	http://biobank.ctsu.ox.ac.uk/showcase/field.cgi?id=24019
Particulate matter air pollution (PM10); 2007	5	289423	-0.041613	0.011028	0.000161076	0.000249316	Lifestyle and environment > Local environment	Additional exposures > Local environment > Residential air pollution	24019	Continuous	11.81	36.56	micro-g/m3	PM10 (particulate matter with diameter less than or equal to 10 micrometres); Land Use Regression (LUR) estimate for annual average 2007.	http://biobank.ctsu.ox.ac.uk/showcase/field.cgi?id=24019
Particulate matter air pollution (PM10); 2007	6	289423	-0.0300366	0.00873893	0.000588046	0.000867965	Lifestyle and environment > Local environment	Additional exposures > Local environment > Residential air pollution	24019	Continuous	11.81	36.56	micro-g/m3	PM10 (particulate matter with diameter less than or equal to 10 micrometres); Land Use Regression (LUR) estimate for annual average 2007.	http://biobank.ctsu.ox.ac.uk/showcase/field.cgi?id=24019
Particulate matter air pollution (PM10); 2007	7	289423	-0.0699875	0.0121778	9.09e-09	1.83769e-08	Lifestyle and environment > Local environment	Additional exposures > Local environment > Residential air pollution	24019	Continuous	11.81	36.56	micro-g/m3	PM10 (particulate matter with diameter less than or equal to 10 micrometres); Land Use Regression (LUR) estimate for annual average 2007.	http://biobank.ctsu.ox.ac.uk/showcase/field.cgi?id=24019
Particulate matter air pollution (PM10); 2007	8	289423	-0.0160912	0.0121931	0.186935	0.214956	Lifestyle and environment > Local environment	Additional exposures > Local environment > Residential air pollution	24019	Continuous	11.81	36.56	micro-g/m3	PM10 (particulate matter with diameter less than or equal to 10 micrometres); Land Use Regression (LUR) estimate for annual average 2007.	http://biobank.ctsu.ox.ac.uk/showcase/field.cgi?id=24019
Particulate matter air pollution (PM10); 2007	9	289423	0.0642841	0.0103033	4.41e-10	9.39726e-10	Lifestyle and environment > Local environment	Additional exposures > Local environment > Residential air pollution	24019	Continuous	11.81	36.56	micro-g/m3	PM10 (particulate matter with diameter less than or equal to 10 micrometres); Land Use Regression (LUR) estimate for annual average 2007.	http://biobank.ctsu.ox.ac.uk/showcase/field.cgi?id=24019
Particulate matter air pollution (PM10); 2007	10	289423	-0.0478997	0.009097	1.4e-07	2.65943e-07	Lifestyle and environment > Local environment	Additional exposures > Local environment > Residential air pollution	24019	Continuous	11.81	36.56	micro-g/m3	PM10 (particulate matter with diameter less than or equal to 10 micrometres); Land Use Regression (LUR) estimate for annual average 2007.	http://biobank.ctsu.ox.ac.uk/showcase/field.cgi?id=24019
Particulate matter air pollution (PM10); 2007	11	289423	-0.0448373	0.0113696	8.03e-05	0.000127172	Lifestyle and environment > Local environment	Additional exposures > Local environment > Residential air pollution	24019	Continuous	11.81	36.56	micro-g/m3	PM10 (particulate matter with diameter less than or equal to 10 micrometres); Land Use Regression (LUR) estimate for annual average 2007.	http://biobank.ctsu.ox.ac.uk/showcase/field.cgi?id=24019
Particulate matter air pollution (PM10); 2007	12	289423	0.00408191	0.01012	0.686692	0.714241	Lifestyle and environment > Local environment	Additional exposures > Local environment > Residential air pollution	24019	Continuous	11.81	36.56	micro-g/m3	PM10 (particulate matter with diameter less than or equal to 10 micrometres); Land Use Regression (LUR) estimate for annual average 2007.	http://biobank.ctsu.ox.ac.uk/showcase/field.cgi?id=24019
Particulate matter air pollution (PM10); 2007	13	289423	0.0682685	0.00937975	3.39e-13	8.16165e-13	Lifestyle and environment > Local environment	Additional exposures > Local environment > Residential air pollution	24019	Continuous	11.81	36.56	micro-g/m3	PM10 (particulate matter with diameter less than or equal to 10 micrometres); Land Use Regression (LUR) estimate for annual average 2007.	http://biobank.ctsu.ox.ac.uk/showcase/field.cgi?id=24019
Particulate matter air pollution (PM10); 2007	14	289423	-0.0435339	0.011015	7.74e-05	0.000122857	Lifestyle and environment > Local environment	Additional exposures > Local environment > Residential air pollution	24019	Continuous	11.81	36.56	micro-g/m3	PM10 (particulate matter with diameter less than or equal to 10 micrometres); Land Use Regression (LUR) estimate for annual average 2007.	http://biobank.ctsu.ox.ac.uk/showcase/field.cgi?id=24019
Particulate matter air pollution (PM10); 2007	15	289423	-0.19759	0.0119311	1.43e-61	9.07937e-61	Lifestyle and environment > Local environment	Additional exposures > Local environment > Residential air pollution	24019	Continuous	11.81	36.56	micro-g/m3	PM10 (particulate matter with diameter less than or equal to 10 micrometres); Land Use Regression (LUR) estimate for annual average 2007.	http://biobank.ctsu.ox.ac.uk/showcase/field.cgi?id=24019
Particulate matter air pollution (PM10); 2007	16	289423	0.085497	0.010068	2.04e-17	5.71772e-17	Lifestyle and environment > Local environment	Additional exposures > Local environment > Residential air pollution	24019	Continuous	11.81	36.56	micro-g/m3	PM10 (particulate matter with diameter less than or equal to 10 micrometres); Land Use Regression (LUR) estimate for annual average 2007.	http://biobank.ctsu.ox.ac.uk/showcase/field.cgi?id=24019
Particulate matter air pollution (PM10); 2007	17	289423	0.168259	0.00984007	1.62e-65	1.06981e-64	Lifestyle and environment > Local environment	Additional exposures > Local environment > Residential air pollution	24019	Continuous	11.81	36.56	micro-g/m3	PM10 (particulate matter with diameter less than or equal to 10 micrometres); Land Use Regression (LUR) estimate for annual average 2007.	http://biobank.ctsu.ox.ac.uk/showcase/field.cgi?id=24019
Particulate matter air pollution (PM10); 2007	18	289423	-0.0286609	0.0076532	0.000180461	0.000277785	Lifestyle and environment > Local environment	Additional exposures > Local environment > Residential air pollution	24019	Continuous	11.81	36.56	micro-g/m3	PM10 (particulate matter with diameter less than or equal to 10 micrometres); Land Use Regression (LUR) estimate for annual average 2007.	http://biobank.ctsu.ox.ac.uk/showcase/field.cgi?id=24019
Particulate matter air pollution (PM10); 2007	19	289423	0.0650296	0.0059658	1.16e-27	4.30769e-27	Lifestyle and environment > Local environment	Additional exposures > Local environment > Residential air pollution	24019	Continuous	11.81	36.56	micro-g/m3	PM10 (particulate matter with diameter less than or equal to 10 micrometres); Land Use Regression (LUR) estimate for annual average 2007.	http://biobank.ctsu.ox.ac.uk/showcase/field.cgi?id=24019
Particulate matter air pollution (PM10); 2007	20	289423	-0.000310523	6.16e-05	4.62e-07	8.48819e-07	Lifestyle and environment > Local environment	Additional exposures > Local environment > Residential air pollution	24019	Continuous	11.81	36.56	micro-g/m3	PM10 (particulate matter with diameter less than or equal to 10 micrometres); Land Use Regression (LUR) estimate for annual average 2007.	http://biobank.ctsu.ox.ac.uk/showcase/field.cgi?id=24019
Albumin	1	258303	0.204817	0.0179491	3.75e-30	1.47472e-29	Lab test > Blood biochemistry	Biological samples > Assay results > Blood assays > Blood biochemistry	30600	Continuous	18.87	59.8	g/L	Measured by BCG analysis on a Beckman Coulter AU5800	http://biobank.ctsu.ox.ac.uk/showcase/field.cgi?id=30600
Albumin	2	258303	0.233946	0.0148756	1.05e-55	6.15063e-55	Lab test > Blood biochemistry	Biological samples > Assay results > Blood assays > Blood biochemistry	30600	Continuous	18.87	59.8	g/L	Measured by BCG analysis on a Beckman Coulter AU5800	http://biobank.ctsu.ox.ac.uk/showcase/field.cgi?id=30600
Albumin	3	258303	-0.290287	0.0197121	4.57e-49	2.45605e-48	Lab test > Blood biochemistry	Biological samples > Assay results > Blood assays > Blood biochemistry	30600	Continuous	18.87	59.8	g/L	Measured by BCG analysis on a Beckman Coulter AU5800	http://biobank.ctsu.ox.ac.uk/showcase/field.cgi?id=30600
Albumin	4	258303	0.0200978	0.0165215	0.22381	0.25464	Lab test > Blood biochemistry	Biological samples > Assay results > Blood assays > Blood biochemistry	30600	Continuous	18.87	59.8	g/L	Measured by BCG analysis on a Beckman Coulter AU5800	http://biobank.ctsu.ox.ac.uk/showcase/field.cgi?id=30600
Albumin	5	258303	-0.00888673	0.019789	0.653379	0.682635	Lab test > Blood biochemistry	Biological samples > Assay results > Blood assays > Blood biochemistry	30600	Continuous	18.87	59.8	g/L	Measured by BCG analysis on a Beckman Coulter AU5800	http://biobank.ctsu.ox.ac.uk/showcase/field.cgi?id=30600
Albumin	6	258303	-0.0368867	0.0156627	0.0185204	0.0239857	Lab test > Blood biochemistry	Biological samples > Assay results > Blood assays > Blood biochemistry	30600	Continuous	18.87	59.8	g/L	Measured by BCG analysis on a Beckman Coulter AU5800	http://biobank.ctsu.ox.ac.uk/showcase/field.cgi?id=30600
Albumin	7	258303	-0.312336	0.0218235	1.92e-46	9.86422e-46	Lab test > Blood biochemistry	Biological samples > Assay results > Blood assays > Blood biochemistry	30600	Continuous	18.87	59.8	g/L	Measured by BCG analysis on a Beckman Coulter AU5800	http://biobank.ctsu.ox.ac.uk/showcase/field.cgi?id=30600
Albumin	8	258303	0.152664	0.0218373	2.74e-12	6.34574e-12	Lab test > Blood biochemistry	Biological samples > Assay results > Blood assays > Blood biochemistry	30600	Continuous	18.87	59.8	g/L	Measured by BCG analysis on a Beckman Coulter AU5800	http://biobank.ctsu.ox.ac.uk/showcase/field.cgi?id=30600
Albumin	9	258303	-0.0550743	0.0184451	0.00282813	0.00395148	Lab test > Blood biochemistry	Biological samples > Assay results > Blood assays > Blood biochemistry	30600	Continuous	18.87	59.8	g/L	Measured by BCG analysis on a Beckman Coulter AU5800	http://biobank.ctsu.ox.ac.uk/showcase/field.cgi?id=30600
Albumin	10	258303	-0.165736	0.0162935	2.68e-24	9.23001e-24	Lab test > Blood biochemistry	Biological samples > Assay results > Blood assays > Blood biochemistry	30600	Continuous	18.87	59.8	g/L	Measured by BCG analysis on a Beckman Coulter AU5800	http://biobank.ctsu.ox.ac.uk/showcase/field.cgi?id=30600
Albumin	11	258303	-0.000565523	0.0203812	0.977864	0.981087	Lab test > Blood biochemistry	Biological samples > Assay results > Blood assays > Blood biochemistry	30600	Continuous	18.87	59.8	g/L	Measured by BCG analysis on a Beckman Coulter AU5800	http://biobank.ctsu.ox.ac.uk/showcase/field.cgi?id=30600
Albumin	12	258303	0.0949419	0.0181637	1.72e-07	3.25625e-07	Lab test > Blood biochemistry	Biological samples > Assay results > Blood assays > Blood biochemistry	30600	Continuous	18.87	59.8	g/L	Measured by BCG analysis on a Beckman Coulter AU5800	http://biobank.ctsu.ox.ac.uk/showcase/field.cgi?id=30600
Albumin	13	258303	0.0149639	0.0168186	0.373616	0.408802	Lab test > Blood biochemistry	Biological samples > Assay results > Blood assays > Blood biochemistry	30600	Continuous	18.87	59.8	g/L	Measured by BCG analysis on a Beckman Coulter AU5800	http://biobank.ctsu.ox.ac.uk/showcase/field.cgi?id=30600
Albumin	14	258303	0.0980994	0.0197399	6.71e-07	1.22477e-06	Lab test > Blood biochemistry	Biological samples > Assay results > Blood assays > Blood biochemistry	30600	Continuous	18.87	59.8	g/L	Measured by BCG analysis on a Beckman Coulter AU5800	http://biobank.ctsu.ox.ac.uk/showcase/field.cgi?id=30600
Albumin	15	258303	-0.0844558	0.021386	7.85e-05	0.000124533	Lab test > Blood biochemistry	Biological samples > Assay results > Blood assays > Blood biochemistry	30600	Continuous	18.87	59.8	g/L	Measured by BCG analysis on a Beckman Coulter AU5800	http://biobank.ctsu.ox.ac.uk/showcase/field.cgi?id=30600
Albumin	16	258303	0.0419525	0.0180553	0.0201502	0.0259883	Lab test > Blood biochemistry	Biological samples > Assay results > Blood assays > Blood biochemistry	30600	Continuous	18.87	59.8	g/L	Measured by BCG analysis on a Beckman Coulter AU5800	http://biobank.ctsu.ox.ac.uk/showcase/field.cgi?id=30600
Albumin	17	258303	-0.170576	0.0176674	4.73e-22	1.53287e-21	Lab test > Blood biochemistry	Biological samples > Assay results > Blood assays > Blood biochemistry	30600	Continuous	18.87	59.8	g/L	Measured by BCG analysis on a Beckman Coulter AU5800	http://biobank.ctsu.ox.ac.uk/showcase/field.cgi?id=30600
Albumin	18	258303	0.0831507	0.0137016	1.29e-09	2.72398e-09	Lab test > Blood biochemistry	Biological samples > Assay results > Blood assays > Blood biochemistry	30600	Continuous	18.87	59.8	g/L	Measured by BCG analysis on a Beckman Coulter AU5800	http://biobank.ctsu.ox.ac.uk/showcase/field.cgi?id=30600
Albumin	19	258303	-0.061453	0.0106847	8.85e-09	1.79046e-08	Lab test > Blood biochemistry	Biological samples > Assay results > Blood assays > Blood biochemistry	30600	Continuous	18.87	59.8	g/L	Measured by BCG analysis on a Beckman Coulter AU5800	http://biobank.ctsu.ox.ac.uk/showcase/field.cgi?id=30600
Albumin	20	258303	-0.00120675	0.000110375	8.12e-28	3.04364e-27	Lab test > Blood biochemistry	Biological samples > Assay results > Blood assays > Blood biochemistry	30600	Continuous	18.87	59.8	g/L	Measured by BCG analysis on a Beckman Coulter AU5800	http://biobank.ctsu.ox.ac.uk/showcase/field.cgi?id=30600
Alkaline phosphatase	1	281155	-0.941747	0.0575804	4.25e-60	2.60965e-59	Lab test > Blood biochemistry	Biological samples > Assay results > Blood assays > Blood biochemistry	30610	Continuous	8	1416.7	U/L	Measured by AMP(IFCC) analysis on a Beckman Coulter AU5800	http://biobank.ctsu.ox.ac.uk/showcase/field.cgi?id=30610
Alkaline phosphatase	2	281155	-0.475667	0.0476646	1.89e-23	6.36058e-23	Lab test > Blood biochemistry	Biological samples > Assay results > Blood assays > Blood biochemistry	30610	Continuous	8	1416.7	U/L	Measured by AMP(IFCC) analysis on a Beckman Coulter AU5800	http://biobank.ctsu.ox.ac.uk/showcase/field.cgi?id=30610
Alkaline phosphatase	3	281155	1.50584	0.0631519	1.53e-125	1.74146e-124	Lab test > Blood biochemistry	Biological samples > Assay results > Blood assays > Blood biochemistry	30610	Continuous	8	1416.7	U/L	Measured by AMP(IFCC) analysis on a Beckman Coulter AU5800	http://biobank.ctsu.ox.ac.uk/showcase/field.cgi?id=30610
Alkaline phosphatase	4	281155	-0.804073	0.052993	5.58e-52	3.13106e-51	Lab test > Blood biochemistry	Biological samples > Assay results > Blood assays > Blood biochemistry	30610	Continuous	8	1416.7	U/L	Measured by AMP(IFCC) analysis on a Beckman Coulter AU5800	http://biobank.ctsu.ox.ac.uk/showcase/field.cgi?id=30610
Alkaline phosphatase	5	281155	0.533864	0.063398	3.76e-17	1.04861e-16	Lab test > Blood biochemistry	Biological samples > Assay results > Blood assays > Blood biochemistry	30610	Continuous	8	1416.7	U/L	Measured by AMP(IFCC) analysis on a Beckman Coulter AU5800	http://biobank.ctsu.ox.ac.uk/showcase/field.cgi?id=30610
Alkaline phosphatase	6	281155	-0.259589	0.0501874	2.31e-07	4.33803e-07	Lab test > Blood biochemistry	Biological samples > Assay results > Blood assays > Blood biochemistry	30610	Continuous	8	1416.7	U/L	Measured by AMP(IFCC) analysis on a Beckman Coulter AU5800	http://biobank.ctsu.ox.ac.uk/showcase/field.cgi?id=30610
Alkaline phosphatase	7	281155	-0.388051	0.0699544	2.91e-08	5.74612e-08	Lab test > Blood biochemistry	Biological samples > Assay results > Blood assays > Blood biochemistry	30610	Continuous	8	1416.7	U/L	Measured by AMP(IFCC) analysis on a Beckman Coulter AU5800	http://biobank.ctsu.ox.ac.uk/showcase/field.cgi?id=30610
Alkaline phosphatase	8	281155	-0.0371286	0.070062	0.596155	0.629187	Lab test > Blood biochemistry	Biological samples > Assay results > Blood assays > Blood biochemistry	30610	Continuous	8	1416.7	U/L	Measured by AMP(IFCC) analysis on a Beckman Coulter AU5800	http://biobank.ctsu.ox.ac.uk/showcase/field.cgi?id=30610
Alkaline phosphatase	9	281155	1.87694	0.0591177	8.02e-221	1.67582e-219	Lab test > Blood biochemistry	Biological samples > Assay results > Blood assays > Blood biochemistry	30610	Continuous	8	1416.7	U/L	Measured by AMP(IFCC) analysis on a Beckman Coulter AU5800	http://biobank.ctsu.ox.ac.uk/showcase/field.cgi?id=30610
Alkaline phosphatase	10	281155	0.246084	0.0522725	2.51e-06	4.41457e-06	Lab test > Blood biochemistry	Biological samples > Assay results > Blood assays > Blood biochemistry	30610	Continuous	8	1416.7	U/L	Measured by AMP(IFCC) analysis on a Beckman Coulter AU5800	http://biobank.ctsu.ox.ac.uk/showcase/field.cgi?id=30610
Alkaline phosphatase	11	281155	-0.712994	0.0653351	1.01e-27	3.77067e-27	Lab test > Blood biochemistry	Biological samples > Assay results > Blood assays > Blood biochemistry	30610	Continuous	8	1416.7	U/L	Measured by AMP(IFCC) analysis on a Beckman Coulter AU5800	http://biobank.ctsu.ox.ac.uk/showcase/field.cgi?id=30610
Alkaline phosphatase	12	281155	-0.304252	0.0581524	1.68e-07	3.18268e-07	Lab test > Blood biochemistry	Biological samples > Assay results > Blood assays > Blood biochemistry	30610	Continuous	8	1416.7	U/L	Measured by AMP(IFCC) analysis on a Beckman Coulter AU5800	http://biobank.ctsu.ox.ac.uk/showcase/field.cgi?id=30610
Alkaline phosphatase	13	281155	-0.432964	0.0539202	9.81e-16	2.60855e-15	Lab test > Blood biochemistry	Biological samples > Assay results > Blood assays > Blood biochemistry	30610	Continuous	8	1416.7	U/L	Measured by AMP(IFCC) analysis on a Beckman Coulter AU5800	http://biobank.ctsu.ox.ac.uk/showcase/field.cgi?id=30610
Alkaline phosphatase	14	281155	0.829228	0.0633061	3.44e-39	1.6107e-38	Lab test > Blood biochemistry	Biological samples > Assay results > Blood assays > Blood biochemistry	30610	Continuous	8	1416.7	U/L	Measured by AMP(IFCC) analysis on a Beckman Coulter AU5800	http://biobank.ctsu.ox.ac.uk/showcase/field.cgi?id=30610
Alkaline phosphatase	15	281155	-1.42976	0.0685524	1.58e-96	1.4e-95	Lab test > Blood biochemistry	Biological samples > Assay results > Blood assays > Blood biochemistry	30610	Continuous	8	1416.7	U/L	Measured by AMP(IFCC) analysis on a Beckman Coulter AU5800	http://biobank.ctsu.ox.ac.uk/showcase/field.cgi?id=30610
Alkaline phosphatase	16	281155	1.44075	0.0578149	6.36e-137	7.84493e-136	Lab test > Blood biochemistry	Biological samples > Assay results > Blood assays > Blood biochemistry	30610	Continuous	8	1416.7	U/L	Measured by AMP(IFCC) analysis on a Beckman Coulter AU5800	http://biobank.ctsu.ox.ac.uk/showcase/field.cgi?id=30610
Alkaline phosphatase	17	281155	1.15304	0.0565262	2.02e-92	1.72439e-91	Lab test > Blood biochemistry	Biological samples > Assay results > Blood assays > Blood biochemistry	30610	Continuous	8	1416.7	U/L	Measured by AMP(IFCC) analysis on a Beckman Coulter AU5800	http://biobank.ctsu.ox.ac.uk/showcase/field.cgi?id=30610
Alkaline phosphatase	18	281155	0.335612	0.0439862	2.36e-14	5.9639e-14	Lab test > Blood biochemistry	Biological samples > Assay results > Blood assays > Blood biochemistry	30610	Continuous	8	1416.7	U/L	Measured by AMP(IFCC) analysis on a Beckman Coulter AU5800	http://biobank.ctsu.ox.ac.uk/showcase/field.cgi?id=30610
Alkaline phosphatase	19	281155	-0.154585	0.0342981	6.57e-06	1.12102e-05	Lab test > Blood biochemistry	Biological samples > Assay results > Blood assays > Blood biochemistry	30610	Continuous	8	1416.7	U/L	Measured by AMP(IFCC) analysis on a Beckman Coulter AU5800	http://biobank.ctsu.ox.ac.uk/showcase/field.cgi?id=30610
Alkaline phosphatase	20	281155	0.000527307	0.000353933	0.136265	0.159307	Lab test > Blood biochemistry	Biological samples > Assay results > Blood assays > Blood biochemistry	30610	Continuous	8	1416.7	U/L	Measured by AMP(IFCC) analysis on a Beckman Coulter AU5800	http://biobank.ctsu.ox.ac.uk/showcase/field.cgi?id=30610
Alanine aminotransferase	1	281037	-0.118864	0.0390888	0.00235907	0.00332933	Lab test > Blood biochemistry	Biological samples > Assay results > Blood assays > Blood biochemistry	30620	Continuous	3.1	495.19	U/L	Measured by IFCC analysis on a Beckman Coulter AU5800	http://biobank.ctsu.ox.ac.uk/showcase/field.cgi?id=30620
Alanine aminotransferase	2	281037	0.187856	0.0323501	6.37e-09	1.30095e-08	Lab test > Blood biochemistry	Biological samples > Assay results > Blood assays > Blood biochemistry	30620	Continuous	3.1	495.19	U/L	Measured by IFCC analysis on a Beckman Coulter AU5800	http://biobank.ctsu.ox.ac.uk/showcase/field.cgi?id=30620
Alanine aminotransferase	3	281037	0.481791	0.0428868	2.82e-29	1.0891e-28	Lab test > Blood biochemistry	Biological samples > Assay results > Blood assays > Blood biochemistry	30620	Continuous	3.1	495.19	U/L	Measured by IFCC analysis on a Beckman Coulter AU5800	http://biobank.ctsu.ox.ac.uk/showcase/field.cgi?id=30620
Alanine aminotransferase	4	281037	-0.253751	0.0359705	1.74e-12	4.04651e-12	Lab test > Blood biochemistry	Biological samples > Assay results > Blood assays > Blood biochemistry	30620	Continuous	3.1	495.19	U/L	Measured by IFCC analysis on a Beckman Coulter AU5800	http://biobank.ctsu.ox.ac.uk/showcase/field.cgi?id=30620
Alanine aminotransferase	5	281037	0.358004	0.0430206	8.71e-17	2.40988e-16	Lab test > Blood biochemistry	Biological samples > Assay results > Blood assays > Blood biochemistry	30620	Continuous	3.1	495.19	U/L	Measured by IFCC analysis on a Beckman Coulter AU5800	http://biobank.ctsu.ox.ac.uk/showcase/field.cgi?id=30620
Alanine aminotransferase	6	281037	0.274602	0.0340485	7.35e-16	1.95814e-15	Lab test > Blood biochemistry	Biological samples > Assay results > Blood assays > Blood biochemistry	30620	Continuous	3.1	495.19	U/L	Measured by IFCC analysis on a Beckman Coulter AU5800	http://biobank.ctsu.ox.ac.uk/showcase/field.cgi?id=30620
Alanine aminotransferase	7	281037	-0.74805	0.0474517	5.77e-56	3.41564e-55	Lab test > Blood biochemistry	Biological samples > Assay results > Blood assays > Blood biochemistry	30620	Continuous	3.1	495.19	U/L	Measured by IFCC analysis on a Beckman Coulter AU5800	http://biobank.ctsu.ox.ac.uk/showcase/field.cgi?id=30620
Alanine aminotransferase	8	281037	0.0825966	0.0475433	0.0823369	0.0993722	Lab test > Blood biochemistry	Biological samples > Assay results > Blood assays > Blood biochemistry	30620	Continuous	3.1	495.19	U/L	Measured by IFCC analysis on a Beckman Coulter AU5800	http://biobank.ctsu.ox.ac.uk/showcase/field.cgi?id=30620
Alanine aminotransferase	9	281037	0.758245	0.0401674	1.97e-79	1.49485e-78	Lab test > Blood biochemistry	Biological samples > Assay results > Blood assays > Blood biochemistry	30620	Continuous	3.1	495.19	U/L	Measured by IFCC analysis on a Beckman Coulter AU5800	http://biobank.ctsu.ox.ac.uk/showcase/field.cgi?id=30620
Alanine aminotransferase	10	281037	-0.557702	0.0354572	1.01e-55	5.94118e-55	Lab test > Blood biochemistry	Biological samples > Assay results > Blood assays > Blood biochemistry	30620	Continuous	3.1	495.19	U/L	Measured by IFCC analysis on a Beckman Coulter AU5800	http://biobank.ctsu.ox.ac.uk/showcase/field.cgi?id=30620
Alanine aminotransferase	11	281037	-0.846351	0.0443166	2.96e-81	2.32157e-80	Lab test > Blood biochemistry	Biological samples > Assay results > Blood assays > Blood biochemistry	30620	Continuous	3.1	495.19	U/L	Measured by IFCC analysis on a Beckman Coulter AU5800	http://biobank.ctsu.ox.ac.uk/showcase/field.cgi?id=30620
Alanine aminotransferase	12	281037	0.168231	0.0394617	2.02e-05	3.31536e-05	Lab test > Blood biochemistry	Biological samples > Assay results > Blood assays > Blood biochemistry	30620	Continuous	3.1	495.19	U/L	Measured by IFCC analysis on a Beckman Coulter AU5800	http://biobank.ctsu.ox.ac.uk/showcase/field.cgi?id=30620
Alanine aminotransferase	13	281037	-0.286697	0.0365863	4.66e-15	1.21151e-14	Lab test > Blood biochemistry	Biological samples > Assay results > Blood assays > Blood biochemistry	30620	Continuous	3.1	495.19	U/L	Measured by IFCC analysis on a Beckman Coulter AU5800	http://biobank.ctsu.ox.ac.uk/showcase/field.cgi?id=30620
Alanine aminotransferase	14	281037	0.57952	0.0429557	1.82e-41	8.78621e-41	Lab test > Blood biochemistry	Biological samples > Assay results > Blood assays > Blood biochemistry	30620	Continuous	3.1	495.19	U/L	Measured by IFCC analysis on a Beckman Coulter AU5800	http://biobank.ctsu.ox.ac.uk/showcase/field.cgi?id=30620
Alanine aminotransferase	15	281037	-1.20405	0.0465015	1.2e-147	1.59242e-146	Lab test > Blood biochemistry	Biological samples > Assay results > Blood assays > Blood biochemistry	30620	Continuous	3.1	495.19	U/L	Measured by IFCC analysis on a Beckman Coulter AU5800	http://biobank.ctsu.ox.ac.uk/showcase/field.cgi?id=30620
Alanine aminotransferase	16	281037	1.34232	0.0391961	1.68e-256	4.27636e-255	Lab test > Blood biochemistry	Biological samples > Assay results > Blood assays > Blood biochemistry	30620	Continuous	3.1	495.19	U/L	Measured by IFCC analysis on a Beckman Coulter AU5800	http://biobank.ctsu.ox.ac.uk/showcase/field.cgi?id=30620
Alanine aminotransferase	17	281037	1.11111	0.0383324	1.84e-184	3.22e-183	Lab test > Blood biochemistry	Biological samples > Assay results > Blood assays > Blood biochemistry	30620	Continuous	3.1	495.19	U/L	Measured by IFCC analysis on a Beckman Coulter AU5800	http://biobank.ctsu.ox.ac.uk/showcase/field.cgi?id=30620
Alanine aminotransferase	18	281037	0.178999	0.0298488	2.01e-09	4.20314e-09	Lab test > Blood biochemistry	Biological samples > Assay results > Blood assays > Blood biochemistry	30620	Continuous	3.1	495.19	U/L	Measured by IFCC analysis on a Beckman Coulter AU5800	http://biobank.ctsu.ox.ac.uk/showcase/field.cgi?id=30620
Alanine aminotransferase	19	281037	-0.241655	0.0232713	2.96e-25	1.04121e-24	Lab test > Blood biochemistry	Biological samples > Assay results > Blood assays > Blood biochemistry	30620	Continuous	3.1	495.19	U/L	Measured by IFCC analysis on a Beckman Coulter AU5800	http://biobank.ctsu.ox.ac.uk/showcase/field.cgi?id=30620
Alanine aminotransferase	20	281037	-0.00267195	0.000240133	9.4e-29	3.60548e-28	Lab test > Blood biochemistry	Biological samples > Assay results > Blood assays > Blood biochemistry	30620	Continuous	3.1	495.19	U/L	Measured by IFCC analysis on a Beckman Coulter AU5800	http://biobank.ctsu.ox.ac.uk/showcase/field.cgi?id=30620
Apolipoprotein A	1	256769	0.0942272	0.00944933	2.04e-23	6.85714e-23	Lab test > Blood biochemistry	Biological samples > Assay results > Blood assays > Blood biochemistry	30630	Continuous	0.42	2.499	g/L	Measured by immunoturbidimetric analysis on a Beckman Coulter AU5800	http://biobank.ctsu.ox.ac.uk/showcase/field.cgi?id=30630
Apolipoprotein A	2	256769	0.0231793	0.00783884	0.00310695	0.00432379	Lab test > Blood biochemistry	Biological samples > Assay results > Blood assays > Blood biochemistry	30630	Continuous	0.42	2.499	g/L	Measured by immunoturbidimetric analysis on a Beckman Coulter AU5800	http://biobank.ctsu.ox.ac.uk/showcase/field.cgi?id=30630
Apolipoprotein A	3	256769	-0.211405	0.0103749	3.19e-92	2.70667e-91	Lab test > Blood biochemistry	Biological samples > Assay results > Blood assays > Blood biochemistry	30630	Continuous	0.42	2.499	g/L	Measured by immunoturbidimetric analysis on a Beckman Coulter AU5800	http://biobank.ctsu.ox.ac.uk/showcase/field.cgi?id=30630
Apolipoprotein A	4	256769	-0.00125831	0.00869968	0.884996	0.898148	Lab test > Blood biochemistry	Biological samples > Assay results > Blood assays > Blood biochemistry	30630	Continuous	0.42	2.499	g/L	Measured by immunoturbidimetric analysis on a Beckman Coulter AU5800	http://biobank.ctsu.ox.ac.uk/showcase/field.cgi?id=30630
Apolipoprotein A	5	256769	-0.215617	0.010414	3.77e-95	3.27826e-94	Lab test > Blood biochemistry	Biological samples > Assay results > Blood assays > Blood biochemistry	30630	Continuous	0.42	2.499	g/L	Measured by immunoturbidimetric analysis on a Beckman Coulter AU5800	http://biobank.ctsu.ox.ac.uk/showcase/field.cgi?id=30630
Apolipoprotein A	6	256769	-0.174797	0.00823967	8.63e-100	8.00132e-99	Lab test > Blood biochemistry	Biological samples > Assay results > Blood assays > Blood biochemistry	30630	Continuous	0.42	2.499	g/L	Measured by immunoturbidimetric analysis on a Beckman Coulter AU5800	http://biobank.ctsu.ox.ac.uk/showcase/field.cgi?id=30630
Apolipoprotein A	7	256769	0.0789023	0.0114952	6.71e-12	1.53121e-11	Lab test > Blood biochemistry	Biological samples > Assay results > Blood assays > Blood biochemistry	30630	Continuous	0.42	2.499	g/L	Measured by immunoturbidimetric analysis on a Beckman Coulter AU5800	http://biobank.ctsu.ox.ac.uk/showcase/field.cgi?id=30630
Apolipoprotein A	8	256769	-0.0437299	0.0114961	0.000142479	0.000221757	Lab test > Blood biochemistry	Biological samples > Assay results > Blood assays > Blood biochemistry	30630	Continuous	0.42	2.499	g/L	Measured by immunoturbidimetric analysis on a Beckman Coulter AU5800	http://biobank.ctsu.ox.ac.uk/showcase/field.cgi?id=30630
Apolipoprotein A	9	256769	-0.0312924	0.00971015	0.00127028	0.00183435	Lab test > Blood biochemistry	Biological samples > Assay results > Blood assays > Blood biochemistry	30630	Continuous	0.42	2.499	g/L	Measured by immunoturbidimetric analysis on a Beckman Coulter AU5800	http://biobank.ctsu.ox.ac.uk/showcase/field.cgi?id=30630
Apolipoprotein A	10	256769	0.0211999	0.00858146	0.0134955	0.0177239	Lab test > Blood biochemistry	Biological samples > Assay results > Blood assays > Blood biochemistry	30630	Continuous	0.42	2.499	g/L	Measured by immunoturbidimetric analysis on a Beckman Coulter AU5800	http://biobank.ctsu.ox.ac.uk/showcase/field.cgi?id=30630
Apolipoprotein A	11	256769	0.135301	0.0107265	1.82e-36	8.08889e-36	Lab test > Blood biochemistry	Biological samples > Assay results > Blood assays > Blood biochemistry	30630	Continuous	0.42	2.499	g/L	Measured by immunoturbidimetric analysis on a Beckman Coulter AU5800	http://biobank.ctsu.ox.ac.uk/showcase/field.cgi?id=30630
Apolipoprotein A	12	256769	0.179956	0.00955635	4.76e-79	3.60216e-78	Lab test > Blood biochemistry	Biological samples > Assay results > Blood assays > Blood biochemistry	30630	Continuous	0.42	2.499	g/L	Measured by immunoturbidimetric analysis on a Beckman Coulter AU5800	http://biobank.ctsu.ox.ac.uk/showcase/field.cgi?id=30630
Apolipoprotein A	13	256769	0.14164	0.00885095	1.3e-57	7.84483e-57	Lab test > Blood biochemistry	Biological samples > Assay results > Blood assays > Blood biochemistry	30630	Continuous	0.42	2.499	g/L	Measured by immunoturbidimetric analysis on a Beckman Coulter AU5800	http://biobank.ctsu.ox.ac.uk/showcase/field.cgi?id=30630
Apolipoprotein A	14	256769	-0.0181191	0.0103926	0.0812552	0.0981936	Lab test > Blood biochemistry	Biological samples > Assay results > Blood assays > Blood biochemistry	30630	Continuous	0.42	2.499	g/L	Measured by immunoturbidimetric analysis on a Beckman Coulter AU5800	http://biobank.ctsu.ox.ac.uk/showcase/field.cgi?id=30630
Apolipoprotein A	15	256769	-0.090997	0.0112579	6.35e-16	1.69819e-15	Lab test > Blood biochemistry	Biological samples > Assay results > Blood assays > Blood biochemistry	30630	Continuous	0.42	2.499	g/L	Measured by immunoturbidimetric analysis on a Beckman Coulter AU5800	http://biobank.ctsu.ox.ac.uk/showcase/field.cgi?id=30630
Apolipoprotein A	16	256769	-0.247849	0.00949633	5.81e-150	7.82115e-149	Lab test > Blood biochemistry	Biological samples > Assay results > Blood assays > Blood biochemistry	30630	Continuous	0.42	2.499	g/L	Measured by immunoturbidimetric analysis on a Beckman Coulter AU5800	http://biobank.ctsu.ox.ac.uk/showcase/field.cgi?id=30630
Apolipoprotein A	17	256769	-0.330067	0.00928405	3.65e-276	9.92233e-275	Lab test > Blood biochemistry	Biological samples > Assay results > Blood assays > Blood biochemistry	30630	Continuous	0.42	2.499	g/L	Measured by immunoturbidimetric analysis on a Beckman Coulter AU5800	http://biobank.ctsu.ox.ac.uk/showcase/field.cgi?id=30630
Apolipoprotein A	18	256769	0.105716	0.00721119	1.22e-48	6.4943e-48	Lab test > Blood biochemistry	Biological samples > Assay results > Blood assays > Blood biochemistry	30630	Continuous	0.42	2.499	g/L	Measured by immunoturbidimetric analysis on a Beckman Coulter AU5800	http://biobank.ctsu.ox.ac.uk/showcase/field.cgi?id=30630
Apolipoprotein A	19	256769	0.0213402	0.00562698	0.000149183	0.000231934	Lab test > Blood biochemistry	Biological samples > Assay results > Blood assays > Blood biochemistry	30630	Continuous	0.42	2.499	g/L	Measured by immunoturbidimetric analysis on a Beckman Coulter AU5800	http://biobank.ctsu.ox.ac.uk/showcase/field.cgi?id=30630
Apolipoprotein A	20	256769	0.000269216	5.81e-05	3.64e-06	6.33043e-06	Lab test > Blood biochemistry	Biological samples > Assay results > Blood assays > Blood biochemistry	30630	Continuous	0.42	2.499	g/L	Measured by immunoturbidimetric analysis on a Beckman Coulter AU5800	http://biobank.ctsu.ox.ac.uk/showcase/field.cgi?id=30630
Apolipoprotein B	1	279812	-0.0204678	0.00730048	0.00505345	0.00689554	Lab test > Blood biochemistry	Biological samples > Assay results > Blood assays > Blood biochemistry	30640	Continuous	0.4	2	g/L	Measured by immunoturbidimetric analysis on a Beckman Coulter AU5800	http://biobank.ctsu.ox.ac.uk/showcase/field.cgi?id=30640
Apolipoprotein B	2	279812	-0.0867848	0.00603947	8.35e-47	4.32163e-46	Lab test > Blood biochemistry	Biological samples > Assay results > Blood assays > Blood biochemistry	30640	Continuous	0.4	2	g/L	Measured by immunoturbidimetric analysis on a Beckman Coulter AU5800	http://biobank.ctsu.ox.ac.uk/showcase/field.cgi?id=30640
Apolipoprotein B	3	279812	-0.283089	0.00799137	2.94e-274	7.91538e-273	Lab test > Blood biochemistry	Biological samples > Assay results > Blood assays > Blood biochemistry	30640	Continuous	0.4	2	g/L	Measured by immunoturbidimetric analysis on a Beckman Coulter AU5800	http://biobank.ctsu.ox.ac.uk/showcase/field.cgi?id=30640
Apolipoprotein B	4	279812	-0.00300909	0.00671916	0.654271	0.683312	Lab test > Blood biochemistry	Biological samples > Assay results > Blood assays > Blood biochemistry	30640	Continuous	0.4	2	g/L	Measured by immunoturbidimetric analysis on a Beckman Coulter AU5800	http://biobank.ctsu.ox.ac.uk/showcase/field.cgi?id=30640
Apolipoprotein B	5	279812	-0.218572	0.00802545	4.1e-163	6.13904e-162	Lab test > Blood biochemistry	Biological samples > Assay results > Blood assays > Blood biochemistry	30640	Continuous	0.4	2	g/L	Measured by immunoturbidimetric analysis on a Beckman Coulter AU5800	http://biobank.ctsu.ox.ac.uk/showcase/field.cgi?id=30640
Apolipoprotein B	6	279812	-0.253424	0.00634154	0	0	Lab test > Blood biochemistry	Biological samples > Assay results > Blood assays > Blood biochemistry	30640	Continuous	0.4	2	g/L	Measured by immunoturbidimetric analysis on a Beckman Coulter AU5800	http://biobank.ctsu.ox.ac.uk/showcase/field.cgi?id=30640
Apolipoprotein B	7	279812	0.142921	0.00886321	1.81e-58	1.0946e-57	Lab test > Blood biochemistry	Biological samples > Assay results > Blood assays > Blood biochemistry	30640	Continuous	0.4	2	g/L	Measured by immunoturbidimetric analysis on a Beckman Coulter AU5800	http://biobank.ctsu.ox.ac.uk/showcase/field.cgi?id=30640
Apolipoprotein B	8	279812	0.0441209	0.00887986	6.75e-07	1.22967e-06	Lab test > Blood biochemistry	Biological samples > Assay results > Blood assays > Blood biochemistry	30640	Continuous	0.4	2	g/L	Measured by immunoturbidimetric analysis on a Beckman Coulter AU5800	http://biobank.ctsu.ox.ac.uk/showcase/field.cgi?id=30640
Apolipoprotein B	9	279812	0.18346	0.00749933	4.97e-132	5.94701e-131	Lab test > Blood biochemistry	Biological samples > Assay results > Blood assays > Blood biochemistry	30640	Continuous	0.4	2	g/L	Measured by immunoturbidimetric analysis on a Beckman Coulter AU5800	http://biobank.ctsu.ox.ac.uk/showcase/field.cgi?id=30640
Apolipoprotein B	10	279812	0.0351055	0.00662459	1.16e-07	2.22161e-07	Lab test > Blood biochemistry	Biological samples > Assay results > Blood assays > Blood biochemistry	30640	Continuous	0.4	2	g/L	Measured by immunoturbidimetric analysis on a Beckman Coulter AU5800	http://biobank.ctsu.ox.ac.uk/showcase/field.cgi?id=30640
Apolipoprotein B	11	279812	0.156805	0.0082767	5.42e-80	4.19227e-79	Lab test > Blood biochemistry	Biological samples > Assay results > Blood assays > Blood biochemistry	30640	Continuous	0.4	2	g/L	Measured by immunoturbidimetric analysis on a Beckman Coulter AU5800	http://biobank.ctsu.ox.ac.uk/showcase/field.cgi?id=30640
Apolipoprotein B	12	279812	0.253082	0.00735375	5.19e-259	1.34556e-257	Lab test > Blood biochemistry	Biological samples > Assay results > Blood assays > Blood biochemistry	30640	Continuous	0.4	2	g/L	Measured by immunoturbidimetric analysis on a Beckman Coulter AU5800	http://biobank.ctsu.ox.ac.uk/showcase/field.cgi?id=30640
Apolipoprotein B	13	279812	0.18663	0.0068255	2.16e-164	3.26919e-163	Lab test > Blood biochemistry	Biological samples > Assay results > Blood assays > Blood biochemistry	30640	Continuous	0.4	2	g/L	Measured by immunoturbidimetric analysis on a Beckman Coulter AU5800	http://biobank.ctsu.ox.ac.uk/showcase/field.cgi?id=30640
Apolipoprotein B	14	279812	0.290779	0.00800597	3.66e-288	1.05649e-286	Lab test > Blood biochemistry	Biological samples > Assay results > Blood assays > Blood biochemistry	30640	Continuous	0.4	2	g/L	Measured by immunoturbidimetric analysis on a Beckman Coulter AU5800	http://biobank.ctsu.ox.ac.uk/showcase/field.cgi?id=30640
Apolipoprotein B	15	279812	-0.169977	0.00869014	3.89e-85	3.12989e-84	Lab test > Blood biochemistry	Biological samples > Assay results > Blood assays > Blood biochemistry	30640	Continuous	0.4	2	g/L	Measured by immunoturbidimetric analysis on a Beckman Coulter AU5800	http://biobank.ctsu.ox.ac.uk/showcase/field.cgi?id=30640
Apolipoprotein B	16	279812	-0.105642	0.00733215	4.78e-47	2.49236e-46	Lab test > Blood biochemistry	Biological samples > Assay results > Blood assays > Blood biochemistry	30640	Continuous	0.4	2	g/L	Measured by immunoturbidimetric analysis on a Beckman Coulter AU5800	http://biobank.ctsu.ox.ac.uk/showcase/field.cgi?id=30640
Apolipoprotein B	17	279812	-0.342551	0.00713862	0	0	Lab test > Blood biochemistry	Biological samples > Assay results > Blood assays > Blood biochemistry	30640	Continuous	0.4	2	g/L	Measured by immunoturbidimetric analysis on a Beckman Coulter AU5800	http://biobank.ctsu.ox.ac.uk/showcase/field.cgi?id=30640
Apolipoprotein B	18	279812	0.153119	0.0055677	2.83e-166	4.33005e-165	Lab test > Blood biochemistry	Biological samples > Assay results > Blood assays > Blood biochemistry	30640	Continuous	0.4	2	g/L	Measured by immunoturbidimetric analysis on a Beckman Coulter AU5800	http://biobank.ctsu.ox.ac.uk/showcase/field.cgi?id=30640
Apolipoprotein B	19	279812	-0.105746	0.00434201	7.17e-131	8.50678e-130	Lab test > Blood biochemistry	Biological samples > Assay results > Blood assays > Blood biochemistry	30640	Continuous	0.4	2	g/L	Measured by immunoturbidimetric analysis on a Beckman Coulter AU5800	http://biobank.ctsu.ox.ac.uk/showcase/field.cgi?id=30640
Apolipoprotein B	20	279812	0.000871506	4.48e-05	4.35e-84	3.45042e-83	Lab test > Blood biochemistry	Biological samples > Assay results > Blood assays > Blood biochemistry	30640	Continuous	0.4	2	g/L	Measured by immunoturbidimetric analysis on a Beckman Coulter AU5800	http://biobank.ctsu.ox.ac.uk/showcase/field.cgi?id=30640
Aspartate aminotransferase	1	280147	-0.803293	0.0961642	6.67e-17	1.84911e-16	Lab test > Blood biochemistry	Biological samples > Assay results > Blood assays > Blood biochemistry	30650	Continuous	3.3	947.2	U/L	Measured by IFCC analysis on a Beckman Coulter AU5800	http://biobank.ctsu.ox.ac.uk/showcase/field.cgi?id=30650
Aspartate aminotransferase	2	280147	0.322706	0.0796002	5.03e-05	8.08496e-05	Lab test > Blood biochemistry	Biological samples > Assay results > Blood assays > Blood biochemistry	30650	Continuous	3.3	947.2	U/L	Measured by IFCC analysis on a Beckman Coulter AU5800	http://biobank.ctsu.ox.ac.uk/showcase/field.cgi?id=30650
Aspartate aminotransferase	3	280147	1.53953	0.1055	3.26e-48	1.71579e-47	Lab test > Blood biochemistry	Biological samples > Assay results > Blood assays > Blood biochemistry	30650	Continuous	3.3	947.2	U/L	Measured by IFCC analysis on a Beckman Coulter AU5800	http://biobank.ctsu.ox.ac.uk/showcase/field.cgi?id=30650
Aspartate aminotransferase	4	280147	-0.761203	0.088508	7.99e-18	2.27127e-17	Lab test > Blood biochemistry	Biological samples > Assay results > Blood assays > Blood biochemistry	30650	Continuous	3.3	947.2	U/L	Measured by IFCC analysis on a Beckman Coulter AU5800	http://biobank.ctsu.ox.ac.uk/showcase/field.cgi?id=30650
Aspartate aminotransferase	5	280147	0.516015	0.105858	1.09e-06	1.96903e-06	Lab test > Blood biochemistry	Biological samples > Assay results > Blood assays > Blood biochemistry	30650	Continuous	3.3	947.2	U/L	Measured by IFCC analysis on a Beckman Coulter AU5800	http://biobank.ctsu.ox.ac.uk/showcase/field.cgi?id=30650
Aspartate aminotransferase	6	280147	0.0821284	0.0837837	0.326967	0.360578	Lab test > Blood biochemistry	Biological samples > Assay results > Blood assays > Blood biochemistry	30650	Continuous	3.3	947.2	U/L	Measured by IFCC analysis on a Beckman Coulter AU5800	http://biobank.ctsu.ox.ac.uk/showcase/field.cgi?id=30650
Aspartate aminotransferase	7	280147	-1.4216	0.11677	4.34e-34	1.85527e-33	Lab test > Blood biochemistry	Biological samples > Assay results > Blood assays > Blood biochemistry	30650	Continuous	3.3	947.2	U/L	Measured by IFCC analysis on a Beckman Coulter AU5800	http://biobank.ctsu.ox.ac.uk/showcase/field.cgi?id=30650
Aspartate aminotransferase	8	280147	0.513508	0.116961	1.13e-05	1.8867e-05	Lab test > Blood biochemistry	Biological samples > Assay results > Blood assays > Blood biochemistry	30650	Continuous	3.3	947.2	U/L	Measured by IFCC analysis on a Beckman Coulter AU5800	http://biobank.ctsu.ox.ac.uk/showcase/field.cgi?id=30650
Aspartate aminotransferase	9	280147	1.41714	0.0988438	1.33e-46	6.8582e-46	Lab test > Blood biochemistry	Biological samples > Assay results > Blood assays > Blood biochemistry	30650	Continuous	3.3	947.2	U/L	Measured by IFCC analysis on a Beckman Coulter AU5800	http://biobank.ctsu.ox.ac.uk/showcase/field.cgi?id=30650
Aspartate aminotransferase	10	280147	0.0878313	0.0872872	0.314304	0.348397	Lab test > Blood biochemistry	Biological samples > Assay results > Blood assays > Blood biochemistry	30650	Continuous	3.3	947.2	U/L	Measured by IFCC analysis on a Beckman Coulter AU5800	http://biobank.ctsu.ox.ac.uk/showcase/field.cgi?id=30650
Aspartate aminotransferase	11	280147	-0.990868	0.109102	1.07e-19	3.22151e-19	Lab test > Blood biochemistry	Biological samples > Assay results > Blood assays > Blood biochemistry	30650	Continuous	3.3	947.2	U/L	Measured by IFCC analysis on a Beckman Coulter AU5800	http://biobank.ctsu.ox.ac.uk/showcase/field.cgi?id=30650
Aspartate aminotransferase	12	280147	-0.0339192	0.0970857	0.726809	0.752057	Lab test > Blood biochemistry	Biological samples > Assay results > Blood assays > Blood biochemistry	30650	Continuous	3.3	947.2	U/L	Measured by IFCC analysis on a Beckman Coulter AU5800	http://biobank.ctsu.ox.ac.uk/showcase/field.cgi?id=30650
Aspartate aminotransferase	13	280147	-0.385715	0.0900198	1.83e-05	3.01589e-05	Lab test > Blood biochemistry	Biological samples > Assay results > Blood assays > Blood biochemistry	30650	Continuous	3.3	947.2	U/L	Measured by IFCC analysis on a Beckman Coulter AU5800	http://biobank.ctsu.ox.ac.uk/showcase/field.cgi?id=30650
Aspartate aminotransferase	14	280147	1.16184	0.105685	4.17e-28	1.57358e-27	Lab test > Blood biochemistry	Biological samples > Assay results > Blood assays > Blood biochemistry	30650	Continuous	3.3	947.2	U/L	Measured by IFCC analysis on a Beckman Coulter AU5800	http://biobank.ctsu.ox.ac.uk/showcase/field.cgi?id=30650
Aspartate aminotransferase	15	280147	-2.04475	0.114479	2.58e-71	1.806e-70	Lab test > Blood biochemistry	Biological samples > Assay results > Blood assays > Blood biochemistry	30650	Continuous	3.3	947.2	U/L	Measured by IFCC analysis on a Beckman Coulter AU5800	http://biobank.ctsu.ox.ac.uk/showcase/field.cgi?id=30650
Aspartate aminotransferase	16	280147	1.43564	0.0966077	6.21e-50	3.36977e-49	Lab test > Blood biochemistry	Biological samples > Assay results > Blood assays > Blood biochemistry	30650	Continuous	3.3	947.2	U/L	Measured by IFCC analysis on a Beckman Coulter AU5800	http://biobank.ctsu.ox.ac.uk/showcase/field.cgi?id=30650
Aspartate aminotransferase	17	280147	1.96542	0.0943739	2.98e-96	2.63218e-95	Lab test > Blood biochemistry	Biological samples > Assay results > Blood assays > Blood biochemistry	30650	Continuous	3.3	947.2	U/L	Measured by IFCC analysis on a Beckman Coulter AU5800	http://biobank.ctsu.ox.ac.uk/showcase/field.cgi?id=30650
Aspartate aminotransferase	18	280147	0.279349	0.0734307	0.000142263	0.000221544	Lab test > Blood biochemistry	Biological samples > Assay results > Blood assays > Blood biochemistry	30650	Continuous	3.3	947.2	U/L	Measured by IFCC analysis on a Beckman Coulter AU5800	http://biobank.ctsu.ox.ac.uk/showcase/field.cgi?id=30650
Aspartate aminotransferase	19	280147	0.00809195	0.0572653	0.887628	0.900166	Lab test > Blood biochemistry	Biological samples > Assay results > Blood assays > Blood biochemistry	30650	Continuous	3.3	947.2	U/L	Measured by IFCC analysis on a Beckman Coulter AU5800	http://biobank.ctsu.ox.ac.uk/showcase/field.cgi?id=30650
Aspartate aminotransferase	20	280147	-0.00238915	0.00059086	5.27e-05	8.46101e-05	Lab test > Blood biochemistry	Biological samples > Assay results > Blood assays > Blood biochemistry	30650	Continuous	3.3	947.2	U/L	Measured by IFCC analysis on a Beckman Coulter AU5800	http://biobank.ctsu.ox.ac.uk/showcase/field.cgi?id=30650
Direct bilirubin	1	239746	-0.664897	0.0966226	5.94e-12	1.35661e-11	Lab test > Blood biochemistry	Biological samples > Assay results > Blood assays > Blood biochemistry	30660	Continuous	1	70.06	umol/L	Measured by DPD analysis on a Beckman Coulter AU5800	http://biobank.ctsu.ox.ac.uk/showcase/field.cgi?id=30660
Direct bilirubin	2	239746	0.514743	0.0800968	1.31e-10	2.84783e-10	Lab test > Blood biochemistry	Biological samples > Assay results > Blood assays > Blood biochemistry	30660	Continuous	1	70.06	umol/L	Measured by DPD analysis on a Beckman Coulter AU5800	http://biobank.ctsu.ox.ac.uk/showcase/field.cgi?id=30660
Direct bilirubin	3	239746	1.4849	0.106175	1.99e-44	1.00396e-43	Lab test > Blood biochemistry	Biological samples > Assay results > Blood assays > Blood biochemistry	30660	Continuous	1	70.06	umol/L	Measured by DPD analysis on a Beckman Coulter AU5800	http://biobank.ctsu.ox.ac.uk/showcase/field.cgi?id=30660
Direct bilirubin	4	239746	0.330473	0.0888094	0.000198359	0.000303832	Lab test > Blood biochemistry	Biological samples > Assay results > Blood assays > Blood biochemistry	30660	Continuous	1	70.06	umol/L	Measured by DPD analysis on a Beckman Coulter AU5800	http://biobank.ctsu.ox.ac.uk/showcase/field.cgi?id=30660
Direct bilirubin	5	239746	1.81364	0.107159	3.22e-64	2.09188e-63	Lab test > Blood biochemistry	Biological samples > Assay results > Blood assays > Blood biochemistry	30660	Continuous	1	70.06	umol/L	Measured by DPD analysis on a Beckman Coulter AU5800	http://biobank.ctsu.ox.ac.uk/showcase/field.cgi?id=30660
Direct bilirubin	6	239746	0.421058	0.0847368	6.73e-07	1.22762e-06	Lab test > Blood biochemistry	Biological samples > Assay results > Blood assays > Blood biochemistry	30660	Continuous	1	70.06	umol/L	Measured by DPD analysis on a Beckman Coulter AU5800	http://biobank.ctsu.ox.ac.uk/showcase/field.cgi?id=30660
Direct bilirubin	7	239746	-0.826422	0.117842	2.34e-12	5.42833e-12	Lab test > Blood biochemistry	Biological samples > Assay results > Blood assays > Blood biochemistry	30660	Continuous	1	70.06	umol/L	Measured by DPD analysis on a Beckman Coulter AU5800	http://biobank.ctsu.ox.ac.uk/showcase/field.cgi?id=30660
Direct bilirubin	8	239746	-0.40711	0.116994	0.000501949	0.000745205	Lab test > Blood biochemistry	Biological samples > Assay results > Blood assays > Blood biochemistry	30660	Continuous	1	70.06	umol/L	Measured by DPD analysis on a Beckman Coulter AU5800	http://biobank.ctsu.ox.ac.uk/showcase/field.cgi?id=30660
Direct bilirubin	9	239746	-1.28965	0.0994487	1.91e-38	8.83967e-38	Lab test > Blood biochemistry	Biological samples > Assay results > Blood assays > Blood biochemistry	30660	Continuous	1	70.06	umol/L	Measured by DPD analysis on a Beckman Coulter AU5800	http://biobank.ctsu.ox.ac.uk/showcase/field.cgi?id=30660
Direct bilirubin	10	239746	0.36668	0.087935	3.05e-05	4.96223e-05	Lab test > Blood biochemistry	Biological samples > Assay results > Blood assays > Blood biochemistry	30660	Continuous	1	70.06	umol/L	Measured by DPD analysis on a Beckman Coulter AU5800	http://biobank.ctsu.ox.ac.uk/showcase/field.cgi?id=30660
Direct bilirubin	11	239746	-1.20415	0.109915	6.37e-28	2.39731e-27	Lab test > Blood biochemistry	Biological samples > Assay results > Blood assays > Blood biochemistry	30660	Continuous	1	70.06	umol/L	Measured by DPD analysis on a Beckman Coulter AU5800	http://biobank.ctsu.ox.ac.uk/showcase/field.cgi?id=30660
Direct bilirubin	12	239746	-1.85463	0.0979441	6.64e-80	5.10769e-79	Lab test > Blood biochemistry	Biological samples > Assay results > Blood assays > Blood biochemistry	30660	Continuous	1	70.06	umol/L	Measured by DPD analysis on a Beckman Coulter AU5800	http://biobank.ctsu.ox.ac.uk/showcase/field.cgi?id=30660
Direct bilirubin	13	239746	-1.15538	0.090167	1.41e-37	6.44046e-37	Lab test > Blood biochemistry	Biological samples > Assay results > Blood assays > Blood biochemistry	30660	Continuous	1	70.06	umol/L	Measured by DPD analysis on a Beckman Coulter AU5800	http://biobank.ctsu.ox.ac.uk/showcase/field.cgi?id=30660
Direct bilirubin	14	239746	-1.37225	0.106013	2.61e-38	1.20395e-37	Lab test > Blood biochemistry	Biological samples > Assay results > Blood assays > Blood biochemistry	30660	Continuous	1	70.06	umol/L	Measured by DPD analysis on a Beckman Coulter AU5800	http://biobank.ctsu.ox.ac.uk/showcase/field.cgi?id=30660
Direct bilirubin	15	239746	1.57132	0.115148	2.21e-42	1.08371e-41	Lab test > Blood biochemistry	Biological samples > Assay results > Blood assays > Blood biochemistry	30660	Continuous	1	70.06	umol/L	Measured by DPD analysis on a Beckman Coulter AU5800	http://biobank.ctsu.ox.ac.uk/showcase/field.cgi?id=30660
Direct bilirubin	16	239746	-0.0929871	0.0975422	0.340439	0.374697	Lab test > Blood biochemistry	Biological samples > Assay results > Blood assays > Blood biochemistry	30660	Continuous	1	70.06	umol/L	Measured by DPD analysis on a Beckman Coulter AU5800	http://biobank.ctsu.ox.ac.uk/showcase/field.cgi?id=30660
Direct bilirubin	17	239746	1.5682	0.0958606	4.03e-60	2.48e-59	Lab test > Blood biochemistry	Biological samples > Assay results > Blood assays > Blood biochemistry	30660	Continuous	1	70.06	umol/L	Measured by DPD analysis on a Beckman Coulter AU5800	http://biobank.ctsu.ox.ac.uk/showcase/field.cgi?id=30660
Direct bilirubin	18	239746	-0.844708	0.0734174	1.26e-30	5.02564e-30	Lab test > Blood biochemistry	Biological samples > Assay results > Blood assays > Blood biochemistry	30660	Continuous	1	70.06	umol/L	Measured by DPD analysis on a Beckman Coulter AU5800	http://biobank.ctsu.ox.ac.uk/showcase/field.cgi?id=30660
Direct bilirubin	19	239746	0.339639	0.0573437	3.17e-09	6.57969e-09	Lab test > Blood biochemistry	Biological samples > Assay results > Blood assays > Blood biochemistry	30660	Continuous	1	70.06	umol/L	Measured by DPD analysis on a Beckman Coulter AU5800	http://biobank.ctsu.ox.ac.uk/showcase/field.cgi?id=30660
Direct bilirubin	20	239746	-0.00332036	0.000597417	2.73e-08	5.39831e-08	Lab test > Blood biochemistry	Biological samples > Assay results > Blood assays > Blood biochemistry	30660	Continuous	1	70.06	umol/L	Measured by DPD analysis on a Beckman Coulter AU5800	http://biobank.ctsu.ox.ac.uk/showcase/field.cgi?id=30660
Urea	1	280962	-0.219408	0.0327092	1.98e-11	4.41401e-11	Lab test > Blood biochemistry	Biological samples > Assay results > Blood assays > Blood biochemistry	30670	Continuous	0.81	41.83	mmol/L	Measured by GLDH, kinetic analysis on a Beckman Coulter AU5800	http://biobank.ctsu.ox.ac.uk/showcase/field.cgi?id=30670
Urea	2	280962	0.5277	0.0270562	1.16e-84	9.25356e-84	Lab test > Blood biochemistry	Biological samples > Assay results > Blood assays > Blood biochemistry	30670	Continuous	0.81	41.83	mmol/L	Measured by GLDH, kinetic analysis on a Beckman Coulter AU5800	http://biobank.ctsu.ox.ac.uk/showcase/field.cgi?id=30670
Urea	3	280962	0.947631	0.0358554	9.76e-154	1.3664e-152	Lab test > Blood biochemistry	Biological samples > Assay results > Blood assays > Blood biochemistry	30670	Continuous	0.81	41.83	mmol/L	Measured by GLDH, kinetic analysis on a Beckman Coulter AU5800	http://biobank.ctsu.ox.ac.uk/showcase/field.cgi?id=30670
Urea	4	280962	-0.131662	0.0301037	1.22e-05	2.03212e-05	Lab test > Blood biochemistry	Biological samples > Assay results > Blood assays > Blood biochemistry	30670	Continuous	0.81	41.83	mmol/L	Measured by GLDH, kinetic analysis on a Beckman Coulter AU5800	http://biobank.ctsu.ox.ac.uk/showcase/field.cgi?id=30670
Urea	5	280962	1.47843	0.0358968	0	0	Lab test > Blood biochemistry	Biological samples > Assay results > Blood assays > Blood biochemistry	30670	Continuous	0.81	41.83	mmol/L	Measured by GLDH, kinetic analysis on a Beckman Coulter AU5800	http://biobank.ctsu.ox.ac.uk/showcase/field.cgi?id=30670
Urea	6	280962	0.27248	0.0284958	1.16e-21	3.71625e-21	Lab test > Blood biochemistry	Biological samples > Assay results > Blood assays > Blood biochemistry	30670	Continuous	0.81	41.83	mmol/L	Measured by GLDH, kinetic analysis on a Beckman Coulter AU5800	http://biobank.ctsu.ox.ac.uk/showcase/field.cgi?id=30670
Urea	7	280962	-0.791327	0.039697	2.37e-88	1.94035e-87	Lab test > Blood biochemistry	Biological samples > Assay results > Blood assays > Blood biochemistry	30670	Continuous	0.81	41.83	mmol/L	Measured by GLDH, kinetic analysis on a Beckman Coulter AU5800	http://biobank.ctsu.ox.ac.uk/showcase/field.cgi?id=30670
Urea	8	280962	-0.355089	0.0397803	4.43e-19	1.30982e-18	Lab test > Blood biochemistry	Biological samples > Assay results > Blood assays > Blood biochemistry	30670	Continuous	0.81	41.83	mmol/L	Measured by GLDH, kinetic analysis on a Beckman Coulter AU5800	http://biobank.ctsu.ox.ac.uk/showcase/field.cgi?id=30670
Urea	9	280962	0.132303	0.0336293	8.35e-05	0.000132016	Lab test > Blood biochemistry	Biological samples > Assay results > Blood assays > Blood biochemistry	30670	Continuous	0.81	41.83	mmol/L	Measured by GLDH, kinetic analysis on a Beckman Coulter AU5800	http://biobank.ctsu.ox.ac.uk/showcase/field.cgi?id=30670
Urea	10	280962	-0.139697	0.0296821	2.52e-06	4.42938e-06	Lab test > Blood biochemistry	Biological samples > Assay results > Blood assays > Blood biochemistry	30670	Continuous	0.81	41.83	mmol/L	Measured by GLDH, kinetic analysis on a Beckman Coulter AU5800	http://biobank.ctsu.ox.ac.uk/showcase/field.cgi?id=30670
Urea	11	280962	0.337598	0.0371013	9.14e-20	2.7667e-19	Lab test > Blood biochemistry	Biological samples > Assay results > Blood assays > Blood biochemistry	30670	Continuous	0.81	41.83	mmol/L	Measured by GLDH, kinetic analysis on a Beckman Coulter AU5800	http://biobank.ctsu.ox.ac.uk/showcase/field.cgi?id=30670
Urea	12	280962	0.174734	0.0330216	1.21e-07	2.31263e-07	Lab test > Blood biochemistry	Biological samples > Assay results > Blood assays > Blood biochemistry	30670	Continuous	0.81	41.83	mmol/L	Measured by GLDH, kinetic analysis on a Beckman Coulter AU5800	http://biobank.ctsu.ox.ac.uk/showcase/field.cgi?id=30670
Urea	13	280962	0.0207554	0.0306234	0.497923	0.532335	Lab test > Blood biochemistry	Biological samples > Assay results > Blood assays > Blood biochemistry	30670	Continuous	0.81	41.83	mmol/L	Measured by GLDH, kinetic analysis on a Beckman Coulter AU5800	http://biobank.ctsu.ox.ac.uk/showcase/field.cgi?id=30670
Urea	14	280962	0.109802	0.0359585	0.00226142	0.00319635	Lab test > Blood biochemistry	Biological samples > Assay results > Blood assays > Blood biochemistry	30670	Continuous	0.81	41.83	mmol/L	Measured by GLDH, kinetic analysis on a Beckman Coulter AU5800	http://biobank.ctsu.ox.ac.uk/showcase/field.cgi?id=30670
Urea	15	280962	-0.715995	0.0389356	1.78e-75	1.29455e-74	Lab test > Blood biochemistry	Biological samples > Assay results > Blood assays > Blood biochemistry	30670	Continuous	0.81	41.83	mmol/L	Measured by GLDH, kinetic analysis on a Beckman Coulter AU5800	http://biobank.ctsu.ox.ac.uk/showcase/field.cgi?id=30670
Urea	16	280962	0.95309	0.0328176	3.65e-185	6.46835e-184	Lab test > Blood biochemistry	Biological samples > Assay results > Blood assays > Blood biochemistry	30670	Continuous	0.81	41.83	mmol/L	Measured by GLDH, kinetic analysis on a Beckman Coulter AU5800	http://biobank.ctsu.ox.ac.uk/showcase/field.cgi?id=30670
Urea	17	280962	0.837649	0.0320854	4.61e-150	6.23575e-149	Lab test > Blood biochemistry	Biological samples > Assay results > Blood assays > Blood biochemistry	30670	Continuous	0.81	41.83	mmol/L	Measured by GLDH, kinetic analysis on a Beckman Coulter AU5800	http://biobank.ctsu.ox.ac.uk/showcase/field.cgi?id=30670
Urea	18	280962	0.106243	0.0249805	2.11e-05	3.45699e-05	Lab test > Blood biochemistry	Biological samples > Assay results > Blood assays > Blood biochemistry	30670	Continuous	0.81	41.83	mmol/L	Measured by GLDH, kinetic analysis on a Beckman Coulter AU5800	http://biobank.ctsu.ox.ac.uk/showcase/field.cgi?id=30670
Urea	19	280962	-0.0157814	0.0194784	0.417825	0.452523	Lab test > Blood biochemistry	Biological samples > Assay results > Blood assays > Blood biochemistry	30670	Continuous	0.81	41.83	mmol/L	Measured by GLDH, kinetic analysis on a Beckman Coulter AU5800	http://biobank.ctsu.ox.ac.uk/showcase/field.cgi?id=30670
Urea	20	280962	-0.000565098	0.00020099	0.00493041	0.00673751	Lab test > Blood biochemistry	Biological samples > Assay results > Blood assays > Blood biochemistry	30670	Continuous	0.81	41.83	mmol/L	Measured by GLDH, kinetic analysis on a Beckman Coulter AU5800	http://biobank.ctsu.ox.ac.uk/showcase/field.cgi?id=30670
Calcium	1	258206	0.126747	0.0286439	9.65e-06	1.6199e-05	Lab test > Blood biochemistry	Biological samples > Assay results > Blood assays > Blood biochemistry	30680	Continuous	1.192	3.572	mmol/L	Measured by Arsenazo III analysis on a Beckman Coulter AU5800	http://biobank.ctsu.ox.ac.uk/showcase/field.cgi?id=30680
Calcium	2	258206	0.251005	0.0237437	4.09e-26	1.47198e-25	Lab test > Blood biochemistry	Biological samples > Assay results > Blood assays > Blood biochemistry	30680	Continuous	1.192	3.572	mmol/L	Measured by Arsenazo III analysis on a Beckman Coulter AU5800	http://biobank.ctsu.ox.ac.uk/showcase/field.cgi?id=30680
Calcium	3	258206	-0.0596665	0.031468	0.0579476	0.0712888	Lab test > Blood biochemistry	Biological samples > Assay results > Blood assays > Blood biochemistry	30680	Continuous	1.192	3.572	mmol/L	Measured by Arsenazo III analysis on a Beckman Coulter AU5800	http://biobank.ctsu.ox.ac.uk/showcase/field.cgi?id=30680
Calcium	4	258206	-0.141174	0.0263637	8.57e-08	1.65262e-07	Lab test > Blood biochemistry	Biological samples > Assay results > Blood assays > Blood biochemistry	30680	Continuous	1.192	3.572	mmol/L	Measured by Arsenazo III analysis on a Beckman Coulter AU5800	http://biobank.ctsu.ox.ac.uk/showcase/field.cgi?id=30680
Calcium	5	258206	0.321739	0.0315721	2.21e-24	7.62069e-24	Lab test > Blood biochemistry	Biological samples > Assay results > Blood assays > Blood biochemistry	30680	Continuous	1.192	3.572	mmol/L	Measured by Arsenazo III analysis on a Beckman Coulter AU5800	http://biobank.ctsu.ox.ac.uk/showcase/field.cgi?id=30680
Calcium	6	258206	-0.0122148	0.0249966	0.625085	0.656749	Lab test > Blood biochemistry	Biological samples > Assay results > Blood assays > Blood biochemistry	30680	Continuous	1.192	3.572	mmol/L	Measured by Arsenazo III analysis on a Beckman Coulter AU5800	http://biobank.ctsu.ox.ac.uk/showcase/field.cgi?id=30680
Calcium	7	258206	-0.529239	0.0348205	3.78e-52	2.1253e-51	Lab test > Blood biochemistry	Biological samples > Assay results > Blood assays > Blood biochemistry	30680	Continuous	1.192	3.572	mmol/L	Measured by Arsenazo III analysis on a Beckman Coulter AU5800	http://biobank.ctsu.ox.ac.uk/showcase/field.cgi?id=30680
Calcium	8	258206	0.126007	0.0348509	0.000299716	0.00045387	Lab test > Blood biochemistry	Biological samples > Assay results > Blood assays > Blood biochemistry	30680	Continuous	1.192	3.572	mmol/L	Measured by Arsenazo III analysis on a Beckman Coulter AU5800	http://biobank.ctsu.ox.ac.uk/showcase/field.cgi?id=30680
Calcium	9	258206	0.446284	0.0294211	5.99e-52	3.3544e-51	Lab test > Blood biochemistry	Biological samples > Assay results > Blood assays > Blood biochemistry	30680	Continuous	1.192	3.572	mmol/L	Measured by Arsenazo III analysis on a Beckman Coulter AU5800	http://biobank.ctsu.ox.ac.uk/showcase/field.cgi?id=30680
Calcium	10	258206	-0.286093	0.0259978	3.69e-28	1.39622e-27	Lab test > Blood biochemistry	Biological samples > Assay results > Blood assays > Blood biochemistry	30680	Continuous	1.192	3.572	mmol/L	Measured by Arsenazo III analysis on a Beckman Coulter AU5800	http://biobank.ctsu.ox.ac.uk/showcase/field.cgi?id=30680
Calcium	11	258206	-0.117846	0.0325207	0.000290468	0.000440819	Lab test > Blood biochemistry	Biological samples > Assay results > Blood assays > Blood biochemistry	30680	Continuous	1.192	3.572	mmol/L	Measured by Arsenazo III analysis on a Beckman Coulter AU5800	http://biobank.ctsu.ox.ac.uk/showcase/field.cgi?id=30680
Calcium	12	258206	0.234356	0.0289812	6.17e-16	1.65321e-15	Lab test > Blood biochemistry	Biological samples > Assay results > Blood assays > Blood biochemistry	30680	Continuous	1.192	3.572	mmol/L	Measured by Arsenazo III analysis on a Beckman Coulter AU5800	http://biobank.ctsu.ox.ac.uk/showcase/field.cgi?id=30680
Calcium	13	258206	-0.040272	0.0268376	0.133465	0.156296	Lab test > Blood biochemistry	Biological samples > Assay results > Blood assays > Blood biochemistry	30680	Continuous	1.192	3.572	mmol/L	Measured by Arsenazo III analysis on a Beckman Coulter AU5800	http://biobank.ctsu.ox.ac.uk/showcase/field.cgi?id=30680
Calcium	14	258206	0.323651	0.0314923	9.03e-25	3.14478e-24	Lab test > Blood biochemistry	Biological samples > Assay results > Blood assays > Blood biochemistry	30680	Continuous	1.192	3.572	mmol/L	Measured by Arsenazo III analysis on a Beckman Coulter AU5800	http://biobank.ctsu.ox.ac.uk/showcase/field.cgi?id=30680
Calcium	15	258206	-0.757847	0.0340928	2.29e-109	2.27376e-108	Lab test > Blood biochemistry	Biological samples > Assay results > Blood assays > Blood biochemistry	30680	Continuous	1.192	3.572	mmol/L	Measured by Arsenazo III analysis on a Beckman Coulter AU5800	http://biobank.ctsu.ox.ac.uk/showcase/field.cgi?id=30680
Calcium	16	258206	0.657608	0.028781	1.96e-115	2.06316e-114	Lab test > Blood biochemistry	Biological samples > Assay results > Blood assays > Blood biochemistry	30680	Continuous	1.192	3.572	mmol/L	Measured by Arsenazo III analysis on a Beckman Coulter AU5800	http://biobank.ctsu.ox.ac.uk/showcase/field.cgi?id=30680
Calcium	17	258206	0.205134	0.0281911	3.43e-13	8.25086e-13	Lab test > Blood biochemistry	Biological samples > Assay results > Blood assays > Blood biochemistry	30680	Continuous	1.192	3.572	mmol/L	Measured by Arsenazo III analysis on a Beckman Coulter AU5800	http://biobank.ctsu.ox.ac.uk/showcase/field.cgi?id=30680
Calcium	18	258206	0.204077	0.0218605	1.01e-20	3.13178e-20	Lab test > Blood biochemistry	Biological samples > Assay results > Blood assays > Blood biochemistry	30680	Continuous	1.192	3.572	mmol/L	Measured by Arsenazo III analysis on a Beckman Coulter AU5800	http://biobank.ctsu.ox.ac.uk/showcase/field.cgi?id=30680
Calcium	19	258206	-0.192064	0.0170467	1.94e-29	7.54444e-29	Lab test > Blood biochemistry	Biological samples > Assay results > Blood assays > Blood biochemistry	30680	Continuous	1.192	3.572	mmol/L	Measured by Arsenazo III analysis on a Beckman Coulter AU5800	http://biobank.ctsu.ox.ac.uk/showcase/field.cgi?id=30680
Calcium	20	258206	-0.00185688	0.000176142	5.6e-26	1.99745e-25	Lab test > Blood biochemistry	Biological samples > Assay results > Blood assays > Blood biochemistry	30680	Continuous	1.192	3.572	mmol/L	Measured by Arsenazo III analysis on a Beckman Coulter AU5800	http://biobank.ctsu.ox.ac.uk/showcase/field.cgi?id=30680
Cholesterol	1	281143	0.0133354	0.0117936	0.25817	0.291482	Lab test > Blood biochemistry	Biological samples > Assay results > Blood assays > Blood biochemistry	30690	Continuous	1.432	13.719	mmol/L	Measured by CHO-POD analysis on a Beckman Coulter AU5800	http://biobank.ctsu.ox.ac.uk/showcase/field.cgi?id=30690
Cholesterol	2	281143	-0.163524	0.00975577	4.99e-63	3.21195e-62	Lab test > Blood biochemistry	Biological samples > Assay results > Blood assays > Blood biochemistry	30690	Continuous	1.432	13.719	mmol/L	Measured by CHO-POD analysis on a Beckman Coulter AU5800	http://biobank.ctsu.ox.ac.uk/showcase/field.cgi?id=30690
Cholesterol	3	281143	-0.579765	0.0128951	0	0	Lab test > Blood biochemistry	Biological samples > Assay results > Blood assays > Blood biochemistry	30690	Continuous	1.432	13.719	mmol/L	Measured by CHO-POD analysis on a Beckman Coulter AU5800	http://biobank.ctsu.ox.ac.uk/showcase/field.cgi?id=30690
Cholesterol	4	281143	0.0100589	0.0108533	0.354029	0.38889	Lab test > Blood biochemistry	Biological samples > Assay results > Blood assays > Blood biochemistry	30690	Continuous	1.432	13.719	mmol/L	Measured by CHO-POD analysis on a Beckman Coulter AU5800	http://biobank.ctsu.ox.ac.uk/showcase/field.cgi?id=30690
Cholesterol	5	281143	-0.527161	0.0129426	0	0	Lab test > Blood biochemistry	Biological samples > Assay results > Blood assays > Blood biochemistry	30690	Continuous	1.432	13.719	mmol/L	Measured by CHO-POD analysis on a Beckman Coulter AU5800	http://biobank.ctsu.ox.ac.uk/showcase/field.cgi?id=30690
Cholesterol	6	281143	-0.522411	0.010227	0	0	Lab test > Blood biochemistry	Biological samples > Assay results > Blood assays > Blood biochemistry	30690	Continuous	1.432	13.719	mmol/L	Measured by CHO-POD analysis on a Beckman Coulter AU5800	http://biobank.ctsu.ox.ac.uk/showcase/field.cgi?id=30690
Cholesterol	7	281143	0.316092	0.0143104	5.07e-108	4.91211e-107	Lab test > Blood biochemistry	Biological samples > Assay results > Blood assays > Blood biochemistry	30690	Continuous	1.432	13.719	mmol/L	Measured by CHO-POD analysis on a Beckman Coulter AU5800	http://biobank.ctsu.ox.ac.uk/showcase/field.cgi?id=30690
Cholesterol	8	281143	0.0632266	0.014343	1.04e-05	1.74163e-05	Lab test > Blood biochemistry	Biological samples > Assay results > Blood assays > Blood biochemistry	30690	Continuous	1.432	13.719	mmol/L	Measured by CHO-POD analysis on a Beckman Coulter AU5800	http://biobank.ctsu.ox.ac.uk/showcase/field.cgi?id=30690
Cholesterol	9	281143	0.268767	0.0121137	5.69e-109	5.59018e-108	Lab test > Blood biochemistry	Biological samples > Assay results > Blood assays > Blood biochemistry	30690	Continuous	1.432	13.719	mmol/L	Measured by CHO-POD analysis on a Beckman Coulter AU5800	http://biobank.ctsu.ox.ac.uk/showcase/field.cgi?id=30690
Cholesterol	10	281143	0.115315	0.0107	4.47e-27	1.64037e-26	Lab test > Blood biochemistry	Biological samples > Assay results > Blood assays > Blood biochemistry	30690	Continuous	1.432	13.719	mmol/L	Measured by CHO-POD analysis on a Beckman Coulter AU5800	http://biobank.ctsu.ox.ac.uk/showcase/field.cgi?id=30690
Cholesterol	11	281143	0.3775	0.0133594	2.05e-175	3.35673e-174	Lab test > Blood biochemistry	Biological samples > Assay results > Blood assays > Blood biochemistry	30690	Continuous	1.432	13.719	mmol/L	Measured by CHO-POD analysis on a Beckman Coulter AU5800	http://biobank.ctsu.ox.ac.uk/showcase/field.cgi?id=30690
Cholesterol	12	281143	0.532019	0.0118639	0	0	Lab test > Blood biochemistry	Biological samples > Assay results > Blood assays > Blood biochemistry	30690	Continuous	1.432	13.719	mmol/L	Measured by CHO-POD analysis on a Beckman Coulter AU5800	http://biobank.ctsu.ox.ac.uk/showcase/field.cgi?id=30690
Cholesterol	13	281143	0.413181	0.0110131	2.81e-307	8.94091e-306	Lab test > Blood biochemistry	Biological samples > Assay results > Blood assays > Blood biochemistry	30690	Continuous	1.432	13.719	mmol/L	Measured by CHO-POD analysis on a Beckman Coulter AU5800	http://biobank.ctsu.ox.ac.uk/showcase/field.cgi?id=30690
Cholesterol	14	281143	0.476924	0.0129328	5.59e-297	1.68301e-295	Lab test > Blood biochemistry	Biological samples > Assay results > Blood assays > Blood biochemistry	30690	Continuous	1.432	13.719	mmol/L	Measured by CHO-POD analysis on a Beckman Coulter AU5800	http://biobank.ctsu.ox.ac.uk/showcase/field.cgi?id=30690
Cholesterol	15	281143	-0.295392	0.0140345	2.87e-98	2.63475e-97	Lab test > Blood biochemistry	Biological samples > Assay results > Blood assays > Blood biochemistry	30690	Continuous	1.432	13.719	mmol/L	Measured by CHO-POD analysis on a Beckman Coulter AU5800	http://biobank.ctsu.ox.ac.uk/showcase/field.cgi?id=30690
Cholesterol	16	281143	-0.344722	0.011831	2.3e-186	4.10191e-185	Lab test > Blood biochemistry	Biological samples > Assay results > Blood assays > Blood biochemistry	30690	Continuous	1.432	13.719	mmol/L	Measured by CHO-POD analysis on a Beckman Coulter AU5800	http://biobank.ctsu.ox.ac.uk/showcase/field.cgi?id=30690
Cholesterol	17	281143	-0.804241	0.0114812	0	0	Lab test > Blood biochemistry	Biological samples > Assay results > Blood assays > Blood biochemistry	30690	Continuous	1.432	13.719	mmol/L	Measured by CHO-POD analysis on a Beckman Coulter AU5800	http://biobank.ctsu.ox.ac.uk/showcase/field.cgi?id=30690
Cholesterol	18	281143	0.29916	0.00898846	2.05e-242	4.86441e-241	Lab test > Blood biochemistry	Biological samples > Assay results > Blood assays > Blood biochemistry	30690	Continuous	1.432	13.719	mmol/L	Measured by CHO-POD analysis on a Beckman Coulter AU5800	http://biobank.ctsu.ox.ac.uk/showcase/field.cgi?id=30690
Cholesterol	19	281143	-0.164484	0.00701539	1.89e-121	2.07529e-120	Lab test > Blood biochemistry	Biological samples > Assay results > Blood assays > Blood biochemistry	30690	Continuous	1.432	13.719	mmol/L	Measured by CHO-POD analysis on a Beckman Coulter AU5800	http://biobank.ctsu.ox.ac.uk/showcase/field.cgi?id=30690
Cholesterol	20	281143	0.00183334	7.24e-05	2.1e-141	2.64865e-140	Lab test > Blood biochemistry	Biological samples > Assay results > Blood assays > Blood biochemistry	30690	Continuous	1.432	13.719	mmol/L	Measured by CHO-POD analysis on a Beckman Coulter AU5800	http://biobank.ctsu.ox.ac.uk/showcase/field.cgi?id=30690
Creatinine	1	281002	-1.24316	0.0997297	1.18e-35	5.1625e-35	Lab test > Blood biochemistry	Biological samples > Assay results > Blood assays > Blood biochemistry	30700	Continuous	10.8	1499.3	umol/L	Measured by enzymatic analysis on a Beckman Coulter AU5800	http://biobank.ctsu.ox.ac.uk/showcase/field.cgi?id=30700
Creatinine	2	281002	1.64869	0.0825032	8.87e-89	7.32625e-88	Lab test > Blood biochemistry	Biological samples > Assay results > Blood assays > Blood biochemistry	30700	Continuous	10.8	1499.3	umol/L	Measured by enzymatic analysis on a Beckman Coulter AU5800	http://biobank.ctsu.ox.ac.uk/showcase/field.cgi?id=30700
Creatinine	3	281002	2.52443	0.109374	9.33e-118	1.00477e-116	Lab test > Blood biochemistry	Biological samples > Assay results > Blood assays > Blood biochemistry	30700	Continuous	10.8	1499.3	umol/L	Measured by enzymatic analysis on a Beckman Coulter AU5800	http://biobank.ctsu.ox.ac.uk/showcase/field.cgi?id=30700
Creatinine	4	281002	1.24372	0.0917749	7.96e-42	3.8494e-41	Lab test > Blood biochemistry	Biological samples > Assay results > Blood assays > Blood biochemistry	30700	Continuous	10.8	1499.3	umol/L	Measured by enzymatic analysis on a Beckman Coulter AU5800	http://biobank.ctsu.ox.ac.uk/showcase/field.cgi?id=30700
Creatinine	5	281002	3.51404	0.109601	3.81e-225	8.14351e-224	Lab test > Blood biochemistry	Biological samples > Assay results > Blood assays > Blood biochemistry	30700	Continuous	10.8	1499.3	umol/L	Measured by enzymatic analysis on a Beckman Coulter AU5800	http://biobank.ctsu.ox.ac.uk/showcase/field.cgi?id=30700
Creatinine	6	281002	0.0401074	0.0869144	0.64447	0.674586	Lab test > Blood biochemistry	Biological samples > Assay results > Blood assays > Blood biochemistry	30700	Continuous	10.8	1499.3	umol/L	Measured by enzymatic analysis on a Beckman Coulter AU5800	http://biobank.ctsu.ox.ac.uk/showcase/field.cgi?id=30700
Creatinine	7	281002	-0.710706	0.121141	4.45e-09	9.16851e-09	Lab test > Blood biochemistry	Biological samples > Assay results > Blood assays > Blood biochemistry	30700	Continuous	10.8	1499.3	umol/L	Measured by enzymatic analysis on a Beckman Coulter AU5800	http://biobank.ctsu.ox.ac.uk/showcase/field.cgi?id=30700
Creatinine	8	281002	-1.8052	0.121281	4.34e-50	2.3642e-49	Lab test > Blood biochemistry	Biological samples > Assay results > Blood assays > Blood biochemistry	30700	Continuous	10.8	1499.3	umol/L	Measured by enzymatic analysis on a Beckman Coulter AU5800	http://biobank.ctsu.ox.ac.uk/showcase/field.cgi?id=30700
Creatinine	9	281002	-0.0613161	0.102562	0.549944	0.584381	Lab test > Blood biochemistry	Biological samples > Assay results > Blood assays > Blood biochemistry	30700	Continuous	10.8	1499.3	umol/L	Measured by enzymatic analysis on a Beckman Coulter AU5800	http://biobank.ctsu.ox.ac.uk/showcase/field.cgi?id=30700
Creatinine	10	281002	0.911959	0.0905065	7.11e-24	2.41896e-23	Lab test > Blood biochemistry	Biological samples > Assay results > Blood assays > Blood biochemistry	30700	Continuous	10.8	1499.3	umol/L	Measured by enzymatic analysis on a Beckman Coulter AU5800	http://biobank.ctsu.ox.ac.uk/showcase/field.cgi?id=30700
Creatinine	11	281002	-0.312317	0.113163	0.00578238	0.00784812	Lab test > Blood biochemistry	Biological samples > Assay results > Blood assays > Blood biochemistry	30700	Continuous	10.8	1499.3	umol/L	Measured by enzymatic analysis on a Beckman Coulter AU5800	http://biobank.ctsu.ox.ac.uk/showcase/field.cgi?id=30700
Creatinine	12	281002	-0.50962	0.1007	4.18e-07	7.72032e-07	Lab test > Blood biochemistry	Biological samples > Assay results > Blood assays > Blood biochemistry	30700	Continuous	10.8	1499.3	umol/L	Measured by enzymatic analysis on a Beckman Coulter AU5800	http://biobank.ctsu.ox.ac.uk/showcase/field.cgi?id=30700
Creatinine	13	281002	-0.730423	0.0933729	5.19e-15	1.34183e-14	Lab test > Blood biochemistry	Biological samples > Assay results > Blood assays > Blood biochemistry	30700	Continuous	10.8	1499.3	umol/L	Measured by enzymatic analysis on a Beckman Coulter AU5800	http://biobank.ctsu.ox.ac.uk/showcase/field.cgi?id=30700
Creatinine	14	281002	-0.659352	0.109654	1.82e-09	3.81437e-09	Lab test > Blood biochemistry	Biological samples > Assay results > Blood assays > Blood biochemistry	30700	Continuous	10.8	1499.3	umol/L	Measured by enzymatic analysis on a Beckman Coulter AU5800	http://biobank.ctsu.ox.ac.uk/showcase/field.cgi?id=30700
Creatinine	15	281002	-0.360823	0.118799	0.00238752	0.00336609	Lab test > Blood biochemistry	Biological samples > Assay results > Blood assays > Blood biochemistry	30700	Continuous	10.8	1499.3	umol/L	Measured by enzymatic analysis on a Beckman Coulter AU5800	http://biobank.ctsu.ox.ac.uk/showcase/field.cgi?id=30700
Creatinine	16	281002	1.03451	0.100209	5.57e-25	1.95194e-24	Lab test > Blood biochemistry	Biological samples > Assay results > Blood assays > Blood biochemistry	30700	Continuous	10.8	1499.3	umol/L	Measured by enzymatic analysis on a Beckman Coulter AU5800	http://biobank.ctsu.ox.ac.uk/showcase/field.cgi?id=30700
Creatinine	17	281002	1.77645	0.0979098	1.59e-73	1.13862e-72	Lab test > Blood biochemistry	Biological samples > Assay results > Blood assays > Blood biochemistry	30700	Continuous	10.8	1499.3	umol/L	Measured by enzymatic analysis on a Beckman Coulter AU5800	http://biobank.ctsu.ox.ac.uk/showcase/field.cgi?id=30700
Creatinine	18	281002	-0.747878	0.0761623	9.36e-23	3.07606e-22	Lab test > Blood biochemistry	Biological samples > Assay results > Blood assays > Blood biochemistry	30700	Continuous	10.8	1499.3	umol/L	Measured by enzymatic analysis on a Beckman Coulter AU5800	http://biobank.ctsu.ox.ac.uk/showcase/field.cgi?id=30700
Creatinine	19	281002	0.517261	0.0593933	3.08e-18	8.88157e-18	Lab test > Blood biochemistry	Biological samples > Assay results > Blood assays > Blood biochemistry	30700	Continuous	10.8	1499.3	umol/L	Measured by enzymatic analysis on a Beckman Coulter AU5800	http://biobank.ctsu.ox.ac.uk/showcase/field.cgi?id=30700
Creatinine	20	281002	-0.000870252	0.000612952	0.155675	0.180868	Lab test > Blood biochemistry	Biological samples > Assay results > Blood assays > Blood biochemistry	30700	Continuous	10.8	1499.3	umol/L	Measured by enzymatic analysis on a Beckman Coulter AU5800	http://biobank.ctsu.ox.ac.uk/showcase/field.cgi?id=30700
C-reactive protein	1	280545	-0.22338	0.0194817	1.98e-30	7.85269e-30	Lab test > Blood biochemistry	Biological samples > Assay results > Blood assays > Blood biochemistry	30710	Continuous	0.08	79.95	mg/L	Measured by immunoturbidimetric - high sensitivity analysis on a Beckman Coulter AU5800	http://biobank.ctsu.ox.ac.uk/showcase/field.cgi?id=30710
C-reactive protein	2	280545	-0.0931131	0.0161264	7.75e-09	1.57133e-08	Lab test > Blood biochemistry	Biological samples > Assay results > Blood assays > Blood biochemistry	30710	Continuous	0.08	79.95	mg/L	Measured by immunoturbidimetric - high sensitivity analysis on a Beckman Coulter AU5800	http://biobank.ctsu.ox.ac.uk/showcase/field.cgi?id=30710
C-reactive protein	3	280545	0.587781	0.0213537	1.43e-166	2.2e-165	Lab test > Blood biochemistry	Biological samples > Assay results > Blood assays > Blood biochemistry	30710	Continuous	0.08	79.95	mg/L	Measured by immunoturbidimetric - high sensitivity analysis on a Beckman Coulter AU5800	http://biobank.ctsu.ox.ac.uk/showcase/field.cgi?id=30710
C-reactive protein	4	280545	-0.158018	0.0179328	1.24e-18	3.628e-18	Lab test > Blood biochemistry	Biological samples > Assay results > Blood assays > Blood biochemistry	30710	Continuous	0.08	79.95	mg/L	Measured by immunoturbidimetric - high sensitivity analysis on a Beckman Coulter AU5800	http://biobank.ctsu.ox.ac.uk/showcase/field.cgi?id=30710
C-reactive protein	5	280545	0.0859872	0.0214484	6.1e-05	9.7433e-05	Lab test > Blood biochemistry	Biological samples > Assay results > Blood assays > Blood biochemistry	30710	Continuous	0.08	79.95	mg/L	Measured by immunoturbidimetric - high sensitivity analysis on a Beckman Coulter AU5800	http://biobank.ctsu.ox.ac.uk/showcase/field.cgi?id=30710
C-reactive protein	6	280545	0.041117	0.0169758	0.0154322	0.0201164	Lab test > Blood biochemistry	Biological samples > Assay results > Blood assays > Blood biochemistry	30710	Continuous	0.08	79.95	mg/L	Measured by immunoturbidimetric - high sensitivity analysis on a Beckman Coulter AU5800	http://biobank.ctsu.ox.ac.uk/showcase/field.cgi?id=30710
C-reactive protein	7	280545	0.106601	0.023664	6.65e-06	1.1326e-05	Lab test > Blood biochemistry	Biological samples > Assay results > Blood assays > Blood biochemistry	30710	Continuous	0.08	79.95	mg/L	Measured by immunoturbidimetric - high sensitivity analysis on a Beckman Coulter AU5800	http://biobank.ctsu.ox.ac.uk/showcase/field.cgi?id=30710
C-reactive protein	8	280545	-0.137784	0.0236994	6.11e-09	1.24967e-08	Lab test > Blood biochemistry	Biological samples > Assay results > Blood assays > Blood biochemistry	30710	Continuous	0.08	79.95	mg/L	Measured by immunoturbidimetric - high sensitivity analysis on a Beckman Coulter AU5800	http://biobank.ctsu.ox.ac.uk/showcase/field.cgi?id=30710
C-reactive protein	9	280545	0.487466	0.020016	7.23e-131	8.54177e-130	Lab test > Blood biochemistry	Biological samples > Assay results > Blood assays > Blood biochemistry	30710	Continuous	0.08	79.95	mg/L	Measured by immunoturbidimetric - high sensitivity analysis on a Beckman Coulter AU5800	http://biobank.ctsu.ox.ac.uk/showcase/field.cgi?id=30710
C-reactive protein	10	280545	-0.00551593	0.0176845	0.755111	0.778525	Lab test > Blood biochemistry	Biological samples > Assay results > Blood assays > Blood biochemistry	30710	Continuous	0.08	79.95	mg/L	Measured by immunoturbidimetric - high sensitivity analysis on a Beckman Coulter AU5800	http://biobank.ctsu.ox.ac.uk/showcase/field.cgi?id=30710
C-reactive protein	11	280545	-0.00687084	0.0221061	0.755944	0.77875	Lab test > Blood biochemistry	Biological samples > Assay results > Blood assays > Blood biochemistry	30710	Continuous	0.08	79.95	mg/L	Measured by immunoturbidimetric - high sensitivity analysis on a Beckman Coulter AU5800	http://biobank.ctsu.ox.ac.uk/showcase/field.cgi?id=30710
C-reactive protein	12	280545	0.030152	0.0196705	0.125314	0.147243	Lab test > Blood biochemistry	Biological samples > Assay results > Blood assays > Blood biochemistry	30710	Continuous	0.08	79.95	mg/L	Measured by immunoturbidimetric - high sensitivity analysis on a Beckman Coulter AU5800	http://biobank.ctsu.ox.ac.uk/showcase/field.cgi?id=30710
C-reactive protein	13	280545	-0.0252746	0.0182424	0.165905	0.192036	Lab test > Blood biochemistry	Biological samples > Assay results > Blood assays > Blood biochemistry	30710	Continuous	0.08	79.95	mg/L	Measured by immunoturbidimetric - high sensitivity analysis on a Beckman Coulter AU5800	http://biobank.ctsu.ox.ac.uk/showcase/field.cgi?id=30710
C-reactive protein	14	280545	0.104883	0.0214209	9.77e-07	1.76947e-06	Lab test > Blood biochemistry	Biological samples > Assay results > Blood assays > Blood biochemistry	30710	Continuous	0.08	79.95	mg/L	Measured by immunoturbidimetric - high sensitivity analysis on a Beckman Coulter AU5800	http://biobank.ctsu.ox.ac.uk/showcase/field.cgi?id=30710
C-reactive protein	15	280545	-0.458922	0.023194	4.49e-87	3.65465e-86	Lab test > Blood biochemistry	Biological samples > Assay results > Blood assays > Blood biochemistry	30710	Continuous	0.08	79.95	mg/L	Measured by immunoturbidimetric - high sensitivity analysis on a Beckman Coulter AU5800	http://biobank.ctsu.ox.ac.uk/showcase/field.cgi?id=30710
C-reactive protein	16	280545	0.33154	0.0195713	2.45e-64	1.59907e-63	Lab test > Blood biochemistry	Biological samples > Assay results > Blood assays > Blood biochemistry	30710	Continuous	0.08	79.95	mg/L	Measured by immunoturbidimetric - high sensitivity analysis on a Beckman Coulter AU5800	http://biobank.ctsu.ox.ac.uk/showcase/field.cgi?id=30710
C-reactive protein	17	280545	0.629488	0.0190999	9.39e-238	2.13756e-236	Lab test > Blood biochemistry	Biological samples > Assay results > Blood assays > Blood biochemistry	30710	Continuous	0.08	79.95	mg/L	Measured by immunoturbidimetric - high sensitivity analysis on a Beckman Coulter AU5800	http://biobank.ctsu.ox.ac.uk/showcase/field.cgi?id=30710
C-reactive protein	18	280545	0.0788549	0.0148812	1.17e-07	2.2377e-07	Lab test > Blood biochemistry	Biological samples > Assay results > Blood assays > Blood biochemistry	30710	Continuous	0.08	79.95	mg/L	Measured by immunoturbidimetric - high sensitivity analysis on a Beckman Coulter AU5800	http://biobank.ctsu.ox.ac.uk/showcase/field.cgi?id=30710
C-reactive protein	19	280545	0.0305311	0.0116017	0.00849889	0.0113427	Lab test > Blood biochemistry	Biological samples > Assay results > Blood assays > Blood biochemistry	30710	Continuous	0.08	79.95	mg/L	Measured by immunoturbidimetric - high sensitivity analysis on a Beckman Coulter AU5800	http://biobank.ctsu.ox.ac.uk/showcase/field.cgi?id=30710
C-reactive protein	20	280545	-0.000297739	0.00011973	0.0128921	0.0169554	Lab test > Blood biochemistry	Biological samples > Assay results > Blood assays > Blood biochemistry	30710	Continuous	0.08	79.95	mg/L	Measured by immunoturbidimetric - high sensitivity analysis on a Beckman Coulter AU5800	http://biobank.ctsu.ox.ac.uk/showcase/field.cgi?id=30710
Cystatin C	1	281127	-1.05956	0.0465883	2.13e-114	2.2171e-113	Lab test > Blood biochemistry	Biological samples > Assay results > Blood assays > Blood biochemistry	30720	Continuous	0.295	7.487	mg/L	Measured by latex enhanced immunoturbidimetric analysis on a Siemens ADVIA 1800	http://biobank.ctsu.ox.ac.uk/showcase/field.cgi?id=30720
Cystatin C	2	281127	0.48972	0.0385758	6.45e-37	2.90821e-36	Lab test > Blood biochemistry	Biological samples > Assay results > Blood assays > Blood biochemistry	30720	Continuous	0.295	7.487	mg/L	Measured by latex enhanced immunoturbidimetric analysis on a Siemens ADVIA 1800	http://biobank.ctsu.ox.ac.uk/showcase/field.cgi?id=30720
Cystatin C	3	281127	2.80219	0.0508973	0	0	Lab test > Blood biochemistry	Biological samples > Assay results > Blood assays > Blood biochemistry	30720	Continuous	0.295	7.487	mg/L	Measured by latex enhanced immunoturbidimetric analysis on a Siemens ADVIA 1800	http://biobank.ctsu.ox.ac.uk/showcase/field.cgi?id=30720
Cystatin C	4	281127	-0.0796664	0.0429144	0.0633972	0.0776519	Lab test > Blood biochemistry	Biological samples > Assay results > Blood assays > Blood biochemistry	30720	Continuous	0.295	7.487	mg/L	Measured by latex enhanced immunoturbidimetric analysis on a Siemens ADVIA 1800	http://biobank.ctsu.ox.ac.uk/showcase/field.cgi?id=30720
Cystatin C	5	281127	2.11754	0.0511688	0	0	Lab test > Blood biochemistry	Biological samples > Assay results > Blood assays > Blood biochemistry	30720	Continuous	0.295	7.487	mg/L	Measured by latex enhanced immunoturbidimetric analysis on a Siemens ADVIA 1800	http://biobank.ctsu.ox.ac.uk/showcase/field.cgi?id=30720
Cystatin C	6	281127	0.245711	0.0406276	1.47e-09	3.09241e-09	Lab test > Blood biochemistry	Biological samples > Assay results > Blood assays > Blood biochemistry	30720	Continuous	0.295	7.487	mg/L	Measured by latex enhanced immunoturbidimetric analysis on a Siemens ADVIA 1800	http://biobank.ctsu.ox.ac.uk/showcase/field.cgi?id=30720
Cystatin C	7	281127	-0.828509	0.056609	1.73e-48	9.1569e-48	Lab test > Blood biochemistry	Biological samples > Assay results > Blood assays > Blood biochemistry	30720	Continuous	0.295	7.487	mg/L	Measured by latex enhanced immunoturbidimetric analysis on a Siemens ADVIA 1800	http://biobank.ctsu.ox.ac.uk/showcase/field.cgi?id=30720
Cystatin C	8	281127	-0.681659	0.0567012	2.78e-33	1.17053e-32	Lab test > Blood biochemistry	Biological samples > Assay results > Blood assays > Blood biochemistry	30720	Continuous	0.295	7.487	mg/L	Measured by latex enhanced immunoturbidimetric analysis on a Siemens ADVIA 1800	http://biobank.ctsu.ox.ac.uk/showcase/field.cgi?id=30720
Cystatin C	9	281127	1.11219	0.0478968	3.66e-119	3.95676e-118	Lab test > Blood biochemistry	Biological samples > Assay results > Blood assays > Blood biochemistry	30720	Continuous	0.295	7.487	mg/L	Measured by latex enhanced immunoturbidimetric analysis on a Siemens ADVIA 1800	http://biobank.ctsu.ox.ac.uk/showcase/field.cgi?id=30720
Cystatin C	10	281127	0.433864	0.0423042	1.13e-24	3.92069e-24	Lab test > Blood biochemistry	Biological samples > Assay results > Blood assays > Blood biochemistry	30720	Continuous	0.295	7.487	mg/L	Measured by latex enhanced immunoturbidimetric analysis on a Siemens ADVIA 1800	http://biobank.ctsu.ox.ac.uk/showcase/field.cgi?id=30720
Cystatin C	11	281127	-0.417442	0.0528937	2.98e-15	7.79813e-15	Lab test > Blood biochemistry	Biological samples > Assay results > Blood assays > Blood biochemistry	30720	Continuous	0.295	7.487	mg/L	Measured by latex enhanced immunoturbidimetric analysis on a Siemens ADVIA 1800	http://biobank.ctsu.ox.ac.uk/showcase/field.cgi?id=30720
Cystatin C	12	281127	-0.513678	0.0470637	9.95e-28	3.71963e-27	Lab test > Blood biochemistry	Biological samples > Assay results > Blood assays > Blood biochemistry	30720	Continuous	0.295	7.487	mg/L	Measured by latex enhanced immunoturbidimetric analysis on a Siemens ADVIA 1800	http://biobank.ctsu.ox.ac.uk/showcase/field.cgi?id=30720
Cystatin C	13	281127	-0.528279	0.0436437	1.02e-33	4.32727e-33	Lab test > Blood biochemistry	Biological samples > Assay results > Blood assays > Blood biochemistry	30720	Continuous	0.295	7.487	mg/L	Measured by latex enhanced immunoturbidimetric analysis on a Siemens ADVIA 1800	http://biobank.ctsu.ox.ac.uk/showcase/field.cgi?id=30720
Cystatin C	14	281127	-0.102199	0.05126	0.0461818	0.0573687	Lab test > Blood biochemistry	Biological samples > Assay results > Blood assays > Blood biochemistry	30720	Continuous	0.295	7.487	mg/L	Measured by latex enhanced immunoturbidimetric analysis on a Siemens ADVIA 1800	http://biobank.ctsu.ox.ac.uk/showcase/field.cgi?id=30720
Cystatin C	15	281127	-1.47455	0.0554637	1.55e-155	2.19192e-154	Lab test > Blood biochemistry	Biological samples > Assay results > Blood assays > Blood biochemistry	30720	Continuous	0.295	7.487	mg/L	Measured by latex enhanced immunoturbidimetric analysis on a Siemens ADVIA 1800	http://biobank.ctsu.ox.ac.uk/showcase/field.cgi?id=30720
Cystatin C	16	281127	1.66193	0.0467472	3.26e-276	8.94902e-275	Lab test > Blood biochemistry	Biological samples > Assay results > Blood assays > Blood biochemistry	30720	Continuous	0.295	7.487	mg/L	Measured by latex enhanced immunoturbidimetric analysis on a Siemens ADVIA 1800	http://biobank.ctsu.ox.ac.uk/showcase/field.cgi?id=30720
Cystatin C	17	281127	2.42613	0.0455661	0	0	Lab test > Blood biochemistry	Biological samples > Assay results > Blood assays > Blood biochemistry	30720	Continuous	0.295	7.487	mg/L	Measured by latex enhanced immunoturbidimetric analysis on a Siemens ADVIA 1800	http://biobank.ctsu.ox.ac.uk/showcase/field.cgi?id=30720
Cystatin C	18	281127	-0.290826	0.035608	3.16e-16	8.56534e-16	Lab test > Blood biochemistry	Biological samples > Assay results > Blood assays > Blood biochemistry	30720	Continuous	0.295	7.487	mg/L	Measured by latex enhanced immunoturbidimetric analysis on a Siemens ADVIA 1800	http://biobank.ctsu.ox.ac.uk/showcase/field.cgi?id=30720
Cystatin C	19	281127	0.265321	0.0277591	1.21e-21	3.872e-21	Lab test > Blood biochemistry	Biological samples > Assay results > Blood assays > Blood biochemistry	30720	Continuous	0.295	7.487	mg/L	Measured by latex enhanced immunoturbidimetric analysis on a Siemens ADVIA 1800	http://biobank.ctsu.ox.ac.uk/showcase/field.cgi?id=30720
Cystatin C	20	281127	-0.000795839	0.000286508	0.0054746	0.00744843	Lab test > Blood biochemistry	Biological samples > Assay results > Blood assays > Blood biochemistry	30720	Continuous	0.295	7.487	mg/L	Measured by latex enhanced immunoturbidimetric analysis on a Siemens ADVIA 1800	http://biobank.ctsu.ox.ac.uk/showcase/field.cgi?id=30720
Gamma glutamyltransferase	1	281002	-0.307772	0.0299897	1.05e-24	3.64764e-24	Lab test > Blood biochemistry	Biological samples > Assay results > Blood assays > Blood biochemistry	30730	Continuous	5	1167.2	U/L	Measured by IFCC analysis on a Beckman Coulter AU5800	http://biobank.ctsu.ox.ac.uk/showcase/field.cgi?id=30730
Gamma glutamyltransferase	2	281002	0.093346	0.0248244	0.000169779	0.000261774	Lab test > Blood biochemistry	Biological samples > Assay results > Blood assays > Blood biochemistry	30730	Continuous	5	1167.2	U/L	Measured by IFCC analysis on a Beckman Coulter AU5800	http://biobank.ctsu.ox.ac.uk/showcase/field.cgi?id=30730
Gamma glutamyltransferase	3	281002	0.963746	0.0328672	1.04e-188	1.89091e-187	Lab test > Blood biochemistry	Biological samples > Assay results > Blood assays > Blood biochemistry	30730	Continuous	5	1167.2	U/L	Measured by IFCC analysis on a Beckman Coulter AU5800	http://biobank.ctsu.ox.ac.uk/showcase/field.cgi?id=30730
Gamma glutamyltransferase	4	281002	-0.239724	0.0276026	3.81e-18	1.09528e-17	Lab test > Blood biochemistry	Biological samples > Assay results > Blood assays > Blood biochemistry	30730	Continuous	5	1167.2	U/L	Measured by IFCC analysis on a Beckman Coulter AU5800	http://biobank.ctsu.ox.ac.uk/showcase/field.cgi?id=30730
Gamma glutamyltransferase	5	281002	0.300155	0.0330123	9.76e-20	2.94483e-19	Lab test > Blood biochemistry	Biological samples > Assay results > Blood assays > Blood biochemistry	30730	Continuous	5	1167.2	U/L	Measured by IFCC analysis on a Beckman Coulter AU5800	http://biobank.ctsu.ox.ac.uk/showcase/field.cgi?id=30730
Gamma glutamyltransferase	6	281002	-0.0221789	0.026134	0.39607	0.431181	Lab test > Blood biochemistry	Biological samples > Assay results > Blood assays > Blood biochemistry	30730	Continuous	5	1167.2	U/L	Measured by IFCC analysis on a Beckman Coulter AU5800	http://biobank.ctsu.ox.ac.uk/showcase/field.cgi?id=30730
Gamma glutamyltransferase	7	281002	-0.47241	0.0364154	1.79e-38	8.29801e-38	Lab test > Blood biochemistry	Biological samples > Assay results > Blood assays > Blood biochemistry	30730	Continuous	5	1167.2	U/L	Measured by IFCC analysis on a Beckman Coulter AU5800	http://biobank.ctsu.ox.ac.uk/showcase/field.cgi?id=30730
Gamma glutamyltransferase	8	281002	0.32046	0.0364758	1.56e-18	4.52642e-18	Lab test > Blood biochemistry	Biological samples > Assay results > Blood assays > Blood biochemistry	30730	Continuous	5	1167.2	U/L	Measured by IFCC analysis on a Beckman Coulter AU5800	http://biobank.ctsu.ox.ac.uk/showcase/field.cgi?id=30730
Gamma glutamyltransferase	9	281002	0.556547	0.0308198	7.49e-73	5.33639e-72	Lab test > Blood biochemistry	Biological samples > Assay results > Blood assays > Blood biochemistry	30730	Continuous	5	1167.2	U/L	Measured by IFCC analysis on a Beckman Coulter AU5800	http://biobank.ctsu.ox.ac.uk/showcase/field.cgi?id=30730
Gamma glutamyltransferase	10	281002	-0.0279581	0.0272201	0.30437	0.338189	Lab test > Blood biochemistry	Biological samples > Assay results > Blood assays > Blood biochemistry	30730	Continuous	5	1167.2	U/L	Measured by IFCC analysis on a Beckman Coulter AU5800	http://biobank.ctsu.ox.ac.uk/showcase/field.cgi?id=30730
Gamma glutamyltransferase	11	281002	-0.755672	0.0339955	2.26e-109	2.25196e-108	Lab test > Blood biochemistry	Biological samples > Assay results > Blood assays > Blood biochemistry	30730	Continuous	5	1167.2	U/L	Measured by IFCC analysis on a Beckman Coulter AU5800	http://biobank.ctsu.ox.ac.uk/showcase/field.cgi?id=30730
Gamma glutamyltransferase	12	281002	-0.266271	0.0302762	1.44e-18	4.19127e-18	Lab test > Blood biochemistry	Biological samples > Assay results > Blood assays > Blood biochemistry	30730	Continuous	5	1167.2	U/L	Measured by IFCC analysis on a Beckman Coulter AU5800	http://biobank.ctsu.ox.ac.uk/showcase/field.cgi?id=30730
Gamma glutamyltransferase	13	281002	-0.128633	0.0280807	4.63e-06	7.97785e-06	Lab test > Blood biochemistry	Biological samples > Assay results > Blood assays > Blood biochemistry	30730	Continuous	5	1167.2	U/L	Measured by IFCC analysis on a Beckman Coulter AU5800	http://biobank.ctsu.ox.ac.uk/showcase/field.cgi?id=30730
Gamma glutamyltransferase	14	281002	0.224023	0.0329688	1.09e-11	2.44747e-11	Lab test > Blood biochemistry	Biological samples > Assay results > Blood assays > Blood biochemistry	30730	Continuous	5	1167.2	U/L	Measured by IFCC analysis on a Beckman Coulter AU5800	http://biobank.ctsu.ox.ac.uk/showcase/field.cgi?id=30730
Gamma glutamyltransferase	15	281002	-0.674142	0.0356976	1.7e-79	1.297e-78	Lab test > Blood biochemistry	Biological samples > Assay results > Blood assays > Blood biochemistry	30730	Continuous	5	1167.2	U/L	Measured by IFCC analysis on a Beckman Coulter AU5800	http://biobank.ctsu.ox.ac.uk/showcase/field.cgi?id=30730
Gamma glutamyltransferase	16	281002	0.560123	0.0301183	3.75e-77	2.79255e-76	Lab test > Blood biochemistry	Biological samples > Assay results > Blood assays > Blood biochemistry	30730	Continuous	5	1167.2	U/L	Measured by IFCC analysis on a Beckman Coulter AU5800	http://biobank.ctsu.ox.ac.uk/showcase/field.cgi?id=30730
Gamma glutamyltransferase	17	281002	0.787288	0.0294205	1.5e-157	2.16495e-156	Lab test > Blood biochemistry	Biological samples > Assay results > Blood assays > Blood biochemistry	30730	Continuous	5	1167.2	U/L	Measured by IFCC analysis on a Beckman Coulter AU5800	http://biobank.ctsu.ox.ac.uk/showcase/field.cgi?id=30730
Gamma glutamyltransferase	18	281002	-0.0078754	0.0229057	0.730983	0.756096	Lab test > Blood biochemistry	Biological samples > Assay results > Blood assays > Blood biochemistry	30730	Continuous	5	1167.2	U/L	Measured by IFCC analysis on a Beckman Coulter AU5800	http://biobank.ctsu.ox.ac.uk/showcase/field.cgi?id=30730
Gamma glutamyltransferase	19	281002	0.0439089	0.0178595	0.0139498	0.0182863	Lab test > Blood biochemistry	Biological samples > Assay results > Blood assays > Blood biochemistry	30730	Continuous	5	1167.2	U/L	Measured by IFCC analysis on a Beckman Coulter AU5800	http://biobank.ctsu.ox.ac.uk/showcase/field.cgi?id=30730
Gamma glutamyltransferase	20	281002	-0.00131091	0.000184281	1.13e-12	2.6633e-12	Lab test > Blood biochemistry	Biological samples > Assay results > Blood assays > Blood biochemistry	30730	Continuous	5	1167.2	U/L	Measured by IFCC analysis on a Beckman Coulter AU5800	http://biobank.ctsu.ox.ac.uk/showcase/field.cgi?id=30730
Glucose	1	258043	0.103605	0.0329001	0.001638	0.00234	Lab test > Blood biochemistry	Biological samples > Assay results > Blood assays > Blood biochemistry	30740	Continuous	1.005	36.813	mmol/L	Measured by hexokinase analysis on a Beckman Coulter AU5800	http://biobank.ctsu.ox.ac.uk/showcase/field.cgi?id=30740
Glucose	2	258043	0.389052	0.0272657	3.56e-46	1.8223e-45	Lab test > Blood biochemistry	Biological samples > Assay results > Blood assays > Blood biochemistry	30740	Continuous	1.005	36.813	mmol/L	Measured by hexokinase analysis on a Beckman Coulter AU5800	http://biobank.ctsu.ox.ac.uk/showcase/field.cgi?id=30740
Glucose	3	258043	1.46725	0.0360276	0	0	Lab test > Blood biochemistry	Biological samples > Assay results > Blood assays > Blood biochemistry	30740	Continuous	1.005	36.813	mmol/L	Measured by hexokinase analysis on a Beckman Coulter AU5800	http://biobank.ctsu.ox.ac.uk/showcase/field.cgi?id=30740
Glucose	4	258043	-0.285871	0.0302736	3.65e-21	1.1522e-20	Lab test > Blood biochemistry	Biological samples > Assay results > Blood assays > Blood biochemistry	30740	Continuous	1.005	36.813	mmol/L	Measured by hexokinase analysis on a Beckman Coulter AU5800	http://biobank.ctsu.ox.ac.uk/showcase/field.cgi?id=30740
Glucose	5	258043	0.762679	0.0362374	2.96e-98	2.7085e-97	Lab test > Blood biochemistry	Biological samples > Assay results > Blood assays > Blood biochemistry	30740	Continuous	1.005	36.813	mmol/L	Measured by hexokinase analysis on a Beckman Coulter AU5800	http://biobank.ctsu.ox.ac.uk/showcase/field.cgi?id=30740
Glucose	6	258043	1.84461	0.0284776	0	0	Lab test > Blood biochemistry	Biological samples > Assay results > Blood assays > Blood biochemistry	30740	Continuous	1.005	36.813	mmol/L	Measured by hexokinase analysis on a Beckman Coulter AU5800	http://biobank.ctsu.ox.ac.uk/showcase/field.cgi?id=30740
Glucose	7	258043	-1.43637	0.0399092	5.86e-283	1.6408e-281	Lab test > Blood biochemistry	Biological samples > Assay results > Blood assays > Blood biochemistry	30740	Continuous	1.005	36.813	mmol/L	Measured by hexokinase analysis on a Beckman Coulter AU5800	http://biobank.ctsu.ox.ac.uk/showcase/field.cgi?id=30740
Glucose	8	258043	-0.597059	0.0400093	2.45e-50	1.3451e-49	Lab test > Blood biochemistry	Biological samples > Assay results > Blood assays > Blood biochemistry	30740	Continuous	1.005	36.813	mmol/L	Measured by hexokinase analysis on a Beckman Coulter AU5800	http://biobank.ctsu.ox.ac.uk/showcase/field.cgi?id=30740
Glucose	9	258043	-0.447963	0.0337945	4.32e-40	2.05714e-39	Lab test > Blood biochemistry	Biological samples > Assay results > Blood assays > Blood biochemistry	30740	Continuous	1.005	36.813	mmol/L	Measured by hexokinase analysis on a Beckman Coulter AU5800	http://biobank.ctsu.ox.ac.uk/showcase/field.cgi?id=30740
Glucose	10	258043	-1.09181	0.0297886	2.44e-293	7.26809e-292	Lab test > Blood biochemistry	Biological samples > Assay results > Blood assays > Blood biochemistry	30740	Continuous	1.005	36.813	mmol/L	Measured by hexokinase analysis on a Beckman Coulter AU5800	http://biobank.ctsu.ox.ac.uk/showcase/field.cgi?id=30740
Glucose	11	258043	-1.17582	0.0372771	5.89e-218	1.2038e-216	Lab test > Blood biochemistry	Biological samples > Assay results > Blood assays > Blood biochemistry	30740	Continuous	1.005	36.813	mmol/L	Measured by hexokinase analysis on a Beckman Coulter AU5800	http://biobank.ctsu.ox.ac.uk/showcase/field.cgi?id=30740
Glucose	12	258043	-0.156709	0.033288	2.51e-06	4.41457e-06	Lab test > Blood biochemistry	Biological samples > Assay results > Blood assays > Blood biochemistry	30740	Continuous	1.005	36.813	mmol/L	Measured by hexokinase analysis on a Beckman Coulter AU5800	http://biobank.ctsu.ox.ac.uk/showcase/field.cgi?id=30740
Glucose	13	258043	-1.19362	0.0307338	0	0	Lab test > Blood biochemistry	Biological samples > Assay results > Blood assays > Blood biochemistry	30740	Continuous	1.005	36.813	mmol/L	Measured by hexokinase analysis on a Beckman Coulter AU5800	http://biobank.ctsu.ox.ac.uk/showcase/field.cgi?id=30740
Glucose	14	258043	-1.2011	0.0361021	3.5e-242	8.23529e-241	Lab test > Blood biochemistry	Biological samples > Assay results > Blood assays > Blood biochemistry	30740	Continuous	1.005	36.813	mmol/L	Measured by hexokinase analysis on a Beckman Coulter AU5800	http://biobank.ctsu.ox.ac.uk/showcase/field.cgi?id=30740
Glucose	15	258043	-0.735687	0.0391656	1.15e-78	8.65591e-78	Lab test > Blood biochemistry	Biological samples > Assay results > Blood assays > Blood biochemistry	30740	Continuous	1.005	36.813	mmol/L	Measured by hexokinase analysis on a Beckman Coulter AU5800	http://biobank.ctsu.ox.ac.uk/showcase/field.cgi?id=30740
Glucose	16	258043	2.61491	0.0326878	0	0	Lab test > Blood biochemistry	Biological samples > Assay results > Blood assays > Blood biochemistry	30740	Continuous	1.005	36.813	mmol/L	Measured by hexokinase analysis on a Beckman Coulter AU5800	http://biobank.ctsu.ox.ac.uk/showcase/field.cgi?id=30740
Glucose	17	258043	1.58997	0.0322328	0	0	Lab test > Blood biochemistry	Biological samples > Assay results > Blood assays > Blood biochemistry	30740	Continuous	1.005	36.813	mmol/L	Measured by hexokinase analysis on a Beckman Coulter AU5800	http://biobank.ctsu.ox.ac.uk/showcase/field.cgi?id=30740
Glucose	18	258043	-0.0353194	0.0251111	0.15957	0.185239	Lab test > Blood biochemistry	Biological samples > Assay results > Blood assays > Blood biochemistry	30740	Continuous	1.005	36.813	mmol/L	Measured by hexokinase analysis on a Beckman Coulter AU5800	http://biobank.ctsu.ox.ac.uk/showcase/field.cgi?id=30740
Glucose	19	258043	0.520352	0.0195555	8.68e-156	1.24636e-154	Lab test > Blood biochemistry	Biological samples > Assay results > Blood assays > Blood biochemistry	30740	Continuous	1.005	36.813	mmol/L	Measured by hexokinase analysis on a Beckman Coulter AU5800	http://biobank.ctsu.ox.ac.uk/showcase/field.cgi?id=30740
Glucose	20	258043	-0.00454623	0.000202134	6.5e-112	6.64234e-111	Lab test > Blood biochemistry	Biological samples > Assay results > Blood assays > Blood biochemistry	30740	Continuous	1.005	36.813	mmol/L	Measured by hexokinase analysis on a Beckman Coulter AU5800	http://biobank.ctsu.ox.ac.uk/showcase/field.cgi?id=30740
Glycated hemoglobin (HbA1c)	1	281187	0.535933	0.0828546	9.92e-11	2.16661e-10	Lab test > Blood biochemistry	Biological samples > Assay results > Blood assays > Blood biochemistry	30750	Continuous	15.2	515.2	mmol/mol	Measured by HPLC analysis on a Bio-Rad VARIANT II Turbo	http://biobank.ctsu.ox.ac.uk/showcase/field.cgi?id=30750
Glycated hemoglobin (HbA1c)	2	281187	0.861714	0.068514	2.88e-36	1.27595e-35	Lab test > Blood biochemistry	Biological samples > Assay results > Blood assays > Blood biochemistry	30750	Continuous	15.2	515.2	mmol/mol	Measured by HPLC analysis on a Bio-Rad VARIANT II Turbo	http://biobank.ctsu.ox.ac.uk/showcase/field.cgi?id=30750
Glycated hemoglobin (HbA1c)	3	281187	5.18069	0.0903743	0	0	Lab test > Blood biochemistry	Biological samples > Assay results > Blood assays > Blood biochemistry	30750	Continuous	15.2	515.2	mmol/mol	Measured by HPLC analysis on a Bio-Rad VARIANT II Turbo	http://biobank.ctsu.ox.ac.uk/showcase/field.cgi?id=30750
Glycated hemoglobin (HbA1c)	4	281187	-1.65575	0.076221	1.52e-104	1.44762e-103	Lab test > Blood biochemistry	Biological samples > Assay results > Blood assays > Blood biochemistry	30750	Continuous	15.2	515.2	mmol/mol	Measured by HPLC analysis on a Bio-Rad VARIANT II Turbo	http://biobank.ctsu.ox.ac.uk/showcase/field.cgi?id=30750
Glycated hemoglobin (HbA1c)	5	281187	2.77501	0.0910108	7.41e-204	1.46113e-202	Lab test > Blood biochemistry	Biological samples > Assay results > Blood assays > Blood biochemistry	30750	Continuous	15.2	515.2	mmol/mol	Measured by HPLC analysis on a Bio-Rad VARIANT II Turbo	http://biobank.ctsu.ox.ac.uk/showcase/field.cgi?id=30750
Glycated hemoglobin (HbA1c)	6	281187	5.87893	0.0714588	0	0	Lab test > Blood biochemistry	Biological samples > Assay results > Blood assays > Blood biochemistry	30750	Continuous	15.2	515.2	mmol/mol	Measured by HPLC analysis on a Bio-Rad VARIANT II Turbo	http://biobank.ctsu.ox.ac.uk/showcase/field.cgi?id=30750
Glycated hemoglobin (HbA1c)	7	281187	-4.24767	0.100282	0	0	Lab test > Blood biochemistry	Biological samples > Assay results > Blood assays > Blood biochemistry	30750	Continuous	15.2	515.2	mmol/mol	Measured by HPLC analysis on a Bio-Rad VARIANT II Turbo	http://biobank.ctsu.ox.ac.uk/showcase/field.cgi?id=30750
Glycated hemoglobin (HbA1c)	8	281187	-1.68584	0.10077	8.56e-63	5.48467e-62	Lab test > Blood biochemistry	Biological samples > Assay results > Blood assays > Blood biochemistry	30750	Continuous	15.2	515.2	mmol/mol	Measured by HPLC analysis on a Bio-Rad VARIANT II Turbo	http://biobank.ctsu.ox.ac.uk/showcase/field.cgi?id=30750
Glycated hemoglobin (HbA1c)	9	281187	-0.749042	0.0851889	1.47e-18	4.27414e-18	Lab test > Blood biochemistry	Biological samples > Assay results > Blood assays > Blood biochemistry	30750	Continuous	15.2	515.2	mmol/mol	Measured by HPLC analysis on a Bio-Rad VARIANT II Turbo	http://biobank.ctsu.ox.ac.uk/showcase/field.cgi?id=30750
Glycated hemoglobin (HbA1c)	10	281187	-3.66182	0.074887	0	0	Lab test > Blood biochemistry	Biological samples > Assay results > Blood assays > Blood biochemistry	30750	Continuous	15.2	515.2	mmol/mol	Measured by HPLC analysis on a Bio-Rad VARIANT II Turbo	http://biobank.ctsu.ox.ac.uk/showcase/field.cgi?id=30750
Glycated hemoglobin (HbA1c)	11	281187	-3.85579	0.0937193	0	0	Lab test > Blood biochemistry	Biological samples > Assay results > Blood assays > Blood biochemistry	30750	Continuous	15.2	515.2	mmol/mol	Measured by HPLC analysis on a Bio-Rad VARIANT II Turbo	http://biobank.ctsu.ox.ac.uk/showcase/field.cgi?id=30750
Glycated hemoglobin (HbA1c)	12	281187	-1.10345	0.0836522	1.02e-39	4.82432e-39	Lab test > Blood biochemistry	Biological samples > Assay results > Blood assays > Blood biochemistry	30750	Continuous	15.2	515.2	mmol/mol	Measured by HPLC analysis on a Bio-Rad VARIANT II Turbo	http://biobank.ctsu.ox.ac.uk/showcase/field.cgi?id=30750
Glycated hemoglobin (HbA1c)	13	281187	-3.77508	0.0772361	0	0	Lab test > Blood biochemistry	Biological samples > Assay results > Blood assays > Blood biochemistry	30750	Continuous	15.2	515.2	mmol/mol	Measured by HPLC analysis on a Bio-Rad VARIANT II Turbo	http://biobank.ctsu.ox.ac.uk/showcase/field.cgi?id=30750
Glycated hemoglobin (HbA1c)	14	281187	-3.41562	0.0908621	0	0	Lab test > Blood biochemistry	Biological samples > Assay results > Blood assays > Blood biochemistry	30750	Continuous	15.2	515.2	mmol/mol	Measured by HPLC analysis on a Bio-Rad VARIANT II Turbo	http://biobank.ctsu.ox.ac.uk/showcase/field.cgi?id=30750
Glycated hemoglobin (HbA1c)	15	281187	-2.77037	0.0985178	9.58e-174	1.5328e-172	Lab test > Blood biochemistry	Biological samples > Assay results > Blood assays > Blood biochemistry	30750	Continuous	15.2	515.2	mmol/mol	Measured by HPLC analysis on a Bio-Rad VARIANT II Turbo	http://biobank.ctsu.ox.ac.uk/showcase/field.cgi?id=30750
Glycated hemoglobin (HbA1c)	16	281187	8.58526	0.0816951	0	0	Lab test > Blood biochemistry	Biological samples > Assay results > Blood assays > Blood biochemistry	30750	Continuous	15.2	515.2	mmol/mol	Measured by HPLC analysis on a Bio-Rad VARIANT II Turbo	http://biobank.ctsu.ox.ac.uk/showcase/field.cgi?id=30750
Glycated hemoglobin (HbA1c)	17	281187	6.12089	0.0805539	0	0	Lab test > Blood biochemistry	Biological samples > Assay results > Blood assays > Blood biochemistry	30750	Continuous	15.2	515.2	mmol/mol	Measured by HPLC analysis on a Bio-Rad VARIANT II Turbo	http://biobank.ctsu.ox.ac.uk/showcase/field.cgi?id=30750
Glycated hemoglobin (HbA1c)	18	281187	-0.273359	0.0632538	1.55e-05	2.56198e-05	Lab test > Blood biochemistry	Biological samples > Assay results > Blood assays > Blood biochemistry	30750	Continuous	15.2	515.2	mmol/mol	Measured by HPLC analysis on a Bio-Rad VARIANT II Turbo	http://biobank.ctsu.ox.ac.uk/showcase/field.cgi?id=30750
Glycated hemoglobin (HbA1c)	19	281187	1.6207	0.0492585	5.82e-237	1.31419e-235	Lab test > Blood biochemistry	Biological samples > Assay results > Blood assays > Blood biochemistry	30750	Continuous	15.2	515.2	mmol/mol	Measured by HPLC analysis on a Bio-Rad VARIANT II Turbo	http://biobank.ctsu.ox.ac.uk/showcase/field.cgi?id=30750
Glycated hemoglobin (HbA1c)	20	281187	-0.011286	0.000508416	4.43e-109	4.38304e-108	Lab test > Blood biochemistry	Biological samples > Assay results > Blood assays > Blood biochemistry	30750	Continuous	15.2	515.2	mmol/mol	Measured by HPLC analysis on a Bio-Rad VARIANT II Turbo	http://biobank.ctsu.ox.ac.uk/showcase/field.cgi?id=30750
HDL cholesterol	1	258199	0.142853	0.013549	5.51e-26	1.96786e-25	Lab test > Blood biochemistry	Biological samples > Assay results > Blood assays > Blood biochemistry	30760	Continuous	0.219	4.401	mmol/L	Measured by enzyme immunoinhibition analysis on a Beckman Coulter AU5800	http://biobank.ctsu.ox.ac.uk/showcase/field.cgi?id=30760
HDL cholesterol	2	258199	-0.0203188	0.0112342	0.0705054	0.0857581	Lab test > Blood biochemistry	Biological samples > Assay results > Blood assays > Blood biochemistry	30760	Continuous	0.219	4.401	mmol/L	Measured by enzyme immunoinhibition analysis on a Beckman Coulter AU5800	http://biobank.ctsu.ox.ac.uk/showcase/field.cgi?id=30760
HDL cholesterol	3	258199	-0.33386	0.0148722	1.69e-111	1.72073e-110	Lab test > Blood biochemistry	Biological samples > Assay results > Blood assays > Blood biochemistry	30760	Continuous	0.219	4.401	mmol/L	Measured by enzyme immunoinhibition analysis on a Beckman Coulter AU5800	http://biobank.ctsu.ox.ac.uk/showcase/field.cgi?id=30760
HDL cholesterol	4	258199	0.000822389	0.0124717	0.947425	0.954584	Lab test > Blood biochemistry	Biological samples > Assay results > Blood assays > Blood biochemistry	30760	Continuous	0.219	4.401	mmol/L	Measured by enzyme immunoinhibition analysis on a Beckman Coulter AU5800	http://biobank.ctsu.ox.ac.uk/showcase/field.cgi?id=30760
HDL cholesterol	5	258199	-0.426401	0.0149145	1.72e-179	2.93659e-178	Lab test > Blood biochemistry	Biological samples > Assay results > Blood assays > Blood biochemistry	30760	Continuous	0.219	4.401	mmol/L	Measured by enzyme immunoinhibition analysis on a Beckman Coulter AU5800	http://biobank.ctsu.ox.ac.uk/showcase/field.cgi?id=30760
HDL cholesterol	6	258199	-0.3021	0.011809	3.65e-144	4.73148e-143	Lab test > Blood biochemistry	Biological samples > Assay results > Blood assays > Blood biochemistry	30760	Continuous	0.219	4.401	mmol/L	Measured by enzyme immunoinhibition analysis on a Beckman Coulter AU5800	http://biobank.ctsu.ox.ac.uk/showcase/field.cgi?id=30760
HDL cholesterol	7	258199	0.188097	0.0164767	3.54e-30	1.39606e-29	Lab test > Blood biochemistry	Biological samples > Assay results > Blood assays > Blood biochemistry	30760	Continuous	0.219	4.401	mmol/L	Measured by enzyme immunoinhibition analysis on a Beckman Coulter AU5800	http://biobank.ctsu.ox.ac.uk/showcase/field.cgi?id=30760
HDL cholesterol	8	258199	-0.0450635	0.0164865	0.00626969	0.00846847	Lab test > Blood biochemistry	Biological samples > Assay results > Blood assays > Blood biochemistry	30760	Continuous	0.219	4.401	mmol/L	Measured by enzyme immunoinhibition analysis on a Beckman Coulter AU5800	http://biobank.ctsu.ox.ac.uk/showcase/field.cgi?id=30760
HDL cholesterol	9	258199	-0.112921	0.0139233	5.07e-16	1.36238e-15	Lab test > Blood biochemistry	Biological samples > Assay results > Blood assays > Blood biochemistry	30760	Continuous	0.219	4.401	mmol/L	Measured by enzyme immunoinhibition analysis on a Beckman Coulter AU5800	http://biobank.ctsu.ox.ac.uk/showcase/field.cgi?id=30760
HDL cholesterol	10	258199	0.129879	0.0122997	4.65e-26	1.66284e-25	Lab test > Blood biochemistry	Biological samples > Assay results > Blood assays > Blood biochemistry	30760	Continuous	0.219	4.401	mmol/L	Measured by enzyme immunoinhibition analysis on a Beckman Coulter AU5800	http://biobank.ctsu.ox.ac.uk/showcase/field.cgi?id=30760
HDL cholesterol	11	258199	0.340409	0.0153688	1.34e-108	1.30732e-107	Lab test > Blood biochemistry	Biological samples > Assay results > Blood assays > Blood biochemistry	30760	Continuous	0.219	4.401	mmol/L	Measured by enzyme immunoinhibition analysis on a Beckman Coulter AU5800	http://biobank.ctsu.ox.ac.uk/showcase/field.cgi?id=30760
HDL cholesterol	12	258199	0.290401	0.0136979	1.15e-99	1.06271e-98	Lab test > Blood biochemistry	Biological samples > Assay results > Blood assays > Blood biochemistry	30760	Continuous	0.219	4.401	mmol/L	Measured by enzyme immunoinhibition analysis on a Beckman Coulter AU5800	http://biobank.ctsu.ox.ac.uk/showcase/field.cgi?id=30760
HDL cholesterol	13	258199	0.233338	0.012687	1.7e-75	1.23958e-74	Lab test > Blood biochemistry	Biological samples > Assay results > Blood assays > Blood biochemistry	30760	Continuous	0.219	4.401	mmol/L	Measured by enzyme immunoinhibition analysis on a Beckman Coulter AU5800	http://biobank.ctsu.ox.ac.uk/showcase/field.cgi?id=30760
HDL cholesterol	14	258199	-0.0681409	0.0149006	4.81e-06	8.27781e-06	Lab test > Blood biochemistry	Biological samples > Assay results > Blood assays > Blood biochemistry	30760	Continuous	0.219	4.401	mmol/L	Measured by enzyme immunoinhibition analysis on a Beckman Coulter AU5800	http://biobank.ctsu.ox.ac.uk/showcase/field.cgi?id=30760
HDL cholesterol	15	258199	-0.0250593	0.0161425	0.120572	0.141909	Lab test > Blood biochemistry	Biological samples > Assay results > Blood assays > Blood biochemistry	30760	Continuous	0.219	4.401	mmol/L	Measured by enzyme immunoinhibition analysis on a Beckman Coulter AU5800	http://biobank.ctsu.ox.ac.uk/showcase/field.cgi?id=30760
HDL cholesterol	16	258199	-0.540617	0.0135881	0	0	Lab test > Blood biochemistry	Biological samples > Assay results > Blood assays > Blood biochemistry	30760	Continuous	0.219	4.401	mmol/L	Measured by enzyme immunoinhibition analysis on a Beckman Coulter AU5800	http://biobank.ctsu.ox.ac.uk/showcase/field.cgi?id=30760
HDL cholesterol	17	258199	-0.633648	0.0132792	0	0	Lab test > Blood biochemistry	Biological samples > Assay results > Blood assays > Blood biochemistry	30760	Continuous	0.219	4.401	mmol/L	Measured by enzyme immunoinhibition analysis on a Beckman Coulter AU5800	http://biobank.ctsu.ox.ac.uk/showcase/field.cgi?id=30760
HDL cholesterol	18	258199	0.1517	0.0103386	1e-48	5.33333e-48	Lab test > Blood biochemistry	Biological samples > Assay results > Blood assays > Blood biochemistry	30760	Continuous	0.219	4.401	mmol/L	Measured by enzyme immunoinhibition analysis on a Beckman Coulter AU5800	http://biobank.ctsu.ox.ac.uk/showcase/field.cgi?id=30760
HDL cholesterol	19	258199	0.0534443	0.00806496	3.44e-11	7.62025e-11	Lab test > Blood biochemistry	Biological samples > Assay results > Blood assays > Blood biochemistry	30760	Continuous	0.219	4.401	mmol/L	Measured by enzyme immunoinhibition analysis on a Beckman Coulter AU5800	http://biobank.ctsu.ox.ac.uk/showcase/field.cgi?id=30760
HDL cholesterol	20	258199	0.000954315	8.33e-05	2.27e-30	8.9901e-30	Lab test > Blood biochemistry	Biological samples > Assay results > Blood assays > Blood biochemistry	30760	Continuous	0.219	4.401	mmol/L	Measured by enzyme immunoinhibition analysis on a Beckman Coulter AU5800	http://biobank.ctsu.ox.ac.uk/showcase/field.cgi?id=30760
IGF-1	1	279689	0.0161455	0.0247758	0.514618	0.549554	Lab test > Blood biochemistry	Biological samples > Assay results > Blood assays > Blood biochemistry	30770	Continuous	1.445	126.766	nmol/L	Measured by CLIA analysis on a DiaSorin Ltd. LIASON XL	http://biobank.ctsu.ox.ac.uk/showcase/field.cgi?id=30770
IGF-1	2	279689	0.122477	0.0205047	2.33e-09	4.86503e-09	Lab test > Blood biochemistry	Biological samples > Assay results > Blood assays > Blood biochemistry	30770	Continuous	1.445	126.766	nmol/L	Measured by CLIA analysis on a DiaSorin Ltd. LIASON XL	http://biobank.ctsu.ox.ac.uk/showcase/field.cgi?id=30770
IGF-1	3	279689	-0.250944	0.0271866	2.71e-20	8.31106e-20	Lab test > Blood biochemistry	Biological samples > Assay results > Blood assays > Blood biochemistry	30770	Continuous	1.445	126.766	nmol/L	Measured by CLIA analysis on a DiaSorin Ltd. LIASON XL	http://biobank.ctsu.ox.ac.uk/showcase/field.cgi?id=30770
IGF-1	4	279689	0.290852	0.0227981	2.89e-37	1.31151e-36	Lab test > Blood biochemistry	Biological samples > Assay results > Blood assays > Blood biochemistry	30770	Continuous	1.445	126.766	nmol/L	Measured by CLIA analysis on a DiaSorin Ltd. LIASON XL	http://biobank.ctsu.ox.ac.uk/showcase/field.cgi?id=30770
IGF-1	5	279689	-0.0544245	0.0272631	0.045906	0.0570514	Lab test > Blood biochemistry	Biological samples > Assay results > Blood assays > Blood biochemistry	30770	Continuous	1.445	126.766	nmol/L	Measured by CLIA analysis on a DiaSorin Ltd. LIASON XL	http://biobank.ctsu.ox.ac.uk/showcase/field.cgi?id=30770
IGF-1	6	279689	-0.0591622	0.0215853	0.00612819	0.00829334	Lab test > Blood biochemistry	Biological samples > Assay results > Blood assays > Blood biochemistry	30770	Continuous	1.445	126.766	nmol/L	Measured by CLIA analysis on a DiaSorin Ltd. LIASON XL	http://biobank.ctsu.ox.ac.uk/showcase/field.cgi?id=30770
IGF-1	7	279689	0.0823724	0.0300902	0.00619085	0.00836601	Lab test > Blood biochemistry	Biological samples > Assay results > Blood assays > Blood biochemistry	30770	Continuous	1.445	126.766	nmol/L	Measured by CLIA analysis on a DiaSorin Ltd. LIASON XL	http://biobank.ctsu.ox.ac.uk/showcase/field.cgi?id=30770
IGF-1	8	279689	-0.160689	0.0301317	9.67e-08	1.86089e-07	Lab test > Blood biochemistry	Biological samples > Assay results > Blood assays > Blood biochemistry	30770	Continuous	1.445	126.766	nmol/L	Measured by CLIA analysis on a DiaSorin Ltd. LIASON XL	http://biobank.ctsu.ox.ac.uk/showcase/field.cgi?id=30770
IGF-1	9	279689	-0.575283	0.0254528	5.24e-113	5.39412e-112	Lab test > Blood biochemistry	Biological samples > Assay results > Blood assays > Blood biochemistry	30770	Continuous	1.445	126.766	nmol/L	Measured by CLIA analysis on a DiaSorin Ltd. LIASON XL	http://biobank.ctsu.ox.ac.uk/showcase/field.cgi?id=30770
IGF-1	10	279689	0.0623242	0.0224819	0.00556831	0.00756858	Lab test > Blood biochemistry	Biological samples > Assay results > Blood assays > Blood biochemistry	30770	Continuous	1.445	126.766	nmol/L	Measured by CLIA analysis on a DiaSorin Ltd. LIASON XL	http://biobank.ctsu.ox.ac.uk/showcase/field.cgi?id=30770
IGF-1	11	279689	0.188062	0.02811	2.23e-11	4.96738e-11	Lab test > Blood biochemistry	Biological samples > Assay results > Blood assays > Blood biochemistry	30770	Continuous	1.445	126.766	nmol/L	Measured by CLIA analysis on a DiaSorin Ltd. LIASON XL	http://biobank.ctsu.ox.ac.uk/showcase/field.cgi?id=30770
IGF-1	12	279689	-0.10525	0.0250156	2.58e-05	4.2147e-05	Lab test > Blood biochemistry	Biological samples > Assay results > Blood assays > Blood biochemistry	30770	Continuous	1.445	126.766	nmol/L	Measured by CLIA analysis on a DiaSorin Ltd. LIASON XL	http://biobank.ctsu.ox.ac.uk/showcase/field.cgi?id=30770
IGF-1	13	279689	-0.00108008	0.0231927	0.962856	0.968042	Lab test > Blood biochemistry	Biological samples > Assay results > Blood assays > Blood biochemistry	30770	Continuous	1.445	126.766	nmol/L	Measured by CLIA analysis on a DiaSorin Ltd. LIASON XL	http://biobank.ctsu.ox.ac.uk/showcase/field.cgi?id=30770
IGF-1	14	279689	-0.332437	0.027231	2.87e-34	1.22875e-33	Lab test > Blood biochemistry	Biological samples > Assay results > Blood assays > Blood biochemistry	30770	Continuous	1.445	126.766	nmol/L	Measured by CLIA analysis on a DiaSorin Ltd. LIASON XL	http://biobank.ctsu.ox.ac.uk/showcase/field.cgi?id=30770
IGF-1	15	279689	0.744881	0.029471	8.66e-141	1.08735e-139	Lab test > Blood biochemistry	Biological samples > Assay results > Blood assays > Blood biochemistry	30770	Continuous	1.445	126.766	nmol/L	Measured by CLIA analysis on a DiaSorin Ltd. LIASON XL	http://biobank.ctsu.ox.ac.uk/showcase/field.cgi?id=30770
IGF-1	16	279689	-0.327196	0.024884	1.77e-39	8.31544e-39	Lab test > Blood biochemistry	Biological samples > Assay results > Blood assays > Blood biochemistry	30770	Continuous	1.445	126.766	nmol/L	Measured by CLIA analysis on a DiaSorin Ltd. LIASON XL	http://biobank.ctsu.ox.ac.uk/showcase/field.cgi?id=30770
IGF-1	17	279689	-0.462209	0.0243161	1.64e-80	1.27911e-79	Lab test > Blood biochemistry	Biological samples > Assay results > Blood assays > Blood biochemistry	30770	Continuous	1.445	126.766	nmol/L	Measured by CLIA analysis on a DiaSorin Ltd. LIASON XL	http://biobank.ctsu.ox.ac.uk/showcase/field.cgi?id=30770
IGF-1	18	279689	-0.0200897	0.0189208	0.288339	0.322038	Lab test > Blood biochemistry	Biological samples > Assay results > Blood assays > Blood biochemistry	30770	Continuous	1.445	126.766	nmol/L	Measured by CLIA analysis on a DiaSorin Ltd. LIASON XL	http://biobank.ctsu.ox.ac.uk/showcase/field.cgi?id=30770
IGF-1	19	279689	0.0520035	0.014756	0.000424772	0.000634665	Lab test > Blood biochemistry	Biological samples > Assay results > Blood assays > Blood biochemistry	30770	Continuous	1.445	126.766	nmol/L	Measured by CLIA analysis on a DiaSorin Ltd. LIASON XL	http://biobank.ctsu.ox.ac.uk/showcase/field.cgi?id=30770
IGF-1	20	279689	-0.00116332	0.000152205	2.13e-14	5.39241e-14	Lab test > Blood biochemistry	Biological samples > Assay results > Blood assays > Blood biochemistry	30770	Continuous	1.445	126.766	nmol/L	Measured by CLIA analysis on a DiaSorin Ltd. LIASON XL	http://biobank.ctsu.ox.ac.uk/showcase/field.cgi?id=30770
LDL direct	1	280631	-0.0105652	0.0115423	0.360008	0.395148	Lab test > Blood biochemistry	Biological samples > Assay results > Blood assays > Blood biochemistry	30780	Continuous	0.546	9.797	mmol/L	Measured by enzymatic protective selection analysis on a Beckman Coulter AU5800	http://biobank.ctsu.ox.ac.uk/showcase/field.cgi?id=30780
LDL direct	2	280631	-0.176552	0.00954834	2.74e-76	2.01895e-75	Lab test > Blood biochemistry	Biological samples > Assay results > Blood assays > Blood biochemistry	30780	Continuous	0.546	9.797	mmol/L	Measured by enzymatic protective selection analysis on a Beckman Coulter AU5800	http://biobank.ctsu.ox.ac.uk/showcase/field.cgi?id=30780
LDL direct	3	280631	-0.549708	0.0126251	0	0	Lab test > Blood biochemistry	Biological samples > Assay results > Blood assays > Blood biochemistry	30780	Continuous	0.546	9.797	mmol/L	Measured by enzymatic protective selection analysis on a Beckman Coulter AU5800	http://biobank.ctsu.ox.ac.uk/showcase/field.cgi?id=30780
LDL direct	4	280631	0.0328051	0.010625	0.00201835	0.00286582	Lab test > Blood biochemistry	Biological samples > Assay results > Blood assays > Blood biochemistry	30780	Continuous	0.546	9.797	mmol/L	Measured by enzymatic protective selection analysis on a Beckman Coulter AU5800	http://biobank.ctsu.ox.ac.uk/showcase/field.cgi?id=30780
LDL direct	5	280631	-0.480125	0.0126742	3.15199499998332e-313	1.01443517240865e-311	Lab test > Blood biochemistry	Biological samples > Assay results > Blood assays > Blood biochemistry	30780	Continuous	0.546	9.797	mmol/L	Measured by enzymatic protective selection analysis on a Beckman Coulter AU5800	http://biobank.ctsu.ox.ac.uk/showcase/field.cgi?id=30780
LDL direct	6	280631	-0.48817	0.0100168	0	0	Lab test > Blood biochemistry	Biological samples > Assay results > Blood assays > Blood biochemistry	30780	Continuous	0.546	9.797	mmol/L	Measured by enzymatic protective selection analysis on a Beckman Coulter AU5800	http://biobank.ctsu.ox.ac.uk/showcase/field.cgi?id=30780
LDL direct	7	280631	0.327723	0.0140055	5.64e-121	6.16875e-120	Lab test > Blood biochemistry	Biological samples > Assay results > Blood assays > Blood biochemistry	30780	Continuous	0.546	9.797	mmol/L	Measured by enzymatic protective selection analysis on a Beckman Coulter AU5800	http://biobank.ctsu.ox.ac.uk/showcase/field.cgi?id=30780
LDL direct	8	280631	0.0625298	0.0140412	8.46e-06	1.42957e-05	Lab test > Blood biochemistry	Biological samples > Assay results > Blood assays > Blood biochemistry	30780	Continuous	0.546	9.797	mmol/L	Measured by enzymatic protective selection analysis on a Beckman Coulter AU5800	http://biobank.ctsu.ox.ac.uk/showcase/field.cgi?id=30780
LDL direct	9	280631	0.263232	0.0118595	4.68e-109	4.61408e-108	Lab test > Blood biochemistry	Biological samples > Assay results > Blood assays > Blood biochemistry	30780	Continuous	0.546	9.797	mmol/L	Measured by enzymatic protective selection analysis on a Beckman Coulter AU5800	http://biobank.ctsu.ox.ac.uk/showcase/field.cgi?id=30780
LDL direct	10	280631	0.120184	0.010473	1.78e-30	7.0695e-30	Lab test > Blood biochemistry	Biological samples > Assay results > Blood assays > Blood biochemistry	30780	Continuous	0.546	9.797	mmol/L	Measured by enzymatic protective selection analysis on a Beckman Coulter AU5800	http://biobank.ctsu.ox.ac.uk/showcase/field.cgi?id=30780
LDL direct	11	280631	0.347746	0.0130784	1.41e-155	2.00406e-154	Lab test > Blood biochemistry	Biological samples > Assay results > Blood assays > Blood biochemistry	30780	Continuous	0.546	9.797	mmol/L	Measured by enzymatic protective selection analysis on a Beckman Coulter AU5800	http://biobank.ctsu.ox.ac.uk/showcase/field.cgi?id=30780
LDL direct	12	280631	0.487235	0.0116189	0	0	Lab test > Blood biochemistry	Biological samples > Assay results > Blood assays > Blood biochemistry	30780	Continuous	0.546	9.797	mmol/L	Measured by enzymatic protective selection analysis on a Beckman Coulter AU5800	http://biobank.ctsu.ox.ac.uk/showcase/field.cgi?id=30780
LDL direct	13	280631	0.372511	0.0107839	6.43e-261	1.68262e-259	Lab test > Blood biochemistry	Biological samples > Assay results > Blood assays > Blood biochemistry	30780	Continuous	0.546	9.797	mmol/L	Measured by enzymatic protective selection analysis on a Beckman Coulter AU5800	http://biobank.ctsu.ox.ac.uk/showcase/field.cgi?id=30780
LDL direct	14	280631	0.47676	0.0126583	0	0	Lab test > Blood biochemistry	Biological samples > Assay results > Blood assays > Blood biochemistry	30780	Continuous	0.546	9.797	mmol/L	Measured by enzymatic protective selection analysis on a Beckman Coulter AU5800	http://biobank.ctsu.ox.ac.uk/showcase/field.cgi?id=30780
LDL direct	15	280631	-0.237928	0.0137425	4.05e-67	2.7e-66	Lab test > Blood biochemistry	Biological samples > Assay results > Blood assays > Blood biochemistry	30780	Continuous	0.546	9.797	mmol/L	Measured by enzymatic protective selection analysis on a Beckman Coulter AU5800	http://biobank.ctsu.ox.ac.uk/showcase/field.cgi?id=30780
LDL direct	16	280631	-0.29784	0.0115856	1.41e-145	1.84486e-144	Lab test > Blood biochemistry	Biological samples > Assay results > Blood assays > Blood biochemistry	30780	Continuous	0.546	9.797	mmol/L	Measured by enzymatic protective selection analysis on a Beckman Coulter AU5800	http://biobank.ctsu.ox.ac.uk/showcase/field.cgi?id=30780
LDL direct	17	280631	-0.737626	0.011252	0	0	Lab test > Blood biochemistry	Biological samples > Assay results > Blood assays > Blood biochemistry	30780	Continuous	0.546	9.797	mmol/L	Measured by enzymatic protective selection analysis on a Beckman Coulter AU5800	http://biobank.ctsu.ox.ac.uk/showcase/field.cgi?id=30780
LDL direct	18	280631	0.264011	0.00880154	2.28e-197	4.28456e-196	Lab test > Blood biochemistry	Biological samples > Assay results > Blood assays > Blood biochemistry	30780	Continuous	0.546	9.797	mmol/L	Measured by enzymatic protective selection analysis on a Beckman Coulter AU5800	http://biobank.ctsu.ox.ac.uk/showcase/field.cgi?id=30780
LDL direct	19	280631	-0.178883	0.00686658	1.96e-149	2.62584e-148	Lab test > Blood biochemistry	Biological samples > Assay results > Blood assays > Blood biochemistry	30780	Continuous	0.546	9.797	mmol/L	Measured by enzymatic protective selection analysis on a Beckman Coulter AU5800	http://biobank.ctsu.ox.ac.uk/showcase/field.cgi?id=30780
LDL direct	20	280631	0.0017804	7.09e-05	3.43e-139	4.26844e-138	Lab test > Blood biochemistry	Biological samples > Assay results > Blood assays > Blood biochemistry	30780	Continuous	0.546	9.797	mmol/L	Measured by enzymatic protective selection analysis on a Beckman Coulter AU5800	http://biobank.ctsu.ox.ac.uk/showcase/field.cgi?id=30780
Lipoprotein A	1	223972	0.00568218	0.00456503	0.213237	0.243401	Lab test > Blood biochemistry	Biological samples > Assay results > Blood assays > Blood biochemistry	30790	Continuous	3.8	189	nmol/L	Measured by immunoturbidimetric analysis on a Randox AU5800	http://biobank.ctsu.ox.ac.uk/showcase/field.cgi?id=30790
Lipoprotein A	2	223972	-0.00315402	0.00377443	0.403365	0.43844	Lab test > Blood biochemistry	Biological samples > Assay results > Blood assays > Blood biochemistry	30790	Continuous	3.8	189	nmol/L	Measured by immunoturbidimetric analysis on a Randox AU5800	http://biobank.ctsu.ox.ac.uk/showcase/field.cgi?id=30790
Lipoprotein A	3	223972	0.000900271	0.00500057	0.857126	0.87271	Lab test > Blood biochemistry	Biological samples > Assay results > Blood assays > Blood biochemistry	30790	Continuous	3.8	189	nmol/L	Measured by immunoturbidimetric analysis on a Randox AU5800	http://biobank.ctsu.ox.ac.uk/showcase/field.cgi?id=30790
Lipoprotein A	4	223972	-0.0226373	0.00418874	6.51e-08	1.26233e-07	Lab test > Blood biochemistry	Biological samples > Assay results > Blood assays > Blood biochemistry	30790	Continuous	3.8	189	nmol/L	Measured by immunoturbidimetric analysis on a Randox AU5800	http://biobank.ctsu.ox.ac.uk/showcase/field.cgi?id=30790
Lipoprotein A	5	223972	0.0227823	0.0050083	5.4e-06	9.28177e-06	Lab test > Blood biochemistry	Biological samples > Assay results > Blood assays > Blood biochemistry	30790	Continuous	3.8	189	nmol/L	Measured by immunoturbidimetric analysis on a Randox AU5800	http://biobank.ctsu.ox.ac.uk/showcase/field.cgi?id=30790
Lipoprotein A	6	223972	-0.00124698	0.00396283	0.753013	0.777018	Lab test > Blood biochemistry	Biological samples > Assay results > Blood assays > Blood biochemistry	30790	Continuous	3.8	189	nmol/L	Measured by immunoturbidimetric analysis on a Randox AU5800	http://biobank.ctsu.ox.ac.uk/showcase/field.cgi?id=30790
Lipoprotein A	7	223972	-0.00611689	0.00553091	0.268751	0.302663	Lab test > Blood biochemistry	Biological samples > Assay results > Blood assays > Blood biochemistry	30790	Continuous	3.8	189	nmol/L	Measured by immunoturbidimetric analysis on a Randox AU5800	http://biobank.ctsu.ox.ac.uk/showcase/field.cgi?id=30790
Lipoprotein A	8	223972	0.0101838	0.00554616	0.0663316	0.0811042	Lab test > Blood biochemistry	Biological samples > Assay results > Blood assays > Blood biochemistry	30790	Continuous	3.8	189	nmol/L	Measured by immunoturbidimetric analysis on a Randox AU5800	http://biobank.ctsu.ox.ac.uk/showcase/field.cgi?id=30790
Lipoprotein A	9	223972	0.0133478	0.00469962	0.00450901	0.0061858	Lab test > Blood biochemistry	Biological samples > Assay results > Blood assays > Blood biochemistry	30790	Continuous	3.8	189	nmol/L	Measured by immunoturbidimetric analysis on a Randox AU5800	http://biobank.ctsu.ox.ac.uk/showcase/field.cgi?id=30790
Lipoprotein A	10	223972	-0.0110117	0.00413343	0.00772087	0.0103466	Lab test > Blood biochemistry	Biological samples > Assay results > Blood assays > Blood biochemistry	30790	Continuous	3.8	189	nmol/L	Measured by immunoturbidimetric analysis on a Randox AU5800	http://biobank.ctsu.ox.ac.uk/showcase/field.cgi?id=30790
Lipoprotein A	11	223972	0.00252036	0.0051738	0.62616	0.657633	Lab test > Blood biochemistry	Biological samples > Assay results > Blood assays > Blood biochemistry	30790	Continuous	3.8	189	nmol/L	Measured by immunoturbidimetric analysis on a Randox AU5800	http://biobank.ctsu.ox.ac.uk/showcase/field.cgi?id=30790
Lipoprotein A	12	223972	-0.0190821	0.00460072	3.36e-05	5.45391e-05	Lab test > Blood biochemistry	Biological samples > Assay results > Blood assays > Blood biochemistry	30790	Continuous	3.8	189	nmol/L	Measured by immunoturbidimetric analysis on a Randox AU5800	http://biobank.ctsu.ox.ac.uk/showcase/field.cgi?id=30790
Lipoprotein A	13	223972	-0.00863859	0.00427139	0.0431332	0.0538684	Lab test > Blood biochemistry	Biological samples > Assay results > Blood assays > Blood biochemistry	30790	Continuous	3.8	189	nmol/L	Measured by immunoturbidimetric analysis on a Randox AU5800	http://biobank.ctsu.ox.ac.uk/showcase/field.cgi?id=30790
Lipoprotein A	14	223972	0.0202569	0.00501155	5.3e-05	8.5043e-05	Lab test > Blood biochemistry	Biological samples > Assay results > Blood assays > Blood biochemistry	30790	Continuous	3.8	189	nmol/L	Measured by immunoturbidimetric analysis on a Randox AU5800	http://biobank.ctsu.ox.ac.uk/showcase/field.cgi?id=30790
Lipoprotein A	15	223972	-0.00867034	0.00544098	0.111044	0.131579	Lab test > Blood biochemistry	Biological samples > Assay results > Blood assays > Blood biochemistry	30790	Continuous	3.8	189	nmol/L	Measured by immunoturbidimetric analysis on a Randox AU5800	http://biobank.ctsu.ox.ac.uk/showcase/field.cgi?id=30790
Lipoprotein A	16	223972	0.00240909	0.00456693	0.597841	0.630729	Lab test > Blood biochemistry	Biological samples > Assay results > Blood assays > Blood biochemistry	30790	Continuous	3.8	189	nmol/L	Measured by immunoturbidimetric analysis on a Randox AU5800	http://biobank.ctsu.ox.ac.uk/showcase/field.cgi?id=30790
Lipoprotein A	17	223972	0.0314004	0.0044515	1.74e-12	4.04651e-12	Lab test > Blood biochemistry	Biological samples > Assay results > Blood assays > Blood biochemistry	30790	Continuous	3.8	189	nmol/L	Measured by immunoturbidimetric analysis on a Randox AU5800	http://biobank.ctsu.ox.ac.uk/showcase/field.cgi?id=30790
Lipoprotein A	18	223972	0.000128454	0.00348456	0.970594	0.974422	Lab test > Blood biochemistry	Biological samples > Assay results > Blood assays > Blood biochemistry	30790	Continuous	3.8	189	nmol/L	Measured by immunoturbidimetric analysis on a Randox AU5800	http://biobank.ctsu.ox.ac.uk/showcase/field.cgi?id=30790
Lipoprotein A	19	223972	-0.00605809	0.00271857	0.0258543	0.0330256	Lab test > Blood biochemistry	Biological samples > Assay results > Blood assays > Blood biochemistry	30790	Continuous	3.8	189	nmol/L	Measured by immunoturbidimetric analysis on a Randox AU5800	http://biobank.ctsu.ox.ac.uk/showcase/field.cgi?id=30790
Lipoprotein A	20	223972	-2.79e-05	2.8e-05	0.31813	0.35222	Lab test > Blood biochemistry	Biological samples > Assay results > Blood assays > Blood biochemistry	30790	Continuous	3.8	189	nmol/L	Measured by immunoturbidimetric analysis on a Randox AU5800	http://biobank.ctsu.ox.ac.uk/showcase/field.cgi?id=30790
Oestradiol	1	43830	0.0630031	0.0994392	0.526356	0.561446	Lab test > Blood biochemistry	Biological samples > Assay results > Blood assays > Blood biochemistry	30800	Continuous	175	14588	pmol/L	Measured by two step competitive analysis on a Beckman Coulter Unicel Dxl 800	http://biobank.ctsu.ox.ac.uk/showcase/field.cgi?id=30800
Oestradiol	2	43830	0.0554992	0.0815374	0.496091	0.530578	Lab test > Blood biochemistry	Biological samples > Assay results > Blood assays > Blood biochemistry	30800	Continuous	175	14588	pmol/L	Measured by two step competitive analysis on a Beckman Coulter Unicel Dxl 800	http://biobank.ctsu.ox.ac.uk/showcase/field.cgi?id=30800
Oestradiol	3	43830	0.00785187	0.107052	0.941531	0.948996	Lab test > Blood biochemistry	Biological samples > Assay results > Blood assays > Blood biochemistry	30800	Continuous	175	14588	pmol/L	Measured by two step competitive analysis on a Beckman Coulter Unicel Dxl 800	http://biobank.ctsu.ox.ac.uk/showcase/field.cgi?id=30800
Oestradiol	4	43830	0.306616	0.0970585	0.00158373	0.00226594	Lab test > Blood biochemistry	Biological samples > Assay results > Blood assays > Blood biochemistry	30800	Continuous	175	14588	pmol/L	Measured by two step competitive analysis on a Beckman Coulter Unicel Dxl 800	http://biobank.ctsu.ox.ac.uk/showcase/field.cgi?id=30800
Oestradiol	5	43830	-0.210032	0.103677	0.0427877	0.0535564	Lab test > Blood biochemistry	Biological samples > Assay results > Blood assays > Blood biochemistry	30800	Continuous	175	14588	pmol/L	Measured by two step competitive analysis on a Beckman Coulter Unicel Dxl 800	http://biobank.ctsu.ox.ac.uk/showcase/field.cgi?id=30800
Oestradiol	6	43830	0.299857	0.0845383	0.000390052	0.000584348	Lab test > Blood biochemistry	Biological samples > Assay results > Blood assays > Blood biochemistry	30800	Continuous	175	14588	pmol/L	Measured by two step competitive analysis on a Beckman Coulter Unicel Dxl 800	http://biobank.ctsu.ox.ac.uk/showcase/field.cgi?id=30800
Oestradiol	7	43830	0.270358	0.116734	0.0205613	0.0264941	Lab test > Blood biochemistry	Biological samples > Assay results > Blood assays > Blood biochemistry	30800	Continuous	175	14588	pmol/L	Measured by two step competitive analysis on a Beckman Coulter Unicel Dxl 800	http://biobank.ctsu.ox.ac.uk/showcase/field.cgi?id=30800
Oestradiol	8	43830	0.359016	0.124273	0.00386757	0.00533458	Lab test > Blood biochemistry	Biological samples > Assay results > Blood assays > Blood biochemistry	30800	Continuous	175	14588	pmol/L	Measured by two step competitive analysis on a Beckman Coulter Unicel Dxl 800	http://biobank.ctsu.ox.ac.uk/showcase/field.cgi?id=30800
Oestradiol	9	43830	-0.54847	0.124199	1.01e-05	1.69443e-05	Lab test > Blood biochemistry	Biological samples > Assay results > Blood assays > Blood biochemistry	30800	Continuous	175	14588	pmol/L	Measured by two step competitive analysis on a Beckman Coulter Unicel Dxl 800	http://biobank.ctsu.ox.ac.uk/showcase/field.cgi?id=30800
Oestradiol	10	43830	0.147095	0.0869732	0.0907928	0.109037	Lab test > Blood biochemistry	Biological samples > Assay results > Blood assays > Blood biochemistry	30800	Continuous	175	14588	pmol/L	Measured by two step competitive analysis on a Beckman Coulter Unicel Dxl 800	http://biobank.ctsu.ox.ac.uk/showcase/field.cgi?id=30800
Oestradiol	11	43830	-0.0626417	0.105702	0.553434	0.587644	Lab test > Blood biochemistry	Biological samples > Assay results > Blood assays > Blood biochemistry	30800	Continuous	175	14588	pmol/L	Measured by two step competitive analysis on a Beckman Coulter Unicel Dxl 800	http://biobank.ctsu.ox.ac.uk/showcase/field.cgi?id=30800
Oestradiol	12	43830	0.0345797	0.0982609	0.724902	0.750361	Lab test > Blood biochemistry	Biological samples > Assay results > Blood assays > Blood biochemistry	30800	Continuous	175	14588	pmol/L	Measured by two step competitive analysis on a Beckman Coulter Unicel Dxl 800	http://biobank.ctsu.ox.ac.uk/showcase/field.cgi?id=30800
Oestradiol	13	43830	-0.413311	0.0951745	1.41e-05	2.33748e-05	Lab test > Blood biochemistry	Biological samples > Assay results > Blood assays > Blood biochemistry	30800	Continuous	175	14588	pmol/L	Measured by two step competitive analysis on a Beckman Coulter Unicel Dxl 800	http://biobank.ctsu.ox.ac.uk/showcase/field.cgi?id=30800
Oestradiol	14	43830	-0.450127	0.11508	9.19e-05	0.000145133	Lab test > Blood biochemistry	Biological samples > Assay results > Blood assays > Blood biochemistry	30800	Continuous	175	14588	pmol/L	Measured by two step competitive analysis on a Beckman Coulter Unicel Dxl 800	http://biobank.ctsu.ox.ac.uk/showcase/field.cgi?id=30800
Oestradiol	15	43830	0.587233	0.137464	1.94e-05	3.18592e-05	Lab test > Blood biochemistry	Biological samples > Assay results > Blood assays > Blood biochemistry	30800	Continuous	175	14588	pmol/L	Measured by two step competitive analysis on a Beckman Coulter Unicel Dxl 800	http://biobank.ctsu.ox.ac.uk/showcase/field.cgi?id=30800
Oestradiol	16	43830	-0.698779	0.0973872	7.33e-13	1.73785e-12	Lab test > Blood biochemistry	Biological samples > Assay results > Blood assays > Blood biochemistry	30800	Continuous	175	14588	pmol/L	Measured by two step competitive analysis on a Beckman Coulter Unicel Dxl 800	http://biobank.ctsu.ox.ac.uk/showcase/field.cgi?id=30800
Oestradiol	17	43830	-0.167341	0.0881554	0.0576704	0.0710415	Lab test > Blood biochemistry	Biological samples > Assay results > Blood assays > Blood biochemistry	30800	Continuous	175	14588	pmol/L	Measured by two step competitive analysis on a Beckman Coulter Unicel Dxl 800	http://biobank.ctsu.ox.ac.uk/showcase/field.cgi?id=30800
Oestradiol	18	43830	-0.102286	0.0768034	0.182934	0.210789	Lab test > Blood biochemistry	Biological samples > Assay results > Blood assays > Blood biochemistry	30800	Continuous	175	14588	pmol/L	Measured by two step competitive analysis on a Beckman Coulter Unicel Dxl 800	http://biobank.ctsu.ox.ac.uk/showcase/field.cgi?id=30800
Oestradiol	19	43830	0.250516	0.0644281	0.000101098	0.000159031	Lab test > Blood biochemistry	Biological samples > Assay results > Blood assays > Blood biochemistry	30800	Continuous	175	14588	pmol/L	Measured by two step competitive analysis on a Beckman Coulter Unicel Dxl 800	http://biobank.ctsu.ox.ac.uk/showcase/field.cgi?id=30800
Oestradiol	20	43830	-0.000589095	0.000589185	0.31739	0.35154	Lab test > Blood biochemistry	Biological samples > Assay results > Blood assays > Blood biochemistry	30800	Continuous	175	14588	pmol/L	Measured by two step competitive analysis on a Beckman Coulter Unicel Dxl 800	http://biobank.ctsu.ox.ac.uk/showcase/field.cgi?id=30800
Phosphate	1	257804	0.138186	0.0310931	8.82e-06	1.48682e-05	Lab test > Blood biochemistry	Biological samples > Assay results > Blood assays > Blood biochemistry	30810	Continuous	0.423	4.702	mmol/L	Measured by phophomolybdate complex analysis on a Beckman Coulter AU5800	http://biobank.ctsu.ox.ac.uk/showcase/field.cgi?id=30810
Phosphate	2	257804	0.0672813	0.0257783	0.00905496	0.0120503	Lab test > Blood biochemistry	Biological samples > Assay results > Blood assays > Blood biochemistry	30810	Continuous	0.423	4.702	mmol/L	Measured by phophomolybdate complex analysis on a Beckman Coulter AU5800	http://biobank.ctsu.ox.ac.uk/showcase/field.cgi?id=30810
Phosphate	3	257804	0.0151759	0.0341589	0.656845	0.685745	Lab test > Blood biochemistry	Biological samples > Assay results > Blood assays > Blood biochemistry	30810	Continuous	0.423	4.702	mmol/L	Measured by phophomolybdate complex analysis on a Beckman Coulter AU5800	http://biobank.ctsu.ox.ac.uk/showcase/field.cgi?id=30810
Phosphate	4	257804	-0.468624	0.0286001	2.61e-60	1.61681e-59	Lab test > Blood biochemistry	Biological samples > Assay results > Blood assays > Blood biochemistry	30810	Continuous	0.423	4.702	mmol/L	Measured by phophomolybdate complex analysis on a Beckman Coulter AU5800	http://biobank.ctsu.ox.ac.uk/showcase/field.cgi?id=30810
Phosphate	5	257804	-0.0497998	0.0342708	0.14619	0.170484	Lab test > Blood biochemistry	Biological samples > Assay results > Blood assays > Blood biochemistry	30810	Continuous	0.423	4.702	mmol/L	Measured by phophomolybdate complex analysis on a Beckman Coulter AU5800	http://biobank.ctsu.ox.ac.uk/showcase/field.cgi?id=30810
Phosphate	6	257804	-0.0379691	0.027136	0.161749	0.187535	Lab test > Blood biochemistry	Biological samples > Assay results > Blood assays > Blood biochemistry	30810	Continuous	0.423	4.702	mmol/L	Measured by phophomolybdate complex analysis on a Beckman Coulter AU5800	http://biobank.ctsu.ox.ac.uk/showcase/field.cgi?id=30810
Phosphate	7	257804	-0.180531	0.0378141	1.81e-06	3.21166e-06	Lab test > Blood biochemistry	Biological samples > Assay results > Blood assays > Blood biochemistry	30810	Continuous	0.423	4.702	mmol/L	Measured by phophomolybdate complex analysis on a Beckman Coulter AU5800	http://biobank.ctsu.ox.ac.uk/showcase/field.cgi?id=30810
Phosphate	8	257804	0.330426	0.0378223	2.42e-18	7e-18	Lab test > Blood biochemistry	Biological samples > Assay results > Blood assays > Blood biochemistry	30810	Continuous	0.423	4.702	mmol/L	Measured by phophomolybdate complex analysis on a Beckman Coulter AU5800	http://biobank.ctsu.ox.ac.uk/showcase/field.cgi?id=30810
Phosphate	9	257804	0.122482	0.0319458	0.000126074	0.000197321	Lab test > Blood biochemistry	Biological samples > Assay results > Blood assays > Blood biochemistry	30810	Continuous	0.423	4.702	mmol/L	Measured by phophomolybdate complex analysis on a Beckman Coulter AU5800	http://biobank.ctsu.ox.ac.uk/showcase/field.cgi?id=30810
Phosphate	10	257804	0.0740321	0.0282254	0.00871922	0.0116201	Lab test > Blood biochemistry	Biological samples > Assay results > Blood assays > Blood biochemistry	30810	Continuous	0.423	4.702	mmol/L	Measured by phophomolybdate complex analysis on a Beckman Coulter AU5800	http://biobank.ctsu.ox.ac.uk/showcase/field.cgi?id=30810
Phosphate	11	257804	0.340749	0.0352885	4.67e-22	1.51518e-21	Lab test > Blood biochemistry	Biological samples > Assay results > Blood assays > Blood biochemistry	30810	Continuous	0.423	4.702	mmol/L	Measured by phophomolybdate complex analysis on a Beckman Coulter AU5800	http://biobank.ctsu.ox.ac.uk/showcase/field.cgi?id=30810
Phosphate	12	257804	0.0944098	0.0314579	0.00268988	0.00376961	Lab test > Blood biochemistry	Biological samples > Assay results > Blood assays > Blood biochemistry	30810	Continuous	0.423	4.702	mmol/L	Measured by phophomolybdate complex analysis on a Beckman Coulter AU5800	http://biobank.ctsu.ox.ac.uk/showcase/field.cgi?id=30810
Phosphate	13	257804	0.0936733	0.0291293	0.00130107	0.0018759	Lab test > Blood biochemistry	Biological samples > Assay results > Blood assays > Blood biochemistry	30810	Continuous	0.423	4.702	mmol/L	Measured by phophomolybdate complex analysis on a Beckman Coulter AU5800	http://biobank.ctsu.ox.ac.uk/showcase/field.cgi?id=30810
Phosphate	14	257804	0.559303	0.0341709	3.48e-60	2.15099e-59	Lab test > Blood biochemistry	Biological samples > Assay results > Blood assays > Blood biochemistry	30810	Continuous	0.423	4.702	mmol/L	Measured by phophomolybdate complex analysis on a Beckman Coulter AU5800	http://biobank.ctsu.ox.ac.uk/showcase/field.cgi?id=30810
Phosphate	15	257804	-0.364572	0.0370287	7.22e-23	2.3896e-22	Lab test > Blood biochemistry	Biological samples > Assay results > Blood assays > Blood biochemistry	30810	Continuous	0.423	4.702	mmol/L	Measured by phophomolybdate complex analysis on a Beckman Coulter AU5800	http://biobank.ctsu.ox.ac.uk/showcase/field.cgi?id=30810
Phosphate	16	257804	0.0130951	0.031271	0.67539	0.702747	Lab test > Blood biochemistry	Biological samples > Assay results > Blood assays > Blood biochemistry	30810	Continuous	0.423	4.702	mmol/L	Measured by phophomolybdate complex analysis on a Beckman Coulter AU5800	http://biobank.ctsu.ox.ac.uk/showcase/field.cgi?id=30810
Phosphate	17	257804	-0.0557599	0.0306042	0.0684608	0.0834161	Lab test > Blood biochemistry	Biological samples > Assay results > Blood assays > Blood biochemistry	30810	Continuous	0.423	4.702	mmol/L	Measured by phophomolybdate complex analysis on a Beckman Coulter AU5800	http://biobank.ctsu.ox.ac.uk/showcase/field.cgi?id=30810
Phosphate	18	257804	0.115102	0.0237293	1.23e-06	2.21479e-06	Lab test > Blood biochemistry	Biological samples > Assay results > Blood assays > Blood biochemistry	30810	Continuous	0.423	4.702	mmol/L	Measured by phophomolybdate complex analysis on a Beckman Coulter AU5800	http://biobank.ctsu.ox.ac.uk/showcase/field.cgi?id=30810
Phosphate	19	257804	0.000890389	0.0185071	0.961628	0.967502	Lab test > Blood biochemistry	Biological samples > Assay results > Blood assays > Blood biochemistry	30810	Continuous	0.423	4.702	mmol/L	Measured by phophomolybdate complex analysis on a Beckman Coulter AU5800	http://biobank.ctsu.ox.ac.uk/showcase/field.cgi?id=30810
Phosphate	20	257804	0.00172323	0.000191194	2.02e-19	6.03629e-19	Lab test > Blood biochemistry	Biological samples > Assay results > Blood assays > Blood biochemistry	30810	Continuous	0.423	4.702	mmol/L	Measured by phophomolybdate complex analysis on a Beckman Coulter AU5800	http://biobank.ctsu.ox.ac.uk/showcase/field.cgi?id=30810
Rheumatoid factor	1	25754	-0.120376	0.0197133	1.03e-09	2.17989e-09	Lab test > Blood biochemistry	Biological samples > Assay results > Blood assays > Blood biochemistry	30820	Continuous	10	120	IU/ml	Measured by immunoturbidimetric analysis on a Beckman Coulter AU5800	http://biobank.ctsu.ox.ac.uk/showcase/field.cgi?id=30820
Rheumatoid factor	2	25754	-0.0338237	0.0160378	0.0349544	0.0440668	Lab test > Blood biochemistry	Biological samples > Assay results > Blood assays > Blood biochemistry	30820	Continuous	10	120	IU/ml	Measured by immunoturbidimetric analysis on a Beckman Coulter AU5800	http://biobank.ctsu.ox.ac.uk/showcase/field.cgi?id=30820
Rheumatoid factor	3	25754	0.0499733	0.0214605	0.019887	0.0256843	Lab test > Blood biochemistry	Biological samples > Assay results > Blood assays > Blood biochemistry	30820	Continuous	10	120	IU/ml	Measured by immunoturbidimetric analysis on a Beckman Coulter AU5800	http://biobank.ctsu.ox.ac.uk/showcase/field.cgi?id=30820
Rheumatoid factor	4	25754	-0.04614	0.0177415	0.00930938	0.012383	Lab test > Blood biochemistry	Biological samples > Assay results > Blood assays > Blood biochemistry	30820	Continuous	10	120	IU/ml	Measured by immunoturbidimetric analysis on a Beckman Coulter AU5800	http://biobank.ctsu.ox.ac.uk/showcase/field.cgi?id=30820
Rheumatoid factor	5	25754	-0.0704058	0.0216218	0.00113043	0.00163915	Lab test > Blood biochemistry	Biological samples > Assay results > Blood assays > Blood biochemistry	30820	Continuous	10	120	IU/ml	Measured by immunoturbidimetric analysis on a Beckman Coulter AU5800	http://biobank.ctsu.ox.ac.uk/showcase/field.cgi?id=30820
Rheumatoid factor	6	25754	0.0555403	0.0172103	0.00125187	0.00180963	Lab test > Blood biochemistry	Biological samples > Assay results > Blood assays > Blood biochemistry	30820	Continuous	10	120	IU/ml	Measured by immunoturbidimetric analysis on a Beckman Coulter AU5800	http://biobank.ctsu.ox.ac.uk/showcase/field.cgi?id=30820
Rheumatoid factor	7	25754	0.00527477	0.0239014	0.825337	0.844026	Lab test > Blood biochemistry	Biological samples > Assay results > Blood assays > Blood biochemistry	30820	Continuous	10	120	IU/ml	Measured by immunoturbidimetric analysis on a Beckman Coulter AU5800	http://biobank.ctsu.ox.ac.uk/showcase/field.cgi?id=30820
Rheumatoid factor	8	25754	-0.00566531	0.0235129	0.8096	0.829751	Lab test > Blood biochemistry	Biological samples > Assay results > Blood assays > Blood biochemistry	30820	Continuous	10	120	IU/ml	Measured by immunoturbidimetric analysis on a Beckman Coulter AU5800	http://biobank.ctsu.ox.ac.uk/showcase/field.cgi?id=30820
Rheumatoid factor	9	25754	0.134323	0.0202927	3.68e-11	8.1326e-11	Lab test > Blood biochemistry	Biological samples > Assay results > Blood assays > Blood biochemistry	30820	Continuous	10	120	IU/ml	Measured by immunoturbidimetric analysis on a Beckman Coulter AU5800	http://biobank.ctsu.ox.ac.uk/showcase/field.cgi?id=30820
Rheumatoid factor	10	25754	0.0505124	0.0175898	0.00408606	0.00561933	Lab test > Blood biochemistry	Biological samples > Assay results > Blood assays > Blood biochemistry	30820	Continuous	10	120	IU/ml	Measured by immunoturbidimetric analysis on a Beckman Coulter AU5800	http://biobank.ctsu.ox.ac.uk/showcase/field.cgi?id=30820
Rheumatoid factor	11	25754	0.272406	0.0231703	7.87e-32	3.23109e-31	Lab test > Blood biochemistry	Biological samples > Assay results > Blood assays > Blood biochemistry	30820	Continuous	10	120	IU/ml	Measured by immunoturbidimetric analysis on a Beckman Coulter AU5800	http://biobank.ctsu.ox.ac.uk/showcase/field.cgi?id=30820
Rheumatoid factor	12	25754	0.148071	0.0200313	1.49e-13	3.64685e-13	Lab test > Blood biochemistry	Biological samples > Assay results > Blood assays > Blood biochemistry	30820	Continuous	10	120	IU/ml	Measured by immunoturbidimetric analysis on a Beckman Coulter AU5800	http://biobank.ctsu.ox.ac.uk/showcase/field.cgi?id=30820
Rheumatoid factor	13	25754	-0.025132	0.0178976	0.160268	0.185972	Lab test > Blood biochemistry	Biological samples > Assay results > Blood assays > Blood biochemistry	30820	Continuous	10	120	IU/ml	Measured by immunoturbidimetric analysis on a Beckman Coulter AU5800	http://biobank.ctsu.ox.ac.uk/showcase/field.cgi?id=30820
Rheumatoid factor	14	25754	0.0536544	0.0213228	0.0118658	0.0156792	Lab test > Blood biochemistry	Biological samples > Assay results > Blood assays > Blood biochemistry	30820	Continuous	10	120	IU/ml	Measured by immunoturbidimetric analysis on a Beckman Coulter AU5800	http://biobank.ctsu.ox.ac.uk/showcase/field.cgi?id=30820
Rheumatoid factor	15	25754	-0.0798754	0.0231714	0.000567433	0.000839309	Lab test > Blood biochemistry	Biological samples > Assay results > Blood assays > Blood biochemistry	30820	Continuous	10	120	IU/ml	Measured by immunoturbidimetric analysis on a Beckman Coulter AU5800	http://biobank.ctsu.ox.ac.uk/showcase/field.cgi?id=30820
Rheumatoid factor	16	25754	0.00463576	0.0193684	0.810838	0.830716	Lab test > Blood biochemistry	Biological samples > Assay results > Blood assays > Blood biochemistry	30820	Continuous	10	120	IU/ml	Measured by immunoturbidimetric analysis on a Beckman Coulter AU5800	http://biobank.ctsu.ox.ac.uk/showcase/field.cgi?id=30820
Rheumatoid factor	17	25754	0.16522	0.0194707	2.26e-17	6.328e-17	Lab test > Blood biochemistry	Biological samples > Assay results > Blood assays > Blood biochemistry	30820	Continuous	10	120	IU/ml	Measured by immunoturbidimetric analysis on a Beckman Coulter AU5800	http://biobank.ctsu.ox.ac.uk/showcase/field.cgi?id=30820
Rheumatoid factor	18	25754	0.0150037	0.0151071	0.320642	0.354721	Lab test > Blood biochemistry	Biological samples > Assay results > Blood assays > Blood biochemistry	30820	Continuous	10	120	IU/ml	Measured by immunoturbidimetric analysis on a Beckman Coulter AU5800	http://biobank.ctsu.ox.ac.uk/showcase/field.cgi?id=30820
Rheumatoid factor	19	25754	-0.0846407	0.0117354	5.65e-13	1.3441e-12	Lab test > Blood biochemistry	Biological samples > Assay results > Blood assays > Blood biochemistry	30820	Continuous	10	120	IU/ml	Measured by immunoturbidimetric analysis on a Beckman Coulter AU5800	http://biobank.ctsu.ox.ac.uk/showcase/field.cgi?id=30820
Rheumatoid factor	20	25754	-0.000397997	0.000120913	0.000997579	0.00145632	Lab test > Blood biochemistry	Biological samples > Assay results > Blood assays > Blood biochemistry	30820	Continuous	10	120	IU/ml	Measured by immunoturbidimetric analysis on a Beckman Coulter AU5800	http://biobank.ctsu.ox.ac.uk/showcase/field.cgi?id=30820
SHBG	1	255861	-0.0312703	0.0108141	0.003833	0.00529211	Lab test > Blood biochemistry	Biological samples > Assay results > Blood assays > Blood biochemistry	30830	Continuous	0.39	241.92	nmol/L	Measured by two step sandwich immunoassay analysis on a Beckman Coulter Unicel Dxl 800	http://biobank.ctsu.ox.ac.uk/showcase/field.cgi?id=30830
SHBG	2	255861	-0.0590001	0.00896758	4.74e-11	1.04422e-10	Lab test > Blood biochemistry	Biological samples > Assay results > Blood assays > Blood biochemistry	30830	Continuous	0.39	241.92	nmol/L	Measured by two step sandwich immunoassay analysis on a Beckman Coulter Unicel Dxl 800	http://biobank.ctsu.ox.ac.uk/showcase/field.cgi?id=30830
SHBG	3	255861	0.0207037	0.0118804	0.0813917	0.0983161	Lab test > Blood biochemistry	Biological samples > Assay results > Blood assays > Blood biochemistry	30830	Continuous	0.39	241.92	nmol/L	Measured by two step sandwich immunoassay analysis on a Beckman Coulter Unicel Dxl 800	http://biobank.ctsu.ox.ac.uk/showcase/field.cgi?id=30830
SHBG	4	255861	0.0903396	0.00995022	1.1e-19	3.30827e-19	Lab test > Blood biochemistry	Biological samples > Assay results > Blood assays > Blood biochemistry	30830	Continuous	0.39	241.92	nmol/L	Measured by two step sandwich immunoassay analysis on a Beckman Coulter Unicel Dxl 800	http://biobank.ctsu.ox.ac.uk/showcase/field.cgi?id=30830
SHBG	5	255861	-0.217392	0.0119204	2.93e-74	2.109e-73	Lab test > Blood biochemistry	Biological samples > Assay results > Blood assays > Blood biochemistry	30830	Continuous	0.39	241.92	nmol/L	Measured by two step sandwich immunoassay analysis on a Beckman Coulter Unicel Dxl 800	http://biobank.ctsu.ox.ac.uk/showcase/field.cgi?id=30830
SHBG	6	255861	-0.110144	0.00943511	1.77e-31	7.20349e-31	Lab test > Blood biochemistry	Biological samples > Assay results > Blood assays > Blood biochemistry	30830	Continuous	0.39	241.92	nmol/L	Measured by two step sandwich immunoassay analysis on a Beckman Coulter Unicel Dxl 800	http://biobank.ctsu.ox.ac.uk/showcase/field.cgi?id=30830
SHBG	7	255861	0.104479	0.0131551	2e-15	5.27804e-15	Lab test > Blood biochemistry	Biological samples > Assay results > Blood assays > Blood biochemistry	30830	Continuous	0.39	241.92	nmol/L	Measured by two step sandwich immunoassay analysis on a Beckman Coulter Unicel Dxl 800	http://biobank.ctsu.ox.ac.uk/showcase/field.cgi?id=30830
SHBG	8	255861	0.104235	0.0131576	2.35e-15	6.1784e-15	Lab test > Blood biochemistry	Biological samples > Assay results > Blood assays > Blood biochemistry	30830	Continuous	0.39	241.92	nmol/L	Measured by two step sandwich immunoassay analysis on a Beckman Coulter Unicel Dxl 800	http://biobank.ctsu.ox.ac.uk/showcase/field.cgi?id=30830
SHBG	9	255861	-0.223243	0.011098	6.32e-90	5.26667e-89	Lab test > Blood biochemistry	Biological samples > Assay results > Blood assays > Blood biochemistry	30830	Continuous	0.39	241.92	nmol/L	Measured by two step sandwich immunoassay analysis on a Beckman Coulter Unicel Dxl 800	http://biobank.ctsu.ox.ac.uk/showcase/field.cgi?id=30830
SHBG	10	255861	0.306762	0.00979962	1.07e-214	2.17101e-213	Lab test > Blood biochemistry	Biological samples > Assay results > Blood assays > Blood biochemistry	30830	Continuous	0.39	241.92	nmol/L	Measured by two step sandwich immunoassay analysis on a Beckman Coulter Unicel Dxl 800	http://biobank.ctsu.ox.ac.uk/showcase/field.cgi?id=30830
SHBG	11	255861	0.21925	0.0122726	2.44e-71	1.71228e-70	Lab test > Blood biochemistry	Biological samples > Assay results > Blood assays > Blood biochemistry	30830	Continuous	0.39	241.92	nmol/L	Measured by two step sandwich immunoassay analysis on a Beckman Coulter Unicel Dxl 800	http://biobank.ctsu.ox.ac.uk/showcase/field.cgi?id=30830
SHBG	12	255861	-0.0403899	0.0109461	0.000224399	0.000342407	Lab test > Blood biochemistry	Biological samples > Assay results > Blood assays > Blood biochemistry	30830	Continuous	0.39	241.92	nmol/L	Measured by two step sandwich immunoassay analysis on a Beckman Coulter Unicel Dxl 800	http://biobank.ctsu.ox.ac.uk/showcase/field.cgi?id=30830
SHBG	13	255861	-0.00268922	0.0101322	0.790692	0.812454	Lab test > Blood biochemistry	Biological samples > Assay results > Blood assays > Blood biochemistry	30830	Continuous	0.39	241.92	nmol/L	Measured by two step sandwich immunoassay analysis on a Beckman Coulter Unicel Dxl 800	http://biobank.ctsu.ox.ac.uk/showcase/field.cgi?id=30830
SHBG	14	255861	-0.291767	0.0118793	4.72e-133	5.6721e-132	Lab test > Blood biochemistry	Biological samples > Assay results > Blood assays > Blood biochemistry	30830	Continuous	0.39	241.92	nmol/L	Measured by two step sandwich immunoassay analysis on a Beckman Coulter Unicel Dxl 800	http://biobank.ctsu.ox.ac.uk/showcase/field.cgi?id=30830
SHBG	15	255861	0.36889	0.0128583	1.02e-180	1.75215e-179	Lab test > Blood biochemistry	Biological samples > Assay results > Blood assays > Blood biochemistry	30830	Continuous	0.39	241.92	nmol/L	Measured by two step sandwich immunoassay analysis on a Beckman Coulter Unicel Dxl 800	http://biobank.ctsu.ox.ac.uk/showcase/field.cgi?id=30830
SHBG	16	255861	-0.494324	0.0108325	0	0	Lab test > Blood biochemistry	Biological samples > Assay results > Blood assays > Blood biochemistry	30830	Continuous	0.39	241.92	nmol/L	Measured by two step sandwich immunoassay analysis on a Beckman Coulter Unicel Dxl 800	http://biobank.ctsu.ox.ac.uk/showcase/field.cgi?id=30830
SHBG	17	255861	-0.301793	0.0106299	4.92e-177	8.2491e-176	Lab test > Blood biochemistry	Biological samples > Assay results > Blood assays > Blood biochemistry	30830	Continuous	0.39	241.92	nmol/L	Measured by two step sandwich immunoassay analysis on a Beckman Coulter Unicel Dxl 800	http://biobank.ctsu.ox.ac.uk/showcase/field.cgi?id=30830
SHBG	18	255861	-0.0587196	0.00825573	1.14e-12	2.68461e-12	Lab test > Blood biochemistry	Biological samples > Assay results > Blood assays > Blood biochemistry	30830	Continuous	0.39	241.92	nmol/L	Measured by two step sandwich immunoassay analysis on a Beckman Coulter Unicel Dxl 800	http://biobank.ctsu.ox.ac.uk/showcase/field.cgi?id=30830
SHBG	19	255861	0.118571	0.00643245	7.95e-76	5.84252e-75	Lab test > Blood biochemistry	Biological samples > Assay results > Blood assays > Blood biochemistry	30830	Continuous	0.39	241.92	nmol/L	Measured by two step sandwich immunoassay analysis on a Beckman Coulter Unicel Dxl 800	http://biobank.ctsu.ox.ac.uk/showcase/field.cgi?id=30830
SHBG	20	255861	0.000703019	6.65e-05	4.12e-26	1.48087e-25	Lab test > Blood biochemistry	Biological samples > Assay results > Blood assays > Blood biochemistry	30830	Continuous	0.39	241.92	nmol/L	Measured by two step sandwich immunoassay analysis on a Beckman Coulter Unicel Dxl 800	http://biobank.ctsu.ox.ac.uk/showcase/field.cgi?id=30830
Total bilirubin	1	280012	-0.138462	0.0364322	0.000144413	0.000224642	Lab test > Blood biochemistry	Biological samples > Assay results > Blood assays > Blood biochemistry	30840	Continuous	1.08	144.52	umol/L	Measured by photometric colour analysis on a Beckman Coulter AU5800	http://biobank.ctsu.ox.ac.uk/showcase/field.cgi?id=30840
Total bilirubin	2	280012	0.204949	0.0301539	1.07e-11	2.40836e-11	Lab test > Blood biochemistry	Biological samples > Assay results > Blood assays > Blood biochemistry	30840	Continuous	1.08	144.52	umol/L	Measured by photometric colour analysis on a Beckman Coulter AU5800	http://biobank.ctsu.ox.ac.uk/showcase/field.cgi?id=30840
Total bilirubin	3	280012	-0.115239	0.0399839	0.00395027	0.00543794	Lab test > Blood biochemistry	Biological samples > Assay results > Blood assays > Blood biochemistry	30840	Continuous	1.08	144.52	umol/L	Measured by photometric colour analysis on a Beckman Coulter AU5800	http://biobank.ctsu.ox.ac.uk/showcase/field.cgi?id=30840
Total bilirubin	4	280012	0.285048	0.0335286	1.88e-17	5.27455e-17	Lab test > Blood biochemistry	Biological samples > Assay results > Blood assays > Blood biochemistry	30840	Continuous	1.08	144.52	umol/L	Measured by photometric colour analysis on a Beckman Coulter AU5800	http://biobank.ctsu.ox.ac.uk/showcase/field.cgi?id=30840
Total bilirubin	5	280012	0.506259	0.0400877	1.5e-36	6.69856e-36	Lab test > Blood biochemistry	Biological samples > Assay results > Blood assays > Blood biochemistry	30840	Continuous	1.08	144.52	umol/L	Measured by photometric colour analysis on a Beckman Coulter AU5800	http://biobank.ctsu.ox.ac.uk/showcase/field.cgi?id=30840
Total bilirubin	6	280012	-0.127036	0.0317422	6.28e-05	0.000100251	Lab test > Blood biochemistry	Biological samples > Assay results > Blood assays > Blood biochemistry	30840	Continuous	1.08	144.52	umol/L	Measured by photometric colour analysis on a Beckman Coulter AU5800	http://biobank.ctsu.ox.ac.uk/showcase/field.cgi?id=30840
Total bilirubin	7	280012	-0.1525	0.0442463	0.00056775	0.000839335	Lab test > Blood biochemistry	Biological samples > Assay results > Blood assays > Blood biochemistry	30840	Continuous	1.08	144.52	umol/L	Measured by photometric colour analysis on a Beckman Coulter AU5800	http://biobank.ctsu.ox.ac.uk/showcase/field.cgi?id=30840
Total bilirubin	8	280012	-0.302121	0.0443053	9.18e-12	2.0813e-11	Lab test > Blood biochemistry	Biological samples > Assay results > Blood assays > Blood biochemistry	30840	Continuous	1.08	144.52	umol/L	Measured by photometric colour analysis on a Beckman Coulter AU5800	http://biobank.ctsu.ox.ac.uk/showcase/field.cgi?id=30840
Total bilirubin	9	280012	-0.594782	0.0374376	8.22e-57	4.89702e-56	Lab test > Blood biochemistry	Biological samples > Assay results > Blood assays > Blood biochemistry	30840	Continuous	1.08	144.52	umol/L	Measured by photometric colour analysis on a Beckman Coulter AU5800	http://biobank.ctsu.ox.ac.uk/showcase/field.cgi?id=30840
Total bilirubin	10	280012	0.0909061	0.0330654	0.00597294	0.00809107	Lab test > Blood biochemistry	Biological samples > Assay results > Blood assays > Blood biochemistry	30840	Continuous	1.08	144.52	umol/L	Measured by photometric colour analysis on a Beckman Coulter AU5800	http://biobank.ctsu.ox.ac.uk/showcase/field.cgi?id=30840
Total bilirubin	11	280012	-0.174492	0.0413321	2.43e-05	3.97198e-05	Lab test > Blood biochemistry	Biological samples > Assay results > Blood assays > Blood biochemistry	30840	Continuous	1.08	144.52	umol/L	Measured by photometric colour analysis on a Beckman Coulter AU5800	http://biobank.ctsu.ox.ac.uk/showcase/field.cgi?id=30840
Total bilirubin	12	280012	-0.402504	0.0367694	6.98e-28	2.61984e-27	Lab test > Blood biochemistry	Biological samples > Assay results > Blood assays > Blood biochemistry	30840	Continuous	1.08	144.52	umol/L	Measured by photometric colour analysis on a Beckman Coulter AU5800	http://biobank.ctsu.ox.ac.uk/showcase/field.cgi?id=30840
Total bilirubin	13	280012	-0.225702	0.0340971	3.61e-11	7.99051e-11	Lab test > Blood biochemistry	Biological samples > Assay results > Blood assays > Blood biochemistry	30840	Continuous	1.08	144.52	umol/L	Measured by photometric colour analysis on a Beckman Coulter AU5800	http://biobank.ctsu.ox.ac.uk/showcase/field.cgi?id=30840
Total bilirubin	14	280012	-0.310356	0.0400429	9.18e-15	2.35385e-14	Lab test > Blood biochemistry	Biological samples > Assay results > Blood assays > Blood biochemistry	30840	Continuous	1.08	144.52	umol/L	Measured by photometric colour analysis on a Beckman Coulter AU5800	http://biobank.ctsu.ox.ac.uk/showcase/field.cgi?id=30840
Total bilirubin	15	280012	0.655215	0.0433703	1.52e-51	8.46123e-51	Lab test > Blood biochemistry	Biological samples > Assay results > Blood assays > Blood biochemistry	30840	Continuous	1.08	144.52	umol/L	Measured by photometric colour analysis on a Beckman Coulter AU5800	http://biobank.ctsu.ox.ac.uk/showcase/field.cgi?id=30840
Total bilirubin	16	280012	-0.307209	0.0366051	4.78e-17	1.3291e-16	Lab test > Blood biochemistry	Biological samples > Assay results > Blood assays > Blood biochemistry	30840	Continuous	1.08	144.52	umol/L	Measured by photometric colour analysis on a Beckman Coulter AU5800	http://biobank.ctsu.ox.ac.uk/showcase/field.cgi?id=30840
Total bilirubin	17	280012	-0.0497354	0.0357783	0.1645	0.190488	Lab test > Blood biochemistry	Biological samples > Assay results > Blood assays > Blood biochemistry	30840	Continuous	1.08	144.52	umol/L	Measured by photometric colour analysis on a Beckman Coulter AU5800	http://biobank.ctsu.ox.ac.uk/showcase/field.cgi?id=30840
Total bilirubin	18	280012	-0.139521	0.0278164	5.29e-07	9.70642e-07	Lab test > Blood biochemistry	Biological samples > Assay results > Blood assays > Blood biochemistry	30840	Continuous	1.08	144.52	umol/L	Measured by photometric colour analysis on a Beckman Coulter AU5800	http://biobank.ctsu.ox.ac.uk/showcase/field.cgi?id=30840
Total bilirubin	19	280012	-0.0559547	0.0216936	0.00989994	0.0131436	Lab test > Blood biochemistry	Biological samples > Assay results > Blood assays > Blood biochemistry	30840	Continuous	1.08	144.52	umol/L	Measured by photometric colour analysis on a Beckman Coulter AU5800	http://biobank.ctsu.ox.ac.uk/showcase/field.cgi?id=30840
Total bilirubin	20	280012	-0.000659281	0.000223824	0.00322421	0.00448029	Lab test > Blood biochemistry	Biological samples > Assay results > Blood assays > Blood biochemistry	30840	Continuous	1.08	144.52	umol/L	Measured by photometric colour analysis on a Beckman Coulter AU5800	http://biobank.ctsu.ox.ac.uk/showcase/field.cgi?id=30840
Testosterone	1	254484	-0.110114	0.0231318	1.93e-06	3.42025e-06	Lab test > Blood biochemistry	Biological samples > Assay results > Blood assays > Blood biochemistry	30850	Continuous	0.35	54.342	nmol/L	Measured by one step competitive analysis on a Beckman Coulter Unicel Dxl 800	http://biobank.ctsu.ox.ac.uk/showcase/field.cgi?id=30850
Testosterone	2	254484	-0.218989	0.0192302	4.9e-30	1.92157e-29	Lab test > Blood biochemistry	Biological samples > Assay results > Blood assays > Blood biochemistry	30850	Continuous	0.35	54.342	nmol/L	Measured by one step competitive analysis on a Beckman Coulter Unicel Dxl 800	http://biobank.ctsu.ox.ac.uk/showcase/field.cgi?id=30850
Testosterone	3	254484	-0.17296	0.0254579	1.09e-11	2.44747e-11	Lab test > Blood biochemistry	Biological samples > Assay results > Blood assays > Blood biochemistry	30850	Continuous	0.35	54.342	nmol/L	Measured by one step competitive analysis on a Beckman Coulter Unicel Dxl 800	http://biobank.ctsu.ox.ac.uk/showcase/field.cgi?id=30850
Testosterone	4	254484	-0.0297937	0.021269	0.161274	0.187062	Lab test > Blood biochemistry	Biological samples > Assay results > Blood assays > Blood biochemistry	30850	Continuous	0.35	54.342	nmol/L	Measured by one step competitive analysis on a Beckman Coulter Unicel Dxl 800	http://biobank.ctsu.ox.ac.uk/showcase/field.cgi?id=30850
Testosterone	5	254484	-0.347105	0.0256125	7.96e-42	3.8494e-41	Lab test > Blood biochemistry	Biological samples > Assay results > Blood assays > Blood biochemistry	30850	Continuous	0.35	54.342	nmol/L	Measured by one step competitive analysis on a Beckman Coulter Unicel Dxl 800	http://biobank.ctsu.ox.ac.uk/showcase/field.cgi?id=30850
Testosterone	6	254484	-0.463068	0.0202222	6.23e-116	6.6327e-115	Lab test > Blood biochemistry	Biological samples > Assay results > Blood assays > Blood biochemistry	30850	Continuous	0.35	54.342	nmol/L	Measured by one step competitive analysis on a Beckman Coulter Unicel Dxl 800	http://biobank.ctsu.ox.ac.uk/showcase/field.cgi?id=30850
Testosterone	7	254484	0.339672	0.0281778	1.87e-33	7.90937e-33	Lab test > Blood biochemistry	Biological samples > Assay results > Blood assays > Blood biochemistry	30850	Continuous	0.35	54.342	nmol/L	Measured by one step competitive analysis on a Beckman Coulter Unicel Dxl 800	http://biobank.ctsu.ox.ac.uk/showcase/field.cgi?id=30850
Testosterone	8	254484	-0.0507533	0.028048	0.070372	0.085633	Lab test > Blood biochemistry	Biological samples > Assay results > Blood assays > Blood biochemistry	30850	Continuous	0.35	54.342	nmol/L	Measured by one step competitive analysis on a Beckman Coulter Unicel Dxl 800	http://biobank.ctsu.ox.ac.uk/showcase/field.cgi?id=30850
Testosterone	9	254484	-0.0430481	0.0237457	0.0698509	0.0850358	Lab test > Blood biochemistry	Biological samples > Assay results > Blood assays > Blood biochemistry	30850	Continuous	0.35	54.342	nmol/L	Measured by one step competitive analysis on a Beckman Coulter Unicel Dxl 800	http://biobank.ctsu.ox.ac.uk/showcase/field.cgi?id=30850
Testosterone	10	254484	0.334655	0.0210311	5.54e-57	3.31453e-56	Lab test > Blood biochemistry	Biological samples > Assay results > Blood assays > Blood biochemistry	30850	Continuous	0.35	54.342	nmol/L	Measured by one step competitive analysis on a Beckman Coulter Unicel Dxl 800	http://biobank.ctsu.ox.ac.uk/showcase/field.cgi?id=30850
Testosterone	11	254484	0.357398	0.0262478	3.31e-42	1.61745e-41	Lab test > Blood biochemistry	Biological samples > Assay results > Blood assays > Blood biochemistry	30850	Continuous	0.35	54.342	nmol/L	Measured by one step competitive analysis on a Beckman Coulter Unicel Dxl 800	http://biobank.ctsu.ox.ac.uk/showcase/field.cgi?id=30850
Testosterone	12	254484	-0.0232441	0.0234292	0.321149	0.355141	Lab test > Blood biochemistry	Biological samples > Assay results > Blood assays > Blood biochemistry	30850	Continuous	0.35	54.342	nmol/L	Measured by one step competitive analysis on a Beckman Coulter Unicel Dxl 800	http://biobank.ctsu.ox.ac.uk/showcase/field.cgi?id=30850
Testosterone	13	254484	0.151339	0.0216552	2.78e-12	6.42775e-12	Lab test > Blood biochemistry	Biological samples > Assay results > Blood assays > Blood biochemistry	30850	Continuous	0.35	54.342	nmol/L	Measured by one step competitive analysis on a Beckman Coulter Unicel Dxl 800	http://biobank.ctsu.ox.ac.uk/showcase/field.cgi?id=30850
Testosterone	14	254484	0.0986216	0.0254286	0.000105185	0.000165274	Lab test > Blood biochemistry	Biological samples > Assay results > Blood assays > Blood biochemistry	30850	Continuous	0.35	54.342	nmol/L	Measured by one step competitive analysis on a Beckman Coulter Unicel Dxl 800	http://biobank.ctsu.ox.ac.uk/showcase/field.cgi?id=30850
Testosterone	15	254484	0.275773	0.027551	1.4e-23	4.72289e-23	Lab test > Blood biochemistry	Biological samples > Assay results > Blood assays > Blood biochemistry	30850	Continuous	0.35	54.342	nmol/L	Measured by one step competitive analysis on a Beckman Coulter Unicel Dxl 800	http://biobank.ctsu.ox.ac.uk/showcase/field.cgi?id=30850
Testosterone	16	254484	-0.383853	0.0233125	6.98e-61	4.38206e-60	Lab test > Blood biochemistry	Biological samples > Assay results > Blood assays > Blood biochemistry	30850	Continuous	0.35	54.342	nmol/L	Measured by one step competitive analysis on a Beckman Coulter Unicel Dxl 800	http://biobank.ctsu.ox.ac.uk/showcase/field.cgi?id=30850
Testosterone	17	254484	-0.537038	0.0227993	1.51e-122	1.67115e-121	Lab test > Blood biochemistry	Biological samples > Assay results > Blood assays > Blood biochemistry	30850	Continuous	0.35	54.342	nmol/L	Measured by one step competitive analysis on a Beckman Coulter Unicel Dxl 800	http://biobank.ctsu.ox.ac.uk/showcase/field.cgi?id=30850
Testosterone	18	254484	-0.124804	0.0176376	1.49e-12	3.47667e-12	Lab test > Blood biochemistry	Biological samples > Assay results > Blood assays > Blood biochemistry	30850	Continuous	0.35	54.342	nmol/L	Measured by one step competitive analysis on a Beckman Coulter Unicel Dxl 800	http://biobank.ctsu.ox.ac.uk/showcase/field.cgi?id=30850
Testosterone	19	254484	-0.0661218	0.0137861	1.62e-06	2.8855e-06	Lab test > Blood biochemistry	Biological samples > Assay results > Blood assays > Blood biochemistry	30850	Continuous	0.35	54.342	nmol/L	Measured by one step competitive analysis on a Beckman Coulter Unicel Dxl 800	http://biobank.ctsu.ox.ac.uk/showcase/field.cgi?id=30850
Testosterone	20	254484	0.00187924	0.000142592	1.19e-39	5.61889e-39	Lab test > Blood biochemistry	Biological samples > Assay results > Blood assays > Blood biochemistry	30850	Continuous	0.35	54.342	nmol/L	Measured by one step competitive analysis on a Beckman Coulter Unicel Dxl 800	http://biobank.ctsu.ox.ac.uk/showcase/field.cgi?id=30850
Total protein	1	258023	0.0812812	0.0226793	0.000338518	0.000509871	Lab test > Blood biochemistry	Biological samples > Assay results > Blood assays > Blood biochemistry	30860	Continuous	36.27	117.36	g/L	Measured by biuret analysis on a Beckman Coulter AU5800	http://biobank.ctsu.ox.ac.uk/showcase/field.cgi?id=30860
Total protein	2	258023	0.213	0.0187969	9.29e-30	3.63296e-29	Lab test > Blood biochemistry	Biological samples > Assay results > Blood assays > Blood biochemistry	30860	Continuous	36.27	117.36	g/L	Measured by biuret analysis on a Beckman Coulter AU5800	http://biobank.ctsu.ox.ac.uk/showcase/field.cgi?id=30860
Total protein	3	258023	0.00761607	0.0249115	0.759815	0.78245	Lab test > Blood biochemistry	Biological samples > Assay results > Blood assays > Blood biochemistry	30860	Continuous	36.27	117.36	g/L	Measured by biuret analysis on a Beckman Coulter AU5800	http://biobank.ctsu.ox.ac.uk/showcase/field.cgi?id=30860
Total protein	4	258023	0.133995	0.0208664	1.35e-10	2.93251e-10	Lab test > Blood biochemistry	Biological samples > Assay results > Blood assays > Blood biochemistry	30860	Continuous	36.27	117.36	g/L	Measured by biuret analysis on a Beckman Coulter AU5800	http://biobank.ctsu.ox.ac.uk/showcase/field.cgi?id=30860
Total protein	5	258023	0.0272201	0.024999	0.276222	0.309741	Lab test > Blood biochemistry	Biological samples > Assay results > Blood assays > Blood biochemistry	30860	Continuous	36.27	117.36	g/L	Measured by biuret analysis on a Beckman Coulter AU5800	http://biobank.ctsu.ox.ac.uk/showcase/field.cgi?id=30860
Total protein	6	258023	0.0954109	0.0197874	1.42e-06	2.5422e-06	Lab test > Blood biochemistry	Biological samples > Assay results > Blood assays > Blood biochemistry	30860	Continuous	36.27	117.36	g/L	Measured by biuret analysis on a Beckman Coulter AU5800	http://biobank.ctsu.ox.ac.uk/showcase/field.cgi?id=30860
Total protein	7	258023	-0.176701	0.0275761	1.48e-10	3.20991e-10	Lab test > Blood biochemistry	Biological samples > Assay results > Blood assays > Blood biochemistry	30860	Continuous	36.27	117.36	g/L	Measured by biuret analysis on a Beckman Coulter AU5800	http://biobank.ctsu.ox.ac.uk/showcase/field.cgi?id=30860
Total protein	8	258023	0.0331321	0.0275884	0.229773	0.261212	Lab test > Blood biochemistry	Biological samples > Assay results > Blood assays > Blood biochemistry	30860	Continuous	36.27	117.36	g/L	Measured by biuret analysis on a Beckman Coulter AU5800	http://biobank.ctsu.ox.ac.uk/showcase/field.cgi?id=30860
Total protein	9	258023	0.188119	0.0232975	6.8e-16	1.81333e-15	Lab test > Blood biochemistry	Biological samples > Assay results > Blood assays > Blood biochemistry	30860	Continuous	36.27	117.36	g/L	Measured by biuret analysis on a Beckman Coulter AU5800	http://biobank.ctsu.ox.ac.uk/showcase/field.cgi?id=30860
Total protein	10	258023	-0.0648886	0.0205852	0.00162067	0.00231761	Lab test > Blood biochemistry	Biological samples > Assay results > Blood assays > Blood biochemistry	30860	Continuous	36.27	117.36	g/L	Measured by biuret analysis on a Beckman Coulter AU5800	http://biobank.ctsu.ox.ac.uk/showcase/field.cgi?id=30860
Total protein	11	258023	-0.106077	0.025744	3.78e-05	6.125e-05	Lab test > Blood biochemistry	Biological samples > Assay results > Blood assays > Blood biochemistry	30860	Continuous	36.27	117.36	g/L	Measured by biuret analysis on a Beckman Coulter AU5800	http://biobank.ctsu.ox.ac.uk/showcase/field.cgi?id=30860
Total protein	12	258023	0.0720845	0.0229446	0.00168006	0.00239886	Lab test > Blood biochemistry	Biological samples > Assay results > Blood assays > Blood biochemistry	30860	Continuous	36.27	117.36	g/L	Measured by biuret analysis on a Beckman Coulter AU5800	http://biobank.ctsu.ox.ac.uk/showcase/field.cgi?id=30860
Total protein	13	258023	-0.15364	0.0212419	4.74e-13	1.13146e-12	Lab test > Blood biochemistry	Biological samples > Assay results > Blood assays > Blood biochemistry	30860	Continuous	36.27	117.36	g/L	Measured by biuret analysis on a Beckman Coulter AU5800	http://biobank.ctsu.ox.ac.uk/showcase/field.cgi?id=30860
Total protein	14	258023	0.0762561	0.0249346	0.00222665	0.00315039	Lab test > Blood biochemistry	Biological samples > Assay results > Blood assays > Blood biochemistry	30860	Continuous	36.27	117.36	g/L	Measured by biuret analysis on a Beckman Coulter AU5800	http://biobank.ctsu.ox.ac.uk/showcase/field.cgi?id=30860
Total protein	15	258023	-0.325451	0.0270072	1.97e-33	8.31976e-33	Lab test > Blood biochemistry	Biological samples > Assay results > Blood assays > Blood biochemistry	30860	Continuous	36.27	117.36	g/L	Measured by biuret analysis on a Beckman Coulter AU5800	http://biobank.ctsu.ox.ac.uk/showcase/field.cgi?id=30860
Total protein	16	258023	0.177468	0.0228042	7.15e-15	1.83838e-14	Lab test > Blood biochemistry	Biological samples > Assay results > Blood assays > Blood biochemistry	30860	Continuous	36.27	117.36	g/L	Measured by biuret analysis on a Beckman Coulter AU5800	http://biobank.ctsu.ox.ac.uk/showcase/field.cgi?id=30860
Total protein	17	258023	0.227656	0.0223167	1.98e-24	6.84444e-24	Lab test > Blood biochemistry	Biological samples > Assay results > Blood assays > Blood biochemistry	30860	Continuous	36.27	117.36	g/L	Measured by biuret analysis on a Beckman Coulter AU5800	http://biobank.ctsu.ox.ac.uk/showcase/field.cgi?id=30860
Total protein	18	258023	-0.0275368	0.0173064	0.11158	0.13216	Lab test > Blood biochemistry	Biological samples > Assay results > Blood assays > Blood biochemistry	30860	Continuous	36.27	117.36	g/L	Measured by biuret analysis on a Beckman Coulter AU5800	http://biobank.ctsu.ox.ac.uk/showcase/field.cgi?id=30860
Total protein	19	258023	-0.0429197	0.0134959	0.00147193	0.00211245	Lab test > Blood biochemistry	Biological samples > Assay results > Blood assays > Blood biochemistry	30860	Continuous	36.27	117.36	g/L	Measured by biuret analysis on a Beckman Coulter AU5800	http://biobank.ctsu.ox.ac.uk/showcase/field.cgi?id=30860
Total protein	20	258023	-0.00228699	0.000139404	1.88e-60	1.16978e-59	Lab test > Blood biochemistry	Biological samples > Assay results > Blood assays > Blood biochemistry	30860	Continuous	36.27	117.36	g/L	Measured by biuret analysis on a Beckman Coulter AU5800	http://biobank.ctsu.ox.ac.uk/showcase/field.cgi?id=30860
Triglycerides	1	280908	-0.0945746	0.0119685	2.76e-15	7.23596e-15	Lab test > Blood biochemistry	Biological samples > Assay results > Blood assays > Blood biochemistry	30870	Continuous	0.231	11.278	mmol/L	Measured by GPO-POD analysis on a Beckman Coulter AU5800	http://biobank.ctsu.ox.ac.uk/showcase/field.cgi?id=30870
Triglycerides	2	280908	0.0410469	0.00990637	3.42e-05	5.54809e-05	Lab test > Blood biochemistry	Biological samples > Assay results > Blood assays > Blood biochemistry	30870	Continuous	0.231	11.278	mmol/L	Measured by GPO-POD analysis on a Beckman Coulter AU5800	http://biobank.ctsu.ox.ac.uk/showcase/field.cgi?id=30870
Triglycerides	3	280908	0.0991722	0.0131341	4.34e-14	1.08694e-13	Lab test > Blood biochemistry	Biological samples > Assay results > Blood assays > Blood biochemistry	30870	Continuous	0.231	11.278	mmol/L	Measured by GPO-POD analysis on a Beckman Coulter AU5800	http://biobank.ctsu.ox.ac.uk/showcase/field.cgi?id=30870
Triglycerides	4	280908	-0.100718	0.0110139	6.02e-20	1.83617e-19	Lab test > Blood biochemistry	Biological samples > Assay results > Blood assays > Blood biochemistry	30870	Continuous	0.231	11.278	mmol/L	Measured by GPO-POD analysis on a Beckman Coulter AU5800	http://biobank.ctsu.ox.ac.uk/showcase/field.cgi?id=30870
Triglycerides	5	280908	0.177082	0.0131694	3.33e-41	1.60482e-40	Lab test > Blood biochemistry	Biological samples > Assay results > Blood assays > Blood biochemistry	30870	Continuous	0.231	11.278	mmol/L	Measured by GPO-POD analysis on a Beckman Coulter AU5800	http://biobank.ctsu.ox.ac.uk/showcase/field.cgi?id=30870
Triglycerides	6	280908	0.0812356	0.0104268	6.67e-15	1.71971e-14	Lab test > Blood biochemistry	Biological samples > Assay results > Blood assays > Blood biochemistry	30870	Continuous	0.231	11.278	mmol/L	Measured by GPO-POD analysis on a Beckman Coulter AU5800	http://biobank.ctsu.ox.ac.uk/showcase/field.cgi?id=30870
Triglycerides	7	280908	-0.223059	0.0145293	3.59e-53	2.06407e-52	Lab test > Blood biochemistry	Biological samples > Assay results > Blood assays > Blood biochemistry	30870	Continuous	0.231	11.278	mmol/L	Measured by GPO-POD analysis on a Beckman Coulter AU5800	http://biobank.ctsu.ox.ac.uk/showcase/field.cgi?id=30870
Triglycerides	8	280908	0.110151	0.0145561	3.82e-14	9.58423e-14	Lab test > Blood biochemistry	Biological samples > Assay results > Blood assays > Blood biochemistry	30870	Continuous	0.231	11.278	mmol/L	Measured by GPO-POD analysis on a Beckman Coulter AU5800	http://biobank.ctsu.ox.ac.uk/showcase/field.cgi?id=30870
Triglycerides	9	280908	0.323491	0.012291	1.76e-152	2.42759e-151	Lab test > Blood biochemistry	Biological samples > Assay results > Blood assays > Blood biochemistry	30870	Continuous	0.231	11.278	mmol/L	Measured by GPO-POD analysis on a Beckman Coulter AU5800	http://biobank.ctsu.ox.ac.uk/showcase/field.cgi?id=30870
Triglycerides	10	280908	-0.199774	0.0108548	1.35e-75	9.86945e-75	Lab test > Blood biochemistry	Biological samples > Assay results > Blood assays > Blood biochemistry	30870	Continuous	0.231	11.278	mmol/L	Measured by GPO-POD analysis on a Beckman Coulter AU5800	http://biobank.ctsu.ox.ac.uk/showcase/field.cgi?id=30870
Triglycerides	11	280908	-0.243675	0.0135709	4.75e-72	3.35013e-71	Lab test > Blood biochemistry	Biological samples > Assay results > Blood assays > Blood biochemistry	30870	Continuous	0.231	11.278	mmol/L	Measured by GPO-POD analysis on a Beckman Coulter AU5800	http://biobank.ctsu.ox.ac.uk/showcase/field.cgi?id=30870
Triglycerides	12	280908	0.0433714	0.012083	0.000331423	0.000500531	Lab test > Blood biochemistry	Biological samples > Assay results > Blood assays > Blood biochemistry	30870	Continuous	0.231	11.278	mmol/L	Measured by GPO-POD analysis on a Beckman Coulter AU5800	http://biobank.ctsu.ox.ac.uk/showcase/field.cgi?id=30870
Triglycerides	13	280908	0.00730869	0.0112045	0.514207	0.549325	Lab test > Blood biochemistry	Biological samples > Assay results > Blood assays > Blood biochemistry	30870	Continuous	0.231	11.278	mmol/L	Measured by GPO-POD analysis on a Beckman Coulter AU5800	http://biobank.ctsu.ox.ac.uk/showcase/field.cgi?id=30870
Triglycerides	14	280908	0.316782	0.013144	3.31e-128	3.82975e-127	Lab test > Blood biochemistry	Biological samples > Assay results > Blood assays > Blood biochemistry	30870	Continuous	0.231	11.278	mmol/L	Measured by GPO-POD analysis on a Beckman Coulter AU5800	http://biobank.ctsu.ox.ac.uk/showcase/field.cgi?id=30870
Triglycerides	15	280908	-0.386599	0.0142355	3.36e-162	4.95158e-161	Lab test > Blood biochemistry	Biological samples > Assay results > Blood assays > Blood biochemistry	30870	Continuous	0.231	11.278	mmol/L	Measured by GPO-POD analysis on a Beckman Coulter AU5800	http://biobank.ctsu.ox.ac.uk/showcase/field.cgi?id=30870
Triglycerides	16	280908	0.451531	0.0119958	0	0	Lab test > Blood biochemistry	Biological samples > Assay results > Blood assays > Blood biochemistry	30870	Continuous	0.231	11.278	mmol/L	Measured by GPO-POD analysis on a Beckman Coulter AU5800	http://biobank.ctsu.ox.ac.uk/showcase/field.cgi?id=30870
Triglycerides	17	280908	0.28373	0.0117422	7.34e-129	8.56333e-128	Lab test > Blood biochemistry	Biological samples > Assay results > Blood assays > Blood biochemistry	30870	Continuous	0.231	11.278	mmol/L	Measured by GPO-POD analysis on a Beckman Coulter AU5800	http://biobank.ctsu.ox.ac.uk/showcase/field.cgi?id=30870
Triglycerides	18	280908	0.0787644	0.00913838	6.78e-18	1.93517e-17	Lab test > Blood biochemistry	Biological samples > Assay results > Blood assays > Blood biochemistry	30870	Continuous	0.231	11.278	mmol/L	Measured by GPO-POD analysis on a Beckman Coulter AU5800	http://biobank.ctsu.ox.ac.uk/showcase/field.cgi?id=30870
Triglycerides	19	280908	-0.0678119	0.00712608	1.81e-21	5.76564e-21	Lab test > Blood biochemistry	Biological samples > Assay results > Blood assays > Blood biochemistry	30870	Continuous	0.231	11.278	mmol/L	Measured by GPO-POD analysis on a Beckman Coulter AU5800	http://biobank.ctsu.ox.ac.uk/showcase/field.cgi?id=30870
Triglycerides	20	280908	-0.000476142	7.35e-05	9.52e-11	2.08087e-10	Lab test > Blood biochemistry	Biological samples > Assay results > Blood assays > Blood biochemistry	30870	Continuous	0.231	11.278	mmol/L	Measured by GPO-POD analysis on a Beckman Coulter AU5800	http://biobank.ctsu.ox.ac.uk/showcase/field.cgi?id=30870
Urate	1	280779	-0.0376281	0.0125161	0.00264414	0.00370921	Lab test > Blood biochemistry	Biological samples > Assay results > Blood assays > Blood biochemistry	30880	Continuous	89.1	884.3	umol/L	Measured by uricase PAP analysis on a Beckman Coulter AU5800	http://biobank.ctsu.ox.ac.uk/showcase/field.cgi?id=30880
Urate	2	280779	0.183202	0.0103542	5.14e-70	3.54483e-69	Lab test > Blood biochemistry	Biological samples > Assay results > Blood assays > Blood biochemistry	30880	Continuous	89.1	884.3	umol/L	Measured by uricase PAP analysis on a Beckman Coulter AU5800	http://biobank.ctsu.ox.ac.uk/showcase/field.cgi?id=30880
Urate	3	280779	0.249581	0.0137264	7.81e-74	5.60718e-73	Lab test > Blood biochemistry	Biological samples > Assay results > Blood assays > Blood biochemistry	30880	Continuous	89.1	884.3	umol/L	Measured by uricase PAP analysis on a Beckman Coulter AU5800	http://biobank.ctsu.ox.ac.uk/showcase/field.cgi?id=30880
Urate	4	280779	-0.0782526	0.0115181	1.09e-11	2.44747e-11	Lab test > Blood biochemistry	Biological samples > Assay results > Blood assays > Blood biochemistry	30880	Continuous	89.1	884.3	umol/L	Measured by uricase PAP analysis on a Beckman Coulter AU5800	http://biobank.ctsu.ox.ac.uk/showcase/field.cgi?id=30880
Urate	5	280779	0.530616	0.0137409	0	0	Lab test > Blood biochemistry	Biological samples > Assay results > Blood assays > Blood biochemistry	30880	Continuous	89.1	884.3	umol/L	Measured by uricase PAP analysis on a Beckman Coulter AU5800	http://biobank.ctsu.ox.ac.uk/showcase/field.cgi?id=30880
Urate	6	280779	0.0474199	0.0109042	1.37e-05	2.27251e-05	Lab test > Blood biochemistry	Biological samples > Assay results > Blood assays > Blood biochemistry	30880	Continuous	89.1	884.3	umol/L	Measured by uricase PAP analysis on a Beckman Coulter AU5800	http://biobank.ctsu.ox.ac.uk/showcase/field.cgi?id=30880
Urate	7	280779	-0.264371	0.0151929	8.8e-68	5.92308e-67	Lab test > Blood biochemistry	Biological samples > Assay results > Blood assays > Blood biochemistry	30880	Continuous	89.1	884.3	umol/L	Measured by uricase PAP analysis on a Beckman Coulter AU5800	http://biobank.ctsu.ox.ac.uk/showcase/field.cgi?id=30880
Urate	8	280779	-0.158123	0.0152196	2.8e-25	9.86164e-25	Lab test > Blood biochemistry	Biological samples > Assay results > Blood assays > Blood biochemistry	30880	Continuous	89.1	884.3	umol/L	Measured by uricase PAP analysis on a Beckman Coulter AU5800	http://biobank.ctsu.ox.ac.uk/showcase/field.cgi?id=30880
Urate	9	280779	0.341917	0.0128515	9.23e-156	1.31857e-154	Lab test > Blood biochemistry	Biological samples > Assay results > Blood assays > Blood biochemistry	30880	Continuous	89.1	884.3	umol/L	Measured by uricase PAP analysis on a Beckman Coulter AU5800	http://biobank.ctsu.ox.ac.uk/showcase/field.cgi?id=30880
Urate	10	280779	-0.258538	0.0113485	8.87e-115	9.26716e-114	Lab test > Blood biochemistry	Biological samples > Assay results > Blood assays > Blood biochemistry	30880	Continuous	89.1	884.3	umol/L	Measured by uricase PAP analysis on a Beckman Coulter AU5800	http://biobank.ctsu.ox.ac.uk/showcase/field.cgi?id=30880
Urate	11	280779	-0.289632	0.0141881	1.47e-92	1.25872e-91	Lab test > Blood biochemistry	Biological samples > Assay results > Blood assays > Blood biochemistry	30880	Continuous	89.1	884.3	umol/L	Measured by uricase PAP analysis on a Beckman Coulter AU5800	http://biobank.ctsu.ox.ac.uk/showcase/field.cgi?id=30880
Urate	12	280779	-0.0540844	0.0126348	1.86e-05	3.05993e-05	Lab test > Blood biochemistry	Biological samples > Assay results > Blood assays > Blood biochemistry	30880	Continuous	89.1	884.3	umol/L	Measured by uricase PAP analysis on a Beckman Coulter AU5800	http://biobank.ctsu.ox.ac.uk/showcase/field.cgi?id=30880
Urate	13	280779	-0.0177525	0.0117179	0.129775	0.152102	Lab test > Blood biochemistry	Biological samples > Assay results > Blood assays > Blood biochemistry	30880	Continuous	89.1	884.3	umol/L	Measured by uricase PAP analysis on a Beckman Coulter AU5800	http://biobank.ctsu.ox.ac.uk/showcase/field.cgi?id=30880
Urate	14	280779	0.272758	0.0137497	1.63e-87	1.33061e-86	Lab test > Blood biochemistry	Biological samples > Assay results > Blood assays > Blood biochemistry	30880	Continuous	89.1	884.3	umol/L	Measured by uricase PAP analysis on a Beckman Coulter AU5800	http://biobank.ctsu.ox.ac.uk/showcase/field.cgi?id=30880
Urate	15	280779	-0.679538	0.0148522	0	0	Lab test > Blood biochemistry	Biological samples > Assay results > Blood assays > Blood biochemistry	30880	Continuous	89.1	884.3	umol/L	Measured by uricase PAP analysis on a Beckman Coulter AU5800	http://biobank.ctsu.ox.ac.uk/showcase/field.cgi?id=30880
Urate	16	280779	0.417919	0.0125504	1.19e-242	2.84786e-241	Lab test > Blood biochemistry	Biological samples > Assay results > Blood assays > Blood biochemistry	30880	Continuous	89.1	884.3	umol/L	Measured by uricase PAP analysis on a Beckman Coulter AU5800	http://biobank.ctsu.ox.ac.uk/showcase/field.cgi?id=30880
Urate	17	280779	0.623777	0.0122352	0	0	Lab test > Blood biochemistry	Biological samples > Assay results > Blood assays > Blood biochemistry	30880	Continuous	89.1	884.3	umol/L	Measured by uricase PAP analysis on a Beckman Coulter AU5800	http://biobank.ctsu.ox.ac.uk/showcase/field.cgi?id=30880
Urate	18	280779	0.071113	0.00955823	1.01e-13	2.50044e-13	Lab test > Blood biochemistry	Biological samples > Assay results > Blood assays > Blood biochemistry	30880	Continuous	89.1	884.3	umol/L	Measured by uricase PAP analysis on a Beckman Coulter AU5800	http://biobank.ctsu.ox.ac.uk/showcase/field.cgi?id=30880
Urate	19	280779	-0.0816189	0.00745221	6.56e-28	2.4655e-27	Lab test > Blood biochemistry	Biological samples > Assay results > Blood assays > Blood biochemistry	30880	Continuous	89.1	884.3	umol/L	Measured by uricase PAP analysis on a Beckman Coulter AU5800	http://biobank.ctsu.ox.ac.uk/showcase/field.cgi?id=30880
Urate	20	280779	-0.0011232	7.69e-05	2.47e-48	1.30245e-47	Lab test > Blood biochemistry	Biological samples > Assay results > Blood assays > Blood biochemistry	30880	Continuous	89.1	884.3	umol/L	Measured by uricase PAP analysis on a Beckman Coulter AU5800	http://biobank.ctsu.ox.ac.uk/showcase/field.cgi?id=30880
Vitamin D	1	269103	0.0760466	0.0174784	1.36e-05	2.25726e-05	Lab test > Blood biochemistry	Biological samples > Assay results > Blood assays > Blood biochemistry	30890	Continuous	10	340	nmol/L	Measured by CLIA analysis on a DiaSorin Ltd. LIASON XL	http://biobank.ctsu.ox.ac.uk/showcase/field.cgi?id=30890
Vitamin D	2	269103	0.217379	0.0144729	5.72e-51	3.15897e-50	Lab test > Blood biochemistry	Biological samples > Assay results > Blood assays > Blood biochemistry	30890	Continuous	10	340	nmol/L	Measured by CLIA analysis on a DiaSorin Ltd. LIASON XL	http://biobank.ctsu.ox.ac.uk/showcase/field.cgi?id=30890
Vitamin D	3	269103	-0.288866	0.0191759	2.93e-51	1.62134e-50	Lab test > Blood biochemistry	Biological samples > Assay results > Blood assays > Blood biochemistry	30890	Continuous	10	340	nmol/L	Measured by CLIA analysis on a DiaSorin Ltd. LIASON XL	http://biobank.ctsu.ox.ac.uk/showcase/field.cgi?id=30890
Vitamin D	4	269103	-0.0466223	0.0161056	0.0037944	0.00524399	Lab test > Blood biochemistry	Biological samples > Assay results > Blood assays > Blood biochemistry	30890	Continuous	10	340	nmol/L	Measured by CLIA analysis on a DiaSorin Ltd. LIASON XL	http://biobank.ctsu.ox.ac.uk/showcase/field.cgi?id=30890
Vitamin D	5	269103	0.0927213	0.0192833	1.52e-06	2.71775e-06	Lab test > Blood biochemistry	Biological samples > Assay results > Blood assays > Blood biochemistry	30890	Continuous	10	340	nmol/L	Measured by CLIA analysis on a DiaSorin Ltd. LIASON XL	http://biobank.ctsu.ox.ac.uk/showcase/field.cgi?id=30890
Vitamin D	6	269103	-0.0807843	0.0152406	1.16e-07	2.22161e-07	Lab test > Blood biochemistry	Biological samples > Assay results > Blood assays > Blood biochemistry	30890	Continuous	10	340	nmol/L	Measured by CLIA analysis on a DiaSorin Ltd. LIASON XL	http://biobank.ctsu.ox.ac.uk/showcase/field.cgi?id=30890
Vitamin D	7	269103	0.0678133	0.0212397	0.00140938	0.00202372	Lab test > Blood biochemistry	Biological samples > Assay results > Blood assays > Blood biochemistry	30890	Continuous	10	340	nmol/L	Measured by CLIA analysis on a DiaSorin Ltd. LIASON XL	http://biobank.ctsu.ox.ac.uk/showcase/field.cgi?id=30890
Vitamin D	8	269103	0.110224	0.0212444	2.12e-07	3.98657e-07	Lab test > Blood biochemistry	Biological samples > Assay results > Blood assays > Blood biochemistry	30890	Continuous	10	340	nmol/L	Measured by CLIA analysis on a DiaSorin Ltd. LIASON XL	http://biobank.ctsu.ox.ac.uk/showcase/field.cgi?id=30890
Vitamin D	9	269103	-0.157327	0.0180194	2.54e-18	7.33196e-18	Lab test > Blood biochemistry	Biological samples > Assay results > Blood assays > Blood biochemistry	30890	Continuous	10	340	nmol/L	Measured by CLIA analysis on a DiaSorin Ltd. LIASON XL	http://biobank.ctsu.ox.ac.uk/showcase/field.cgi?id=30890
Vitamin D	10	269103	0.195772	0.0158772	6.35e-35	2.74807e-34	Lab test > Blood biochemistry	Biological samples > Assay results > Blood assays > Blood biochemistry	30890	Continuous	10	340	nmol/L	Measured by CLIA analysis on a DiaSorin Ltd. LIASON XL	http://biobank.ctsu.ox.ac.uk/showcase/field.cgi?id=30890
Vitamin D	11	269103	0.400514	0.0198112	8.18e-91	6.8988e-90	Lab test > Blood biochemistry	Biological samples > Assay results > Blood assays > Blood biochemistry	30890	Continuous	10	340	nmol/L	Measured by CLIA analysis on a DiaSorin Ltd. LIASON XL	http://biobank.ctsu.ox.ac.uk/showcase/field.cgi?id=30890
Vitamin D	12	269103	0.288299	0.0176562	6.61e-60	4.04989e-59	Lab test > Blood biochemistry	Biological samples > Assay results > Blood assays > Blood biochemistry	30890	Continuous	10	340	nmol/L	Measured by CLIA analysis on a DiaSorin Ltd. LIASON XL	http://biobank.ctsu.ox.ac.uk/showcase/field.cgi?id=30890
Vitamin D	13	269103	0.120107	0.016363	2.14e-13	5.18788e-13	Lab test > Blood biochemistry	Biological samples > Assay results > Blood assays > Blood biochemistry	30890	Continuous	10	340	nmol/L	Measured by CLIA analysis on a DiaSorin Ltd. LIASON XL	http://biobank.ctsu.ox.ac.uk/showcase/field.cgi?id=30890
Vitamin D	14	269103	0.13079	0.0192282	1.03e-11	2.32206e-11	Lab test > Blood biochemistry	Biological samples > Assay results > Blood assays > Blood biochemistry	30890	Continuous	10	340	nmol/L	Measured by CLIA analysis on a DiaSorin Ltd. LIASON XL	http://biobank.ctsu.ox.ac.uk/showcase/field.cgi?id=30890
Vitamin D	15	269103	0.0731761	0.0208752	0.000455983	0.000680209	Lab test > Blood biochemistry	Biological samples > Assay results > Blood assays > Blood biochemistry	30890	Continuous	10	340	nmol/L	Measured by CLIA analysis on a DiaSorin Ltd. LIASON XL	http://biobank.ctsu.ox.ac.uk/showcase/field.cgi?id=30890
Vitamin D	16	269103	-0.164358	0.0176014	9.91e-21	3.07627e-20	Lab test > Blood biochemistry	Biological samples > Assay results > Blood assays > Blood biochemistry	30890	Continuous	10	340	nmol/L	Measured by CLIA analysis on a DiaSorin Ltd. LIASON XL	http://biobank.ctsu.ox.ac.uk/showcase/field.cgi?id=30890
Vitamin D	17	269103	-0.3348	0.0171907	2.02e-84	1.60682e-83	Lab test > Blood biochemistry	Biological samples > Assay results > Blood assays > Blood biochemistry	30890	Continuous	10	340	nmol/L	Measured by CLIA analysis on a DiaSorin Ltd. LIASON XL	http://biobank.ctsu.ox.ac.uk/showcase/field.cgi?id=30890
Vitamin D	18	269103	0.199423	0.0133389	1.62e-50	8.91159e-50	Lab test > Blood biochemistry	Biological samples > Assay results > Blood assays > Blood biochemistry	30890	Continuous	10	340	nmol/L	Measured by CLIA analysis on a DiaSorin Ltd. LIASON XL	http://biobank.ctsu.ox.ac.uk/showcase/field.cgi?id=30890
Vitamin D	19	269103	-0.102927	0.0104119	4.85e-23	1.609e-22	Lab test > Blood biochemistry	Biological samples > Assay results > Blood assays > Blood biochemistry	30890	Continuous	10	340	nmol/L	Measured by CLIA analysis on a DiaSorin Ltd. LIASON XL	http://biobank.ctsu.ox.ac.uk/showcase/field.cgi?id=30890
Vitamin D	20	269103	0.000236864	0.000107483	0.0275433	0.0350962	Lab test > Blood biochemistry	Biological samples > Assay results > Blood assays > Blood biochemistry	30890	Continuous	10	340	nmol/L	Measured by CLIA analysis on a DiaSorin Ltd. LIASON XL	http://biobank.ctsu.ox.ac.uk/showcase/field.cgi?id=30890
White blood cell (leukocyte) count	1	286046	-0.152769	0.0977733	0.118177	0.139442	Lab test > Blood count	Biological samples > Assay results > Blood assays > Blood count	30000	Continuous	0	189.5	10^9 cells/Litre	\Result of \White Blood Cell Count\\"\" assay, performed on blood sample, obtained from UK Biobank assessment centre visit. White blood count is the number of leukocytes. Analyser operating range was 0 to 9x10^11 cells/Litre. Typical reference range is 3.5x10^9 to 9.6x10^9 cells/Litre.\"\"\""	http://biobank.ctsu.ox.ac.uk/showcase/field.cgi?id=30000
White blood cell (leukocyte) count	2	286046	0.400544	0.0808713	7.32e-07	1.33177e-06	Lab test > Blood count	Biological samples > Assay results > Blood assays > Blood count	30000	Continuous	0	189.5	10^9 cells/Litre	\Result of \White Blood Cell Count\\"\" assay, performed on blood sample, obtained from UK Biobank assessment centre visit. White blood count is the number of leukocytes. Analyser operating range was 0 to 9x10^11 cells/Litre. Typical reference range is 3.5x10^9 to 9.6x10^9 cells/Litre.\"\"\""	http://biobank.ctsu.ox.ac.uk/showcase/field.cgi?id=30000
White blood cell (leukocyte) count	3	286046	3.21965	0.107028	1.69e-198	3.21905e-197	Lab test > Blood count	Biological samples > Assay results > Blood assays > Blood count	30000	Continuous	0	189.5	10^9 cells/Litre	\Result of \White Blood Cell Count\\"\" assay, performed on blood sample, obtained from UK Biobank assessment centre visit. White blood count is the number of leukocytes. Analyser operating range was 0 to 9x10^11 cells/Litre. Typical reference range is 3.5x10^9 to 9.6x10^9 cells/Litre.\"\"\""	http://biobank.ctsu.ox.ac.uk/showcase/field.cgi?id=30000
White blood cell (leukocyte) count	4	286046	-0.944855	0.0899565	8.42e-26	2.98809e-25	Lab test > Blood count	Biological samples > Assay results > Blood assays > Blood count	30000	Continuous	0	189.5	10^9 cells/Litre	\Result of \White Blood Cell Count\\"\" assay, performed on blood sample, obtained from UK Biobank assessment centre visit. White blood count is the number of leukocytes. Analyser operating range was 0 to 9x10^11 cells/Litre. Typical reference range is 3.5x10^9 to 9.6x10^9 cells/Litre.\"\"\""	http://biobank.ctsu.ox.ac.uk/showcase/field.cgi?id=30000
White blood cell (leukocyte) count	5	286046	0.854619	0.107637	2.03e-15	5.35217e-15	Lab test > Blood count	Biological samples > Assay results > Blood assays > Blood count	30000	Continuous	0	189.5	10^9 cells/Litre	\Result of \White Blood Cell Count\\"\" assay, performed on blood sample, obtained from UK Biobank assessment centre visit. White blood count is the number of leukocytes. Analyser operating range was 0 to 9x10^11 cells/Litre. Typical reference range is 3.5x10^9 to 9.6x10^9 cells/Litre.\"\"\""	http://biobank.ctsu.ox.ac.uk/showcase/field.cgi?id=30000
White blood cell (leukocyte) count	6	286046	0.0716435	0.0851817	0.400311	0.435459	Lab test > Blood count	Biological samples > Assay results > Blood assays > Blood count	30000	Continuous	0	189.5	10^9 cells/Litre	\Result of \White Blood Cell Count\\"\" assay, performed on blood sample, obtained from UK Biobank assessment centre visit. White blood count is the number of leukocytes. Analyser operating range was 0 to 9x10^11 cells/Litre. Typical reference range is 3.5x10^9 to 9.6x10^9 cells/Litre.\"\"\""	http://biobank.ctsu.ox.ac.uk/showcase/field.cgi?id=30000
White blood cell (leukocyte) count	7	286046	-0.362662	0.118697	0.00224805	0.00317906	Lab test > Blood count	Biological samples > Assay results > Blood assays > Blood count	30000	Continuous	0	189.5	10^9 cells/Litre	\Result of \White Blood Cell Count\\"\" assay, performed on blood sample, obtained from UK Biobank assessment centre visit. White blood count is the number of leukocytes. Analyser operating range was 0 to 9x10^11 cells/Litre. Typical reference range is 3.5x10^9 to 9.6x10^9 cells/Litre.\"\"\""	http://biobank.ctsu.ox.ac.uk/showcase/field.cgi?id=30000
White blood cell (leukocyte) count	8	286046	-0.931405	0.11891	4.79e-15	1.24416e-14	Lab test > Blood count	Biological samples > Assay results > Blood assays > Blood count	30000	Continuous	0	189.5	10^9 cells/Litre	\Result of \White Blood Cell Count\\"\" assay, performed on blood sample, obtained from UK Biobank assessment centre visit. White blood count is the number of leukocytes. Analyser operating range was 0 to 9x10^11 cells/Litre. Typical reference range is 3.5x10^9 to 9.6x10^9 cells/Litre.\"\"\""	http://biobank.ctsu.ox.ac.uk/showcase/field.cgi?id=30000
White blood cell (leukocyte) count	9	286046	1.8618	0.10041	1.05e-76	7.77778e-76	Lab test > Blood count	Biological samples > Assay results > Blood assays > Blood count	30000	Continuous	0	189.5	10^9 cells/Litre	\Result of \White Blood Cell Count\\"\" assay, performed on blood sample, obtained from UK Biobank assessment centre visit. White blood count is the number of leukocytes. Analyser operating range was 0 to 9x10^11 cells/Litre. Typical reference range is 3.5x10^9 to 9.6x10^9 cells/Litre.\"\"\""	http://biobank.ctsu.ox.ac.uk/showcase/field.cgi?id=30000
White blood cell (leukocyte) count	10	286046	-1.73783	0.0886763	1.85e-85	1.4928e-84	Lab test > Blood count	Biological samples > Assay results > Blood assays > Blood count	30000	Continuous	0	189.5	10^9 cells/Litre	\Result of \White Blood Cell Count\\"\" assay, performed on blood sample, obtained from UK Biobank assessment centre visit. White blood count is the number of leukocytes. Analyser operating range was 0 to 9x10^11 cells/Litre. Typical reference range is 3.5x10^9 to 9.6x10^9 cells/Litre.\"\"\""	http://biobank.ctsu.ox.ac.uk/showcase/field.cgi?id=30000
White blood cell (leukocyte) count	11	286046	-1.34615	0.110824	6.09e-34	2.59543e-33	Lab test > Blood count	Biological samples > Assay results > Blood assays > Blood count	30000	Continuous	0	189.5	10^9 cells/Litre	\Result of \White Blood Cell Count\\"\" assay, performed on blood sample, obtained from UK Biobank assessment centre visit. White blood count is the number of leukocytes. Analyser operating range was 0 to 9x10^11 cells/Litre. Typical reference range is 3.5x10^9 to 9.6x10^9 cells/Litre.\"\"\""	http://biobank.ctsu.ox.ac.uk/showcase/field.cgi?id=30000
White blood cell (leukocyte) count	12	286046	-2.01244	0.0986814	2.23e-92	1.89787e-91	Lab test > Blood count	Biological samples > Assay results > Blood assays > Blood count	30000	Continuous	0	189.5	10^9 cells/Litre	\Result of \White Blood Cell Count\\"\" assay, performed on blood sample, obtained from UK Biobank assessment centre visit. White blood count is the number of leukocytes. Analyser operating range was 0 to 9x10^11 cells/Litre. Typical reference range is 3.5x10^9 to 9.6x10^9 cells/Litre.\"\"\""	http://biobank.ctsu.ox.ac.uk/showcase/field.cgi?id=30000
White blood cell (leukocyte) count	13	286046	-0.583054	0.0915222	1.89e-10	4.08333e-10	Lab test > Blood count	Biological samples > Assay results > Blood assays > Blood count	30000	Continuous	0	189.5	10^9 cells/Litre	\Result of \White Blood Cell Count\\"\" assay, performed on blood sample, obtained from UK Biobank assessment centre visit. White blood count is the number of leukocytes. Analyser operating range was 0 to 9x10^11 cells/Litre. Typical reference range is 3.5x10^9 to 9.6x10^9 cells/Litre.\"\"\""	http://biobank.ctsu.ox.ac.uk/showcase/field.cgi?id=30000
White blood cell (leukocyte) count	14	286046	-0.951225	0.107397	8.26e-19	2.42686e-18	Lab test > Blood count	Biological samples > Assay results > Blood assays > Blood count	30000	Continuous	0	189.5	10^9 cells/Litre	\Result of \White Blood Cell Count\\"\" assay, performed on blood sample, obtained from UK Biobank assessment centre visit. White blood count is the number of leukocytes. Analyser operating range was 0 to 9x10^11 cells/Litre. Typical reference range is 3.5x10^9 to 9.6x10^9 cells/Litre.\"\"\""	http://biobank.ctsu.ox.ac.uk/showcase/field.cgi?id=30000
White blood cell (leukocyte) count	15	286046	-0.916734	0.116429	3.45e-15	9.01119e-15	Lab test > Blood count	Biological samples > Assay results > Blood assays > Blood count	30000	Continuous	0	189.5	10^9 cells/Litre	\Result of \White Blood Cell Count\\"\" assay, performed on blood sample, obtained from UK Biobank assessment centre visit. White blood count is the number of leukocytes. Analyser operating range was 0 to 9x10^11 cells/Litre. Typical reference range is 3.5x10^9 to 9.6x10^9 cells/Litre.\"\"\""	http://biobank.ctsu.ox.ac.uk/showcase/field.cgi?id=30000
White blood cell (leukocyte) count	16	286046	1.7682	0.0981597	1.68e-72	1.19089e-71	Lab test > Blood count	Biological samples > Assay results > Blood assays > Blood count	30000	Continuous	0	189.5	10^9 cells/Litre	\Result of \White Blood Cell Count\\"\" assay, performed on blood sample, obtained from UK Biobank assessment centre visit. White blood count is the number of leukocytes. Analyser operating range was 0 to 9x10^11 cells/Litre. Typical reference range is 3.5x10^9 to 9.6x10^9 cells/Litre.\"\"\""	http://biobank.ctsu.ox.ac.uk/showcase/field.cgi?id=30000
White blood cell (leukocyte) count	17	286046	4.59961	0.0956455	0	0	Lab test > Blood count	Biological samples > Assay results > Blood assays > Blood count	30000	Continuous	0	189.5	10^9 cells/Litre	\Result of \White Blood Cell Count\\"\" assay, performed on blood sample, obtained from UK Biobank assessment centre visit. White blood count is the number of leukocytes. Analyser operating range was 0 to 9x10^11 cells/Litre. Typical reference range is 3.5x10^9 to 9.6x10^9 cells/Litre.\"\"\""	http://biobank.ctsu.ox.ac.uk/showcase/field.cgi?id=30000
White blood cell (leukocyte) count	18	286046	-0.448816	0.0745353	1.73e-09	3.63391e-09	Lab test > Blood count	Biological samples > Assay results > Blood assays > Blood count	30000	Continuous	0	189.5	10^9 cells/Litre	\Result of \White Blood Cell Count\\"\" assay, performed on blood sample, obtained from UK Biobank assessment centre visit. White blood count is the number of leukocytes. Analyser operating range was 0 to 9x10^11 cells/Litre. Typical reference range is 3.5x10^9 to 9.6x10^9 cells/Litre.\"\"\""	http://biobank.ctsu.ox.ac.uk/showcase/field.cgi?id=30000
White blood cell (leukocyte) count	19	286046	0.561622	0.058188	4.87e-22	1.57642e-21	Lab test > Blood count	Biological samples > Assay results > Blood assays > Blood count	30000	Continuous	0	189.5	10^9 cells/Litre	\Result of \White Blood Cell Count\\"\" assay, performed on blood sample, obtained from UK Biobank assessment centre visit. White blood count is the number of leukocytes. Analyser operating range was 0 to 9x10^11 cells/Litre. Typical reference range is 3.5x10^9 to 9.6x10^9 cells/Litre.\"\"\""	http://biobank.ctsu.ox.ac.uk/showcase/field.cgi?id=30000
White blood cell (leukocyte) count	20	286046	-0.00488216	0.000600634	4.37e-16	1.17994e-15	Lab test > Blood count	Biological samples > Assay results > Blood assays > Blood count	30000	Continuous	0	189.5	10^9 cells/Litre	\Result of \White Blood Cell Count\\"\" assay, performed on blood sample, obtained from UK Biobank assessment centre visit. White blood count is the number of leukocytes. Analyser operating range was 0 to 9x10^11 cells/Litre. Typical reference range is 3.5x10^9 to 9.6x10^9 cells/Litre.\"\"\""	http://biobank.ctsu.ox.ac.uk/showcase/field.cgi?id=30000
Red blood cell (erythrocyte) count	1	286049	0.258194	0.0239975	5.43e-27	1.99005e-26	Lab test > Blood count	Biological samples > Assay results > Blood assays > Blood count	30010	Continuous	0.006	7.911	10^12 cells/Litre	\Result of \Red Blood Cell Count\\"\" assay, performed on blood sample, obtained from UK Biobank assessment centre visit. Red blood cells is the number of erythrocytes. Analyser operating range was 0 to 2x10^13 cells/Litre. Typical reference range is 3.9x10^12 to 5.5x10^12 cells/Litre.\"\"\""	http://biobank.ctsu.ox.ac.uk/showcase/field.cgi?id=30010
Red blood cell (erythrocyte) count	2	286049	-0.132264	0.0198531	2.7e-11	5.99049e-11	Lab test > Blood count	Biological samples > Assay results > Blood assays > Blood count	30010	Continuous	0.006	7.911	10^12 cells/Litre	\Result of \Red Blood Cell Count\\"\" assay, performed on blood sample, obtained from UK Biobank assessment centre visit. Red blood cells is the number of erythrocytes. Analyser operating range was 0 to 2x10^13 cells/Litre. Typical reference range is 3.9x10^12 to 5.5x10^12 cells/Litre.\"\"\""	http://biobank.ctsu.ox.ac.uk/showcase/field.cgi?id=30010
Red blood cell (erythrocyte) count	3	286049	-0.575235	0.0262939	5.24e-106	5.00751e-105	Lab test > Blood count	Biological samples > Assay results > Blood assays > Blood count	30010	Continuous	0.006	7.911	10^12 cells/Litre	\Result of \Red Blood Cell Count\\"\" assay, performed on blood sample, obtained from UK Biobank assessment centre visit. Red blood cells is the number of erythrocytes. Analyser operating range was 0 to 2x10^13 cells/Litre. Typical reference range is 3.9x10^12 to 5.5x10^12 cells/Litre.\"\"\""	http://biobank.ctsu.ox.ac.uk/showcase/field.cgi?id=30010
Red blood cell (erythrocyte) count	4	286049	0.217162	0.022084	8.15e-23	2.69421e-22	Lab test > Blood count	Biological samples > Assay results > Blood assays > Blood count	30010	Continuous	0.006	7.911	10^12 cells/Litre	\Result of \Red Blood Cell Count\\"\" assay, performed on blood sample, obtained from UK Biobank assessment centre visit. Red blood cells is the number of erythrocytes. Analyser operating range was 0 to 2x10^13 cells/Litre. Typical reference range is 3.9x10^12 to 5.5x10^12 cells/Litre.\"\"\""	http://biobank.ctsu.ox.ac.uk/showcase/field.cgi?id=30010
Red blood cell (erythrocyte) count	5	286049	0.00313722	0.0264267	0.905502	0.916632	Lab test > Blood count	Biological samples > Assay results > Blood assays > Blood count	30010	Continuous	0.006	7.911	10^12 cells/Litre	\Result of \Red Blood Cell Count\\"\" assay, performed on blood sample, obtained from UK Biobank assessment centre visit. Red blood cells is the number of erythrocytes. Analyser operating range was 0 to 2x10^13 cells/Litre. Typical reference range is 3.9x10^12 to 5.5x10^12 cells/Litre.\"\"\""	http://biobank.ctsu.ox.ac.uk/showcase/field.cgi?id=30010
Red blood cell (erythrocyte) count	6	286049	-0.249844	0.020906	6.54e-33	2.73722e-32	Lab test > Blood count	Biological samples > Assay results > Blood assays > Blood count	30010	Continuous	0.006	7.911	10^12 cells/Litre	\Result of \Red Blood Cell Count\\"\" assay, performed on blood sample, obtained from UK Biobank assessment centre visit. Red blood cells is the number of erythrocytes. Analyser operating range was 0 to 2x10^13 cells/Litre. Typical reference range is 3.9x10^12 to 5.5x10^12 cells/Litre.\"\"\""	http://biobank.ctsu.ox.ac.uk/showcase/field.cgi?id=30010
[truncated: 1,714 more rows]
