# Supplementary material for: The high-dimensional space of human diseases built from diagnosis records and mapped to genetic loci
Source: Nat Comput Sci. 2023 May 22;3(5):403–17. doi: 10.1038/s43588-023-00453-y (PMC10766526; doi:10.1038/s43588-023-00453-y)
Supplement: Supplementary file 13 — Cosine similarity between diseases and disease constellations. [file 43588_2023_453_MOESM13_ESM.xlsx]

## Sheet: Fig_3
Supplementary Data 3. Diseases and their most similar disease constellations.
Disease	General System	Constellation	Cosine Similarity
Dopa-Responsive Dystonia	CNS	1	0.75
Parkinson’s Disease	CNS	1	0.57
Gastrointestinal Ulcer	Digestive	1	0.56
Esophagitis	Immune	1	0.54
Neonatal Disease	Non-Specific	1	0.53
Non-specific Digestive Congenital Anomaly	Development	1	0.53
Abnormal Spine Curvature	Musculoskeletal	1	0.51
Extrapyramidal Abnormal Movement Disorders	CNS	1	0.51
Sjogren’s Syndrome	Immune	1	0.49
Congenital Anomaly of Skull Neck	Development	1	0.48
Gastritis Duodenitis	Immune	1	0.47
Benign Digestive Neoplasm	Neoplastic Process	1	0.46
Larynx Vocal Chord Disorders	Respiratory	1	0.43
Hereditary Spastic Paraplegia	CNS	1	0.43
Psychogenic Somatoform Disorder	Neuropsychiatric	1	0.42
Respiratory Congenital Anomaly	Development	1	0.42
Myeloproliferative Disease	Neoplastic Process	1	0.42
Oro-Facial Congenital Anomaly	Development	1	0.42
Esophageal Disease	Digestive	1	0.42
Unspecified Cerebellar Disease	CNS	1	0.41
Multiple Myeloma	Neoplastic Process	1	0.38
Spinocerebellar Ataxia	CNS	1	0.37
Spinal Stenosis	Musculoskeletal	1	0.34
Klippel Feil Syndrome	Development	1	0.33
General Spondylosis Spine Disorder	Musculoskeletal	1	0.32
Hernia	Musculoskeletal	1	0.32
Unspecified Neuropathy	PNS	1	0.3
Congenital Spine Anomaly	Development	1	0.29
Jaw Disease	Musculoskeletal	1	0.28
IBS	Digestive	1	0.28
Vascular Congenital Anomaly	Development	1	0.28
Eating Disorder	Neuropsychiatric	1	0.23
Cataplexy Narcolepsy	Neuropsychiatric	1	0.23
Tongue Disease	Integumentary	1	0.23
Non-specific Pain	PNS	1	0.22
Sleep Disorder	Neuropsychiatric	1	0.19
Huntington’s Chorea	CNS	1	0.17
Muscle Ligament Disorder	Musculoskeletal	1	0.16
Non-specific Skin Disorder	Integumentary	2	0.78
Unspecified Immune Disorder	Immune	2	0.74
Skin Infection	Infectious Disease	2	0.72
Chronic Venous Hypertension	Cardiovascular	2	0.69
Hair Related Disease	Integumentary	2	0.68
Cellulitis	Infectious Disease	2	0.65
Non-specific Immune-Related Skin Disorder	Immune	2	0.62
Ichthyosis Congenita	Integumentary	2	0.61
Varicose Veins	Cardiovascular	2	0.6
Acne	Integumentary	2	0.6
Staphylococcus Aureus Infection	Infectious Disease	2	0.59
Epidermolysis Bullosa	Integumentary	2	0.58
Charcot Marie Tooth Disease	PNS	2	0.57
Lymphatic Disorder	Immune	2	0.56
Carbuncle Furuncle	Integumentary	2	0.55
Osteomyelitis	Immune	2	0.54
Erythromelalgia	PNS	2	0.53
Congenital Nail Anomaly	Integumentary	2	0.53
Dermatomyositis Polymyositis	Immune	2	0.52
Unspecified Amyloidosis	Immune	2	0.51
Reactive Arthritis	Immune	2	0.5
Peripheral Vascular Disease	Cardiovascular	2	0.49
Non-specific Congenital Integumentary Anomaly	Integumentary	2	0.49
Seborrheic Dermatitis	Integumentary	2	0.48
Hereditary Sensory Neuropathy	PNS	2	0.47
Other Lymphoid Histiocytic Cancers	Neoplastic Process	2	0.47
Other Infectious Diseases	Infectious Disease	2	0.46
Sebaceous Gland Disorder	Integumentary	2	0.44
Congenital Hair Anomaly	Integumentary	2	0.44
Bone Infection	Infectious Disease	2	0.43
Porphyrin Metabolic Disorder	Metabolic	2	0.42
Septic Arthritis	Immune	2	0.41
Alopecia	Integumentary	2	0.4
Nail Disease	Integumentary	2	0.4
Dyschromia	Integumentary	2	0.39
Phlebitis Thrombophlebitis	Immune	2	0.38
Corns Callosities	Integumentary	2	0.37
Fungal Infection	Infectious Disease	2	0.37
Chronic Pruritus	Integumentary	2	0.37
Atopic Contact Dermatitis	Immune	2	0.36
Connective Tissue Cancer	Neoplastic Process	2	0.36
Male Breast Cancer	Neoplastic Process	2	0.36
Vasculitis	Immune	2	0.36
Rosacea	Integumentary	2	0.34
Lupus Erythematosus	Immune	2	0.34
Non-melanoma Skin Cancer	Neoplastic Process	2	0.33
Viral Warts HPV	Infectious Disease	2	0.33
Benign Skin Neoplasm	Neoplastic Process	2	0.33
Non-specific Soft Tissue Disorder	Integumentary	2	0.31
Photodermatitis	Integumentary	2	0.26
Non-specific Acquired Musculoskeletal Abnormality	Musculoskeletal	2	0.25
Androgen Insensitivity Syndrome	Endocrine	2	0.24
Secondary Arthropathy	Immune	2	0.2
Oral Soft Tissue Disease	Integumentary	2	0.17
Gestational Pregnancy Related Disorder	Reproductive	2	0.17
Eye Inflammation	Immune	3	0.65
Disorders of Iris Ciliary Body	Ophthalmological	3	0.65
Non-specific Humoral Deficiency	Immune	3	0.61
Primary Hereditary Retinal Dystrophy	Ophthalmological	3	0.6
Alveolar Disease	Respiratory	3	0.59
Choroidal Disorders	Ophthalmological	3	0.58
Acquired Retinal Defects	Ophthalmological	3	0.56
Macular Degeneration	Ophthalmological	3	0.55
Eye Infection	Infectious Disease	3	0.54
Non-specific Congenital Eye Anomaly	Development	3	0.53
Asthma	Immune	3	0.51
Food Allergy	Immune	3	0.51
Common Variable Immunodeficiency	Immune	3	0.51
Hereditary Progressive Muscular Dystrophy	Musculoskeletal	3	0.51
Lacrimal System Disorder	Ophthalmological	3	0.5
Unspecified Immune Deficiency	Immune	3	0.48
Pneumonia	Infectious Disease	3	0.48
Allergic Rhinitis	Immune	3	0.48
Motor Neuron Disease	CNS	3	0.48
Hereditary Corneal Dystrophy	Ophthalmological	3	0.47
Vitreous Body Disorder	Ophthalmological	3	0.46
Chronic Upper Respiratory Infection	Infectious Disease	3	0.46
Myasthenia Gravis	Immune	3	0.45
Cataract	Ophthalmological	3	0.44
Emphysema COPD	Respiratory	3	0.43
Glaucoma	Ophthalmological	3	0.42
Unspecified Behavioral Development Disorder	Development	3	0.42
Myotonic Muscular Dystrophy	Musculoskeletal	3	0.41
Sarcoidosis	Immune	3	0.4
Mycobacterial Disease	Infectious Disease	3	0.4
Non-specific Nasal Throat Disorder	Respiratory	3	0.37
Learning Disorder	Neuropsychiatric	3	0.35
Tics Tourette’s Syndrome	Neuropsychiatric	3	0.34
Pulmonary Heart Disease	Cardiovascular	3	0.34
Cystic Fibrosis	Respiratory	3	0.34
Male Genital Congenital Anomaly	Development	3	0.33
Myotonia Congenita	Musculoskeletal	3	0.32
Poliomyelitis	Infectious Disease	3	0.3
Chronic Sinusitis	Immune	3	0.29
Intellectual Disability	Neuropsychiatric	3	0.26
Unspecified Middle Ear Mastoid Diseases	Otic	3	0.26
Inflammatory Spondylopathies	Immune	3	0.26
Sleep Apnea	Respiratory	3	0.25
OCD	Neuropsychiatric	3	0.23
Deviated Nasal Septum	Respiratory	3	0.23
Chronic Tonsillitis Adenoiditis	Immune	3	0.22
Childhood Disintegrative Disorder	Neuropsychiatric	3	0.21
Non-specific Prostate Disease	Reproductive	3	0.19
Upper Respiratory Inflammation	Immune	3	0.18
Aniridia	Development	4	0.75
Globe Disorders	Ophthalmological	4	0.71
Anterior Eye Anomaly	Development	4	0.7
Hypotony of the Eye	Ophthalmological	4	0.68
Orbit Disorders	Ophthalmological	4	0.65
Optic Disc Disorder	Ophthalmological	4	0.64
Papilledema	Ophthalmological	4	0.62
Acquired Visual Disturbances	Ophthalmological	4	0.62
Visual Pathway Cortex Disorder	Ophthalmological	4	0.62
Eyelid Disorders	Ophthalmological	4	0.6
Anophthalmia Microphthalmia	Development	4	0.6
Eye Cancer	Neoplastic Process	4	0.6
Optic Neuritis Neuropathy	Ophthalmological	4	0.58
Corneal Disorders	Ophthalmological	4	0.56
Refraction Accommodation Disorders	Ophthalmological	4	0.56
Benign CNS Neoplasm	Neoplastic Process	4	0.56
CNS Cancer	Neoplastic Process	4	0.53
Ocular Musculoskeletal Disorder	CNS	4	0.51
Conjunctival Disorders	Ophthalmological	4	0.51
Viral Hepatitis B	Infectious Disease	4	0.5
Non-specific Eye Disorders	Ophthalmological	4	0.49
Brain Cancer	Neoplastic Process	4	0.49
Benign Eye Neoplasm	Neoplastic Process	4	0.49
Secondary Hereditary Retinal Dystrophy	Ophthalmological	4	0.48
Brain Damage	CNS	4	0.48
Cranial Nerve Disorder	PNS	4	0.45
Schizophrenia-related Psychosis	Neuropsychiatric	4	0.38
Breast Cancer	Neoplastic Process	4	0.36
Optic Chiasm Disorder	Ophthalmological	4	0.35
Nerve Root Plexus Disorders	PNS	4	0.33
Hereditary Color Blindness	Ophthalmological	4	0.33
Myeloid Leukemia	Neoplastic Process	4	0.33
Familial Dysautonomia-related Conditions	PNS	4	0.32
Graves’ Disease	Immune	4	0.31
Secondary Malignant Neoplasm	Neoplastic Process	4	0.31
Hereditary Breast Cancer	Neoplastic Process	4	0.31
Unspecified Diabetes Mellitus	Endocrine	4	0.26
Acrocephalosyndactyly	Development	4	0.25
Other Inherited Myotonias	Musculoskeletal	4	0.25
Paranoia	Neuropsychiatric	4	0.25
Oro-naso-pharyngeal Cancer	Neoplastic Process	4	0.22
Salivary Gland Disease	Digestive	4	0.21
Prion Disease	Infectious Disease	4	0.2
Unspecified Recurrent Headaches	Neuropsychiatric	4	0.2
Congenital Breast Anomaly	Reproductive	4	0.2
Peripheral Nerve Disorder	PNS	4	0.19
Chronic Progressive External Ophthalmoplegia	Ophthalmological	4	0.18
Migraine	Neuropsychiatric	4	0.15
Anxiety Phobic Disorder	Neuropsychiatric	4	0.1
Non-specific Liver Disease	Hepatic	5	0.73
Spleen Disease	Hematologic	5	0.69
Neurofibromatosis	Neoplastic Process	5	0.67
Unspecified Congenital Anomaly	Development	5	0.64
Benign Intrathoracic Neoplasm	Neoplastic Process	5	0.62
Hereditary Hamartoses	Neoplastic Process	5	0.61
Unspecified Cancer	Neoplastic Process	5	0.61
Polycystic Liver Disease	Hepatic	5	0.59
Kidney Cancer	Neoplastic Process	5	0.58
Tuberous Sclerosis	Neoplastic Process	5	0.57
Chondrodystrophy	Development	5	0.56
Unspecified Benign Neoplasm	Neoplastic Process	5	0.55
Hepatobiliary Congenital Anomaly	Development	5	0.54
Lipoma	Neoplastic Process	5	0.52
Non-specific Nephropathy	Urinary	5	0.52
Non-specific Genitourinary Congenital Anomaly	Development	5	0.5
Benign Urinary Neoplasm	Neoplastic Process	5	0.49
Intrathoracic Organ Cancer	Neoplastic Process	5	0.49
Benign Bone Connective Tissue Neoplasm	Neoplastic Process	5	0.47
Benign Thyroid Neoplasm	Neoplastic Process	5	0.46
Polyostotic Fibrous Dysplasia of Bone	Musculoskeletal	5	0.44
Non-specific Pulmonary Disorder	Respiratory	5	0.44
Alpha-1-Antitrypsin Deficiency	Metabolic	5	0.44
Urinary Calculus	Urinary	5	0.44
Substance Abuse	Neuropsychiatric	5	0.43
Syndrome with Pervasive Congenital Anomalies	Development	5	0.42
Viral Hepatitis C	Infectious Disease	5	0.41
Melanoma	Neoplastic Process	5	0.4
Unspecified Hepatitis	Immune	5	0.39
Pleuritis	Immune	5	0.39
Dwarfism of Unknown Etiology	Endocrine	5	0.39
Hemangioma Lymphangioma	Neoplastic Process	5	0.38
Respiratory System Cancer	Neoplastic Process	5	0.37
Male Genital Cancer	Neoplastic Process	5	0.35
Bipolar Disorder	Neuropsychiatric	5	0.32
Benign Oropharyngeal Neoplasm	Neoplastic Process	5	0.32
General Osteochondropathy	Musculoskeletal	5	0.31
Tuberculosis	Infectious Disease	5	0.29
Hereditary Dental Anomaly	Development	5	0.27
Prader Willi Syndrome	Development	5	0.25
Benign Male Genital Neoplasm	Neoplastic Process	5	0.25
Impulse Control Disorder	Neuropsychiatric	5	0.23
Conduct Disorder	Neuropsychiatric	5	0.22
Dissociative Disorder	Neuropsychiatric	5	0.21
PTSD	Neuropsychiatric	5	0.14
General Dementia	Neuropsychiatric	6	0.77
Alzheimer’s Disease	Neuropsychiatric	6	0.77
Cardiac Dysrhythmia	Cardiovascular	6	0.69
Cardiac Conduction Disorder	Cardiovascular	6	0.69
Unspecified Neuropsychiatric Disorder	Neuropsychiatric	6	0.68
Bladder Cancer	Neoplastic Process	6	0.67
Atherosclerosis	Cardiovascular	6	0.66
Cerebrovascular Disease	Cardiovascular	6	0.66
Non-rheumatic Heart Disease	Cardiovascular	6	0.64
General Cerebral Degeneration	CNS	6	0.62
Non-specific Cardiovascular Disease	Cardiovascular	6	0.6
Rheumatic Heart Disease	Immune	6	0.6
Hypotension	Cardiovascular	6	0.6
Non-specified Cardiac Ischemia	Cardiovascular	6	0.57
Myocardial Infarction	Cardiovascular	6	0.56
Aneurysm	Cardiovascular	6	0.55
Chronic Kidney Disease	Urinary	6	0.52
Purpura Other Hemorrhagic Conditions	Hematologic	6	0.51
Prostate Cancer	Neoplastic Process	6	0.49
General Hypertension	Cardiovascular	6	0.49
Acquired Coagulation Defect	Hematologic	6	0.47
Non-specific Urinary Disorder	Urinary	6	0.47
Bladder Disorder	Urinary	6	0.45
Urethral Disorder	Urinary	6	0.44
Arterial Embolism Thrombosis	Cardiovascular	6	0.44
Aplastic Anemia	Hematologic	6	0.42
Degenerative Dementia	Neuropsychiatric	6	0.42
Otosclerosis	Otic	6	0.42
Vascular Insufficiency	Cardiovascular	6	0.41
Lung Cancer	Neoplastic Process	6	0.41
Osteoarthritis	Immune	6	0.4
Cardiomyopathy	Cardiovascular	6	0.39
Deep Vein Thrombosis	Cardiovascular	6	0.39
Benign Prostatic Hyperplasia	Neoplastic Process	6	0.37
Tympanic Membrane Disorders	Otic	6	0.37
Osteoporosis	Musculoskeletal	6	0.36
Hearing Loss	Otic	6	0.36
External Ear Disorders	Otic	6	0.36
Carditis	Infectious Disease	6	0.35
Bone Cancer	Neoplastic Process	6	0.35
UTI	Infectious Disease	6	0.35
Disorder of the Vestibular System	CNS	6	0.34
Inner Ear Disorder	Otic	6	0.33
Behcet’s Syndrome	Immune	6	0.32
Unspecified Hyperlipidemia	Metabolic	6	0.32
Unspecified Lipid Metabolism Disorder	Metabolic	6	0.31
Gout-related Crystal Arthropathies	Metabolic	6	0.3
Non-specific Arthritis	Immune	6	0.29
Pulmonary Embolism Infarction	Cardiovascular	6	0.29
Cardiac Congenital Anomaly	Development	6	0.27
Keratosis	Integumentary	6	0.27
Female Genital Congenital Anomaly	Development	6	0.22
Glucocorticoid-remediable Aldosteronism	Endocrine	6	0.22
Ruvalcaba-Myhre Syndrome	Neoplastic Process	6	0.2
Osteopoikilosis	Musculoskeletal	6	0.17
Non-specific Joint Disorder	Musculoskeletal	6	0.17
Nezelof’s Syndrome	Immune	6	0.16
Rheumatoid Arthritis-related Conditions	Immune	6	0.16
Ellis Van Creveld Syndrome	Musculoskeletal	6	0.15
Hereditary Night Blindness	Ophthalmological	6	0.15
MENIIB	Neoplastic Process	6	0.13
Menopausal Disorder	Reproductive	6	0.1
Schwartz-Jampel Syndrome	Musculoskeletal	6	0.1
Eustachian Tube Disorder	Otic	6	0.06
Adrenogenital Disorder	Endocrine	7	0.85
Addison’s Disease	Endocrine	7	0.78
Pituitary Disorder	Endocrine	7	0.73
Non-specific Metabolic Disorder	Metabolic	7	0.73
Unspecified Endocrine Disorder	Endocrine	7	0.72
Autoimmune Polyglandular Disorder	Immune	7	0.72
Hyperaldosteronism	Endocrine	7	0.7
Unspecified Polyglandular Disorder	Endocrine	7	0.69
MENIIA	Neoplastic Process	7	0.69
Other Corticoadrenal Disorder	Endocrine	7	0.69
Purine Pyrimidine Metabolic Disorder	Metabolic	7	0.69
Parathyroid Disorder	Endocrine	7	0.67
Homocystinuria	Metabolic	7	0.66
Vitamin Deficiency	Metabolic	7	0.65
Growth Hormone Deficiency	Endocrine	7	0.63
Benign Endocrine Neoplasm	Neoplastic Process	7	0.61
Vitamin Toxicity	Metabolic	7	0.59
Diabetes Insipidus	Endocrine	7	0.59
MENI	Neoplastic Process	7	0.59
Metabolic Syndrome X	Metabolic	7	0.58
Phosphorus Metabolism Disorder	Metabolic	7	0.55
Megaloblastic Anemia	Hematologic	7	0.55
Thymic Disorders	Immune	7	0.54
Endocrine Cancer	Neoplastic Process	7	0.53
Lysosomal Storage Disease	Metabolic	7	0.52
Hirsutism	Endocrine	7	0.52
Unspecified Autoimmune Disease	Immune	7	0.5
Non-specific Thyroid Disorder	Endocrine	7	0.5
Iron Metabolism Disorder	Metabolic	7	0.5
Thyroiditis	Immune	7	0.5
Acquired Hypothyroidism	Endocrine	7	0.49
Pubertal Dysfunction	Development	7	0.49
Sexual Dysfunction	Reproductive	7	0.47
Non-specific Sugar Metabolism Disorder	Metabolic	7	0.47
Bartter’s Syndrome	Endocrine	7	0.47
Copper Metabolism Disorder	Metabolic	7	0.45
IgA Immunodeficiency	Immune	7	0.45
Electrolyte Acid-base Balance Disorder	Metabolic	7	0.44
Unspecified Hematological Disorder	Hematologic	7	0.43
Hereditary Hemochromatosis	Metabolic	7	0.43
Lipoprotein Deficiency	Metabolic	7	0.43
Arthropod-Borne Diseases	Infectious Disease	7	0.43
Turners Syndrome	Development	7	0.43
Thyroid Cancer	Neoplastic Process	7	0.42
Lactose Intolerance	Metabolic	7	0.39
Haemophilia Related Diseases	Hematologic	7	0.37
Autism	Neuropsychiatric	7	0.37
Goiter	Endocrine	7	0.35
Chondrocalcinosis	Metabolic	7	0.35
Unspecified Childhood Psychoses	Neuropsychiatric	7	0.33
Overweight	Metabolic	7	0.33
Pernicious or B12 Deficiency Anemia	Hematologic	7	0.33
Thyrotoxicosis	Endocrine	7	0.32
Mood Disorder	Neuropsychiatric	7	0.27
Adjustment Disorder	Neuropsychiatric	7	0.26
ADHD	Neuropsychiatric	7	0.25
Pure Hyperglyceridemia	Metabolic	7	0.25
Disease of the Male Reproductive Organs	Reproductive	7	0.22
Acquired Other Myopathies	Musculoskeletal	8	0.72
Hereditary Hemoglobin Disease	Hematologic	8	0.64
General Paralysis	CNS	8	0.64
Neural Tube Defect	Development	8	0.64
Unspecified Encephalopathy	CNS	8	0.62
Septicemia	Infectious Disease	8	0.62
Myoneural Disorders	PNS	8	0.61
Encephalitis	Infectious Disease	8	0.61
CNS Infection	Infectious Disease	8	0.58
Disorders of Mitochondrial Metabolism	Metabolic	8	0.58
Hemiplegia	CNS	8	0.58
Meningitis	Infectious Disease	8	0.56
Spinal Muscular Atrophy	CNS	8	0.54
Acute Renal Failure	Urinary	8	0.53
Ehlers-Danlos Syndrome	Musculoskeletal	8	0.53
Streptococcal Infection	Infectious Disease	8	0.52
Unspecified Plasma Protein Metabolism Disorder	Metabolic	8	0.5
Non-specific Neurologic Congenital Anomaly	Development	8	0.5
Escherichia Coli Infection	Infectious Disease	8	0.49
Connective Tissue Infection	Infectious Disease	8	0.49
Developmental Delay	Development	8	0.48
Autonomic System Disorder	CNS	8	0.46
Spinal Chord Degeneration	CNS	8	0.46
Inflammatory Toxic Neuropathy	PNS	8	0.44
Non-specific Chromosomal Anomaly	Development	8	0.43
Complex Regional Pain Syndrome	PNS	8	0.42
Speech Language Disorder	Neuropsychiatric	8	0.4
Non-specific Autosomal Abnormality	Development	8	0.4
Arterial Dissection	Cardiovascular	8	0.39
Disorders of Urea Cycle Metabolism	Metabolic	8	0.34
Long QT Syndrome	Cardiovascular	8	0.33
Marfan Syndrome	Integumentary	8	0.31
Epilepsy Related Disorders	CNS	8	0.28
Type I Diabetes Mellitus	Immune	8	0.21
Multiple Sclerosis Other Demyelinating Disease	Immune	8	0.17
Fragile X Syndrome	Development	8	0.13
Disorders of Fatty Acid Oxidation	Metabolic	9	0.83
Phenylketonuria	Metabolic	9	0.82
Wiskott-Aldrich Syndrome	Immune	9	0.81
Galactosemia	Metabolic	9	0.8
G6PD	Hematologic	9	0.8
Kawasaki Disease	Immune	9	0.79
Branched Chain Amino Acid Metabolism Disorder	Metabolic	9	0.79
Congenital Neutropenia	Immune	9	0.76
Hereditary Thrombocytopenic Purpura	Hematologic	9	0.76
Diamond-Blackfan Anemia	Hematologic	9	0.73
Hereditary Elliptocytosis	Hematologic	9	0.73
Hereditary Stomatocytosis	Hematologic	9	0.71
Hirschsprung’s Disease	Digestive	9	0.69
Familial Mediterranean Fever	Immune	9	0.69
Disorders of Straight Chain Amino Acid Metabolism	Metabolic	9	0.68
Cyclic Neutropenia	Immune	9	0.64
DiGeorge’s Syndrome	Immune	9	0.64
Dermatitis Herpetiformis	Integumentary	9	0.64
Velo-Cardio-Facial Syndrome	Development	9	0.62
Congenital Hypogammaglobulinemia	Immune	9	0.62
Congenital Pigmentary Anomaly	Integumentary	9	0.61
Hyper IgM Immunodeficiency	Immune	9	0.6
Primary Carnitine Deficiency	Metabolic	9	0.6
Other Inherited Amino Acid Metabolic Disorder	Metabolic	9	0.59
Genetic Anomalies of Leukocytes	Immune	9	0.59
IgM Immunodeficiency	Immune	9	0.58
Congenital Ectodermal Dysplasia	Integumentary	9	0.58
Erythematous Disorder	Integumentary	9	0.57
Patau’s Syndrome	Development	9	0.57
Circulating Enzyme Deficiency	Metabolic	9	0.56
Generalized Lipidoses	Metabolic	9	0.56
Acquired Hemolytic Anemias	Hematologic	9	0.56
Acute Glomerulonephritis	Immune	9	0.54
Indeterminate Sex Pseudohermaphroditism	Development	9	0.53
Hereditary Fructose Intolerance	Metabolic	9	0.53
Nephrotic Syndrome	Urinary	9	0.52
Aromatic Amino Acid Metabolism Disorder	Metabolic	9	0.52
Cri-Du-Chat Syndrome	Development	9	0.51
Hereditary Polycythemia Vera	Immune	9	0.5
Severe Combined Immunodeficiency	Immune	9	0.49
Osteogenesis Imperfecta	Musculoskeletal	9	0.49
Sweat Gland Disorder	Integumentary	9	0.49
Polycystic Kidney Disease	Urinary	9	0.48
Chronic Glomerulonephritis	Immune	9	0.48
Non-specific Leukemia	Neoplastic Process	9	0.48
Edwards Syndrome	Development	9	0.47
Renal Glycosuria	Urinary	9	0.47
Spirochetal Infection	Infectious Disease	9	0.46
Specified Childhood Cerebral Degeneration	CNS	9	0.45
Lymphoid Leukemia	Neoplastic Process	9	0.45
Varicella Infection	Infectious Disease	9	0.45
Medullary Cystic Kidney Disease	Urinary	9	0.44
Cerebral Lipidoses	CNS	9	0.43
Klinefelter’s Syndrome	Development	9	0.42
Balanced Translocation	Development	9	0.42
Non-specific Hemoglobinopathies	Hematologic	9	0.42
Hodgkin’s Disease	Neoplastic Process	9	0.41
Fasciitis	Immune	9	0.41
Other Inherited Osteodystrophy	Musculoskeletal	9	0.41
Hereditary Blepharophimosis	Development	9	0.41
Hyperchylomicronemia	Metabolic	9	0.39
Mixed Hyperlipidemia	Metabolic	9	0.38
Multiple Epiphyseal Dysplasia	Musculoskeletal	9	0.37
Smith-Magenis Syndrome	Development	9	0.36
Parasitic Infection	Infectious Disease	9	0.34
Infestation	Infectious Disease	9	0.33
Partial Androgen Insensitivity Syndrome	Endocrine	9	0.32
Unspecified Childhood Cerebral Degeneration	CNS	9	0.31
Osteopetrosis	Musculoskeletal	9	0.31
Congenital Hypothyroidism	Endocrine	9	0.31
Herpes Zoster	Infectious Disease	9	0.29
Acquired Limb Deformities	Musculoskeletal	9	0.29
General Viral Infection	Infectious Disease	9	0.28
Non-specific Congenital Musculoskeletal Anomaly	Musculoskeletal	9	0.28
Type II Diabetes Mellitus	Endocrine	9	0.28
Non-Hodgkin’s Lymphoma	Neoplastic Process	9	0.27
Lichen	Integumentary	9	0.27
Acute Upper Respiratory Infection	Infectious Disease	9	0.27
Acute Bronchitis	Infectious Disease	9	0.26
Non-specific Osteopathy	Musculoskeletal	9	0.26
Influenza	Infectious Disease	9	0.25
Ear Infection	Infectious Disease	9	0.24
Herpes Simplex	Infectious Disease	9	0.24
General Thrombocytopenia	Hematologic	9	0.23
Peroxisomal Disorders	Metabolic	9	0.23
Benign Breast Neoplasm	Neoplastic Process	9	0.22
Breast Disorder	Reproductive	9	0.21
Non-specific Gingival Periodontal Disorder	Integumentary	9	0.21
Histidinemia	Metabolic	9	0.2
Non-specific Dental Disorder	Integumentary	9	0.17
Mucopolysaccharidosis	Metabolic	9	0.16
Refsum’s Disease	CNS	9	0.14
Acute Sinusitis	Immune	9	0.11
Synovium Tendon Bursa Disorder	Musculoskeletal	9	0.11
Congenital Aphakia	Development	9	0.1
General Ear Disorder	Otic	9	0.06
Peritonitis Retroperitoneal Infection	Infectious Disease	10	0.69
Pancreatic Cancer	Neoplastic Process	10	0.67
Non-specific Peritoneal Disorder	Digestive	10	0.66
Generalized Digestive Cancer	Neoplastic Process	10	0.63
Malnutrition	Metabolic	10	0.61
Biliary Tract Disease	Hepatic	10	0.6
Pancreatic Disease	Digestive	10	0.59
Kaposis Sarcoma	Neoplastic Process	10	0.59
Hepatobiliary Cancer	Neoplastic Process	10	0.59
Intestinal Cancer	Neoplastic Process	10	0.57
Autoimmune Lymphoproliferative Syndrome	Immune	10	0.57
Stomach Cancer	Neoplastic Process	10	0.56
Chronic Liver Disease	Hepatic	10	0.55
Female Genital Cancer	Neoplastic Process	10	0.52
General Bacterial Infection	Infectious Disease	10	0.52
Appendiceal Disease	Digestive	10	0.52
Crohn’s Disease	Immune	10	0.51
Localized Adiposity	Metabolic	10	0.49
Non-specific Anemia	Hematologic	10	0.49
Benign Ovarian Neoplasm	Neoplastic Process	10	0.47
Ovarian Cancer	Neoplastic Process	10	0.46
Other Viral Hepatitis	Infectious Disease	10	0.45
Lipodystrophy	Metabolic	10	0.45
Pancytopenia	Hematologic	10	0.45
Protozoan Infection	Infectious Disease	10	0.44
STI	Infectious Disease	10	0.44
Non-specific Gastrointestinal Disorder	Digestive	10	0.44
Radiation Sensitivity	Integumentary	10	0.43
Functional Digestive Disorder	Digestive	10	0.43
Esophageal Cancer	Neoplastic Process	10	0.42
Uterine Cancer	Neoplastic Process	10	0.42
Carcinoid Neoplasm	Neoplastic Process	10	0.41
Ulcerative Colitis	Immune	10	0.41
Polymorphonuclear Neutrophils Disorders	Immune	10	0.4
Kidney Infection	Infectious Disease	10	0.4
Colorectal Cancer	Neoplastic Process	10	0.39
Unspecified White Blood Cell Disease	Immune	10	0.39
Hyperalimentation	Metabolic	10	0.39
Viral Hepatitis A	Infectious Disease	10	0.38
Benign Female Genital Neoplasm	Neoplastic Process	10	0.38
Rectal Anal Disorder	Digestive	10	0.37
Secondary Diabetes Mellitus	Immune	10	0.37
Carcinoid Syndrome	Endocrine	10	0.36
Cervical Cancer	Neoplastic Process	10	0.33
Benign Uterine Neoplasm	Neoplastic Process	10	0.33
Gastrointestinal Infection	Infectious Disease	10	0.31
Disease of the Female Reproductive Organs	Reproductive	10	0.3
HIV	Infectious Disease	10	0.3
Diverticulosis Diverticulitis	Digestive	10	0.3
Menstrual Disorder	Reproductive	10	0.27
Obesity	Metabolic	10	0.26
Cystitis Urethritis	Immune	10	0.26
Personality Disorder	Neuropsychiatric	10	0.25
Non-specific Vascular Disease	Cardiovascular	10	0.24
Benign Colon Neoplasm	Neoplastic Process	10	0.22
Psoriasis Related Disorders	Immune	10	0.2
Depression	Neuropsychiatric	10	0.13
