# Supplementary material for: The high-dimensional space of human diseases built from diagnosis records and mapped to genetic loci
Source: Nat Comput Sci. 2023 May 22;3(5):403–17. doi: 10.1038/s43588-023-00453-y (PMC10766526; doi:10.1038/s43588-023-00453-y)
Supplement: Supplementary file 14 — Heritability and genetic correlation estimates. [file 43588_2023_453_MOESM14_ESM.xlsx]

## Sheet: Fig_4a
	Parental e2		Family-based h2		GWAS-based h2
Dimension	Mean	Standard Error	Mean	Standard Error	Mean	Standard Error
PC19	0.249	0.00359	0.193	0.00301	0.0346	0.0091
PC9	0.2	0.00474	0.095	0.00336	0.0185	0.0036
PC2	0.181	0.00413	0.155	0.00321	0.0131	0.0041
PC3	0.148	0.00333	0.143	0.00291	0.0288	0.005
PC13	0.138	0.0032	0.161	0.00294	0.0259	0.0044
PC17	0.121	0.00297	0.123	0.00329	0.0659	0.006
PC11	0.112	0.00322	0.124	0.00324	0.029	0.0048
PC6	0.109	0.00332	0.121	0.00285	0.025	0.0051
PC8	0.104	0.00368	0.134	0.00283	0.014	0.0047
PC1	0.103	0.00461	0.102	0.00319	0.0343	0.0049
PC18	0.0967	0.00457	0.0863	0.00315	0.0445	0.0049
PC7	0.0965	0.00343	0.147	0.003	0.0557	0.0062
PC4	0.0878	0.00338	0.0951	0.0028	0.0415	0.0044
PC12	0.0851	0.003	0.105	0.00286	0.0284	0.0044
PC16	0.0833	0.00304	0.0885	0.00319	0.0205	0.0047
PC10	0.0806	0.0032	0.103	0.00321	0.0333	0.0048
PC14	0.0775	0.00321	0.108	0.0032	0.0291	0.0045
PC20	0.066	0.00355	0.0586	0.00279	0.0262	0.005
PC5	0.0645	0.00304	0.0877	0.00318	0.0286	0.005
PC15	0.0626	0.00324	0.0656	0.00298	0.0325	0.005

## Sheet: Fig_4b
		Genetic correlation estimates based on US MarketScan’s family data		Genetic correlation estimates based on BioBank Japan’s GWAS data
Dimension A	Dimension B	Mean	Standard Error	Mean	Standard Error
1	2	0.0188356	0.0161279	-0.1938	0.1379
1	3	0.0489684	0.0167297	0.023	0.1096
1	4	0.0199755	0.0204325	0.8652	0.0409
1	5	-0.340676	0.0218841	-0.2295	0.1068
1	6	0.361481	0.016697	-0.0226	0.1157
1	7	0.335426	0.0165533	0.7864	0.0707
1	8	-0.145871	0.0162522	-0.4381	0.1399
1	9	0.368253	0.0185465	0.1367	0.1369
1	10	-0.175181	0.020154	-0.5685	0.0916
1	11	0.0163598	0.0197434	-0.6282	0.1119
1	12	0.342679	0.0195532	-0.6731	0.0977
1	13	0.194141	0.0156398	-0.3754	0.0883
1	14	0.315176	0.0191732	-0.7033	0.0811
1	15	-0.0160748	0.024917	-0.483	0.1148
1	16	0.195681	0.0214933	-0.0018	0.1273
1	17	0.197844	0.019017	0.8116	0.0532
1	18	0.227912	0.0208603	0.3927	0.0882
1	19	-0.322914	0.0143542	0.0851	0.1155
1	20	0.049556	0.0253295	0.556	0.0849
2	3	0.331208	0.0132177	-0.3757	0.1587
2	4	-0.506259	0.0146427	0.0737	0.1407
2	5	0.420852	0.0158463	-0.4977	0.1403
2	6	0.251434	0.0154378	0.4137	0.1812
2	7	0.188641	0.0137695	-0.1825	0.1218
2	8	-0.127597	0.0143361	0.1801	0.2033
2	9	-0.26295	0.0183678	-0.5584	0.2011
2	10	0.307071	0.015471	0.3662	0.1253
2	11	0.192789	0.0159022	0.3064	0.1516
2	12	-0.135243	0.0168229	0.2777	0.1598
2	13	-0.312992	0.0136539	-0.1709	0.1626
2	14	0.0765833	0.0162063	0.5687	0.1234
2	15	0.215897	0.0200635	0.2003	0.1757
2	16	0.279423	0.0182237	-0.268	0.1555
2	17	0.0625742	0.0159437	-0.3059	0.1147
2	18	0.548321	0.0138234	0.1559	0.1297
2	19	-0.632146	0.0107845	-0.8237	0.1661
2	20	0.168041	0.0218891	-0.2172	0.1669
3	4	-0.205199	0.0163523	0.1375	0.0939
3	5	0.373573	0.0167556	0.2797	0.1239
3	6	0.575009	0.0142219	-0.1573	0.1171
3	7	0.267028	0.0147516	-0.086	0.0909
3	8	0.41533	0.0133997	-0.6312	0.1127
3	9	0.365954	0.0185302	0.4387	0.103
3	10	0.0944848	0.0174337	-0.2427	0.1034
3	11	-0.449154	0.0167458	-0.2404	0.1001
3	12	0.0192701	0.016709	-0.3113	0.1073
3	13	-0.00745139	0.0141857	-0.1512	0.1238
3	14	0.126159	0.0172989	-0.2589	0.1084
3	15	-0.0214664	0.0216365	0.3168	0.0994
3	16	0.691778	0.0157666	0.5149	0.1166
3	17	0.675013	0.0157563	0.3151	0.079
3	18	0.014894	0.0190557	0.0236	0.0991
3	19	0.0321692	0.0129157	-0.1851	0.1319
3	20	0.186046	0.0203909	-0.2167	0.1206
4	5	-0.292276	0.0203444	-0.3653	0.0925
4	6	0.0319638	0.0191467	0.1507	0.1038
4	7	0.117865	0.0172596	0.7266	0.0641
4	8	-0.108063	0.0172968	-0.5153	0.1449
4	9	0.427463	0.0219526	0.2009	0.1084
4	10	-0.410132	0.0187682	-0.5445	0.081
4	11	-0.328987	0.0185302	-0.6046	0.0836
4	12	-0.0579063	0.0203559	-0.5538	0.0906
4	13	-0.0940986	0.0164162	-0.3917	0.0894
4	14	-0.252833	0.0186819	-0.5232	0.0929
4	15	-0.21362	0.028786	-0.4129	0.0904
4	16	-0.127532	0.0207231	-0.0009	0.1066
4	17	0.17281	0.0190438	0.7725	0.051
4	18	-0.377403	0.0205516	0.588	0.0731
4	19	0.237294	0.0159538	-0.3112	0.0897
4	20	-0.268965	0.0269654	0.3412	0.0916
5	6	0.147226	0.0197006	-0.6141	0.1031
5	7	-0.441366	0.0154101	-0.2026	0.0943
5	8	0.0115023	0.0189552	-0.1457	0.1951
5	9	-0.319039	0.0259567	-0.0462	0.148
5	10	0.473948	0.0222734	-0.1678	0.0968
5	11	-0.0162987	0.0224634	-0.1654	0.0993
5	12	-0.171002	0.0208531	-0.002	0.1241
5	13	-0.306544	0.0178896	0.2547	0.1148
5	14	-0.170753	0.0214481	-0.0083	0.1168
5	15	-0.129756	0.0275288	-0.111	0.1317
5	16	0.339604	0.0203774	-0.1995	0.1408
5	17	-0.00467276	0.0220714	-0.0221	0.0865
5	18	0.250404	0.02256	-0.6076	0.0656
5	19	-0.240725	0.0150712	0.3385	0.1436
5	20	-0.0462499	0.0275865	-0.0045	0.1203
6	7	0.277458	0.0156942	-0.0143	0.0979
6	8	0.13987	0.015214	0.0389	0.1598
6	9	0.39294	0.0197594	0.4745	0.1492
6	10	-0.0174817	0.0185775	0.2036	0.1141
6	11	-0.439144	0.0157088	0.3922	0.0957
6	12	0.17911	0.0175188	0.181	0.1171
6	13	-0.120116	0.0148591	-0.6179	0.1073
6	14	0.0418797	0.0184126	0.256	0.1103
6	15	-0.158069	0.0218538	0.1797	0.1092
6	16	0.645844	0.0196173	0.3387	0.1284
6	17	0.591804	0.0157308	-0.3395	0.0761
6	18	0.132543	0.0190897	0.4492	0.1016
6	19	-0.213213	0.0140365	-0.275	0.1223
6	20	-0.0341318	0.0232979	-0.317	0.1334
7	8	0.10771	0.0150371	-0.5001	0.1331
7	9	0.437539	0.0163872	-0.0709	0.0897
7	10	-0.284701	0.0169045	-0.8455	0.0505
7	11	-0.0389143	0.0155402	-0.6282	0.0735
7	12	0.0696206	0.015911	-0.7067	0.0801
7	13	0.207301	0.0131867	-0.0641	0.0848
7	14	0.399552	0.0158589	-0.7638	0.056
7	15	0.137175	0.0199866	-0.6651	0.0615
7	16	0.0996956	0.0182748	-0.2587	0.0997
7	17	0.478389	0.0170828	0.7641	0.0526
7	18	0.116977	0.0173285	0.3682	0.079
7	19	-0.179264	0.0124112	0.0798	0.1059
7	20	0.267081	0.0214843	0.5963	0.0877
8	9	0.00395408	0.0190672	-0.2759	0.1668
8	10	0.309262	0.0167304	0.6221	0.1406
8	11	0.120839	0.016852	0.4476	0.1627
8	12	0.507329	0.0154579	0.6278	0.1248
8	13	0.631065	0.0112916	0.2113	0.1546
8	14	0.578203	0.015554	0.6159	0.1248
8	15	0.0890003	0.020595	0.1842	0.1674
8	16	0.448693	0.0180863	-0.0386	0.1538
8	17	0.291606	0.0150716	-0.6471	0.092
8	18	0.0931377	0.0177967	-0.222	0.1446
8	19	0.593634	0.0113135	0.0366	0.1631
8	20	0.522468	0.0225965	-0.2535	0.1904
9	10	-0.498606	0.0203206	-0.2121	0.1214
9	11	-0.658234	0.0151555	0.1427	0.1323
9	12	-0.0900436	0.0198005	-0.1397	0.1308
9	13	-0.14835	0.0168887	-0.4736	0.1308
9	14	-0.120784	0.0212776	-0.2768	0.108
9	15	-0.0795983	0.0264378	0.5005	0.1213
9	16	0.225463	0.0227517	0.8262	0.1516
9	17	0.650952	0.0154257	-0.1189	0.1018
9	18	-0.404739	0.0270031	0.3309	0.1236
9	19	0.0420369	0.015425	-0.0299	0.1529
9	20	-0.175911	0.0257525	-0.3084	0.1316
10	11	0.373892	0.0192065	0.6284	0.0824
10	12	0.211351	0.019634	0.7321	0.0785
10	13	0.117667	0.016164	0.0446	0.1037
10	14	0.121743	0.0211914	0.8206	0.0599
10	15	0.252957	0.0254391	0.6355	0.1082
10	16	0.187429	0.0228533	0.1381	0.1264
10	17	-0.203353	0.0181065	-0.6724	0.0739
10	18	0.325699	0.0217412	-0.1958	0.1031
10	19	-0.129042	0.0146801	-0.1112	0.1191
10	20	0.255795	0.0250135	-0.5244	0.0999
11	12	0.373524	0.0174135	0.5901	0.0993
11	13	0.418432	0.0144889	-0.0692	0.1112
11	14	0.475574	0.0158423	0.5407	0.1138
11	15	0.137073	0.0229076	0.392	0.1026
11	16	-0.261659	0.0210562	0.0789	0.1228
11	17	-0.592241	0.014213	-0.8729	0.057
11	18	0.470461	0.0225127	-0.2119	0.0875
11	19	-0.0879415	0.0131253	0.0864	0.1282
11	20	0.3232	0.0233893	-0.2995	0.1228
12	13	0.671062	0.0132466	0.3558	0.1079
12	14	0.574047	0.0165575	0.7347	0.0895
12	15	-0.0522984	0.0229722	0.474	0.1041
12	16	0.22339	0.0202563	0.0206	0.1216
12	17	-0.100965	0.0178808	-0.738	0.0698
12	18	0.329658	0.0218777	-0.2184	0.0956
12	19	0.23491	0.0147897	-0.0651	0.1229
12	20	0.335576	0.0242115	-0.4422	0.108
13	14	0.726272	0.0121776	0.0244	0.115
13	15	0.108726	0.0198092	-0.1232	0.1069
13	16	0.163706	0.0171781	-0.4635	0.1074
13	17	0.0708931	0.0141886	-0.0053	0.0857
13	18	0.224098	0.0170696	-0.2778	0.0915
13	19	0.51074	0.0113741	0.3703	0.1237
13	20	0.466595	0.0208907	0.1124	0.128
14	15	0.0905761	0.0264255	0.4005	0.0966
14	16	0.229591	0.0205594	-0.0021	0.1165
14	17	0.0326212	0.0189838	-0.7022	0.0731
14	18	0.411509	0.0219214	-0.2341	0.091
14	19	0.140023	0.0144727	-0.3967	0.103
14	20	0.566955	0.026351	-0.4931	0.0961
15	16	-0.183318	0.0257674	0.5012	0.0914
15	17	-0.110296	0.0233431	-0.5127	0.0878
15	18	0.0793871	0.0267321	0.2208	0.0857
15	19	-0.0586293	0.0180688	0.0201	0.1336
15	20	0.150754	0.0326595	-0.5605	0.1048
16	17	0.65296	0.0161573	-0.0789	0.1023
16	18	0.152047	0.0232194	0.1682	0.1072
16	19	-0.00140191	0.0158971	0.1772	0.1408
16	20	0.210444	0.0257528	-0.2094	0.1332
17	18	-0.107315	0.0213461	0.2588	0.0692
17	19	0.104993	0.0136497	-0.067	0.0898
17	20	0.056841	0.0277496	0.4706	0.0914
18	19	-0.310463	0.0152424	-0.3434	0.1224
18	20	0.304613	0.0257328	-0.0693	0.1085
19	20	0.208027	0.0202495	0.4422	0.1171
