# Supplementary material for: The high-dimensional space of human diseases built from diagnosis records and mapped to genetic loci
Source: Nat Comput Sci. 2023 May 22;3(5):403–17. doi: 10.1038/s43588-023-00453-y (PMC10766526; doi:10.1038/s43588-023-00453-y)
Supplement: Supplementary file 16 — Disease embeddings in each dimension. [file 43588_2023_453_MOESM16_ESM.xlsx]

## Sheet: Extended_Data_Fig2
Disease	Dimension 1	Dimension 2	Dimension 3	Dimension 4	Dimension 5	Dimension 6	Dimension 7	Dimension 8	Dimension 9	Dimension 10	Dimension 11	Dimension 12	Dimension 13	Dimension 14	Dimension 15	Dimension 16	Dimension 17	Dimension 18	Dimension 19	Dimension 20
Autonomic_System_Disorder	0.444769	-1.73239	1.43401	0.449717	-0.409399	3.42531	-0.594716	0.80577	-0.666518	0.188909	0.819193	-0.692552	-0.40989	0.170206	0.352745	1.74295	0.146197	-0.683377	-0.544808	-0.00101374
Brain_Damage	1.45186	-1.77723	2.24702	-0.049702	0.828663	-0.363554	-1.13269	1.47267	0.0760073	0.175347	-0.219703	-0.454088	0.732212	-0.318151	0.544047	-1.25214	-0.585946	-0.04383	-0.0579625	0.00557221
General_Paralysis	-0.664665	-0.709986	2.97785	-1.82542	0.141222	0.954379	0.540972	0.125393	-0.568214	0.53331	1.56934	-0.0147738	1.6839	-1.04831	1.80283	0.722124	-1.62296	-0.221909	0.152179	0.00759818
Non-Specific_Peritoneal_Disorder	-2.08816	-0.670852	1.33209	-0.418709	1.42568	-0.246541	2.35083	0.636048	-0.223853	0.145694	-1.89336	0.0704384	-0.493863	0.125803	1.10939	-0.573165	-0.23126	-0.543612	0.0917869	0.000956645
Pancreatic_Disease	-1.79821	-1.46593	1.27792	0.0754056	-0.778463	-0.809649	1.01437	0.588562	1.11412	0.104345	-2.33792	0.164931	-0.460675	-0.752177	0.575065	1.21185	0.485121	-0.556611	-1.1289	-0.0140083
Rectal_Anal_Disorder	-1.31657	1.02331	-1.38156	-0.921223	0.275635	1.13502	0.114812	-0.71662	0.0503763	-0.733556	-2.19858	-0.46336	1.44661	1.18432	1.32179	-0.753025	-1.55842	0.0781111	0.241898	-0.0135941
Salivary_Gland_Disease	0.21788	-0.86731	-0.885861	-0.772299	-1.59646	-0.650902	-0.846639	0.384917	0.420271	0.00253089	0.8151	-1.35598	-2.02488	0.479343	-0.117109	0.192129	0.176371	0.284787	-0.657213	0.000195109
Acquired_Hypothyroidism	0.444676	0.198232	-1.50033	1.82222	0.249458	0.0213358	-0.196139	1.55197	0.672599	0.595218	0.206585	0.212837	-0.468876	-0.637321	-0.884738	0.542495	0.843102	-0.257511	0.265985	0.00278033
Addisons_Disease	-0.76491	-2.27121	1.50725	3.74709	-0.304213	-0.394626	0.250871	1.07813	0.702807	1.13416	1.83956	0.270509	0.409001	-0.485874	-0.239113	0.138923	0.17004	-0.324099	-0.0783123	0.00723863
Adrenogenital_Disorder	-0.499082	-0.253862	1.2248	4.09157	0.713215	-1.58645	0.0511822	0.131555	-1.3009	-1.38147	1.4275	-0.953026	-0.0379957	0.855164	0.0130104	-0.00083453	0.796318	0.183506	0.0512827	0.000543768
Androgen_Insensitivity_Syndrome	-0.311037	0.196042	-0.348729	-0.0814335	-0.0768293	-0.272947	-0.285587	0.181057	-0.445585	-0.8953	-0.225477	-0.388332	-0.0814524	0.0173012	-0.0536147	0.117812	0.0389616	-0.0247554	-0.107976	0.00803518
Bartters_Syndrome	-0.870298	0.866557	0.444871	1.66942	-0.0781201	-0.0868785	-1.56589	-0.241225	0.92968	-1.25051	-0.76878	-0.864643	-0.346827	0.624097	-0.0309278	0.0820472	-0.144285	-0.148596	-0.2261	0.00754303
Carcinoid_Syndrome	-2.08339	-3.34042	-1.20275	1.12761	0.519289	0.468568	0.529377	0.573272	-1.39505	1.53068	-0.188931	-1.04712	0.79016	-0.78183	0.566918	0.860905	-0.456362	0.259239	0.328305	0.00327505
Hemiplegia	1.85435	0.304448	3.23291	-0.801418	2.19721	1.1778	-0.931059	1.87026	-0.248061	0.0908204	-0.633593	-0.754415	0.787072	-0.395648	-0.319938	0.355696	-0.793125	-0.304935	0.410656	0.00538754
Congenital_Hypothyroidism	2.80072	1.90799	-0.599169	1.82524	-0.0923749	0.740301	0.771141	0.861792	0.599012	0.960294	1.38383	-0.312581	-1.30266	-0.167243	-0.218084	0.816891	0.929141	-1.63892	-0.229138	0.003361
Diabetes_Insipidus	-0.1674	-1.93962	2.60785	2.85012	-0.247423	-0.558366	-1.23418	0.885798	-0.40212	-2.43374	-0.197325	-0.409942	-0.233652	-0.619359	-0.596831	0.927029	-0.103916	0.348633	0.770426	0.00548839
Dwarfism_of_Unknown_Etiology	1.96843	0.9343	0.621177	-0.164003	-0.201968	-1.57004	-0.0526158	0.278821	-0.773449	-1.12799	0.734584	0.295475	-0.0598523	-0.661755	-0.32263	0.802172	0.226475	-0.0559885	-0.127133	0.00795759
Glucocorticoid-Remediable_Aldosteronism	-0.0260036	0.0970283	-0.528662	0.014418	0.190086	0.0294367	0.0660001	0.0775881	0.242355	-0.412774	-0.032576	0.082339	0.182305	0.224675	-0.071044	-0.0655643	0.101816	-0.0788523	0.0119863	0.0158389
Goiter	1.04756	-0.762213	-1.80273	1.52538	0.1408	-0.933601	0.88961	1.67043	-0.467665	1.06292	0.888159	-0.0982807	-1.39617	-0.839937	-0.440895	0.996669	1.01136	0.296848	-0.144543	0.0101426
Growth_Hormone_Deficiency	1.51931	-0.654133	1.69766	3.10423	-0.281095	-2.5808	-0.904304	-0.484477	-0.359812	-1.00813	3.48217	0.418522	0.0131958	-0.202644	-0.518716	-0.0353216	0.494989	0.166506	0.72489	-0.0113997
Hirsutism	-1.64029	-0.682442	-1.20111	2.42211	-0.792947	0.267817	-0.592534	1.41206	-2.128	-1.04912	0.868395	0.602813	-1.43979	-0.330129	0.0819898	-1.04026	-0.099378	-0.448771	0.142652	-0.0102742
Hyperaldosteronism	-1.79879	-2.65205	0.841387	4.05895	1.36856	-0.432397	-1.88914	-0.463864	-0.481504	-1.27924	-0.761321	-0.175448	0.11123	0.784865	-0.210166	-0.0530173	-0.125342	-0.683186	-0.240989	0.00885285
Non-Specific_Thryroid_Disorder	0.400564	-0.513232	-1.337	1.88645	0.286687	-0.660226	0.511797	1.75957	0.102773	1.04223	0.65198	-0.0560186	-1.16498	-0.441628	-0.249293	0.728709	0.91577	-0.0259176	0.0212772	0.00398986
Hereditary_Spastic_Paraplegia	0.451384	-1.62366	1.27386	-3.28226	-0.926413	1.09113	0.582384	1.09282	-1.11521	0.174521	0.550901	-0.836545	-0.321382	0.138757	0.42661	0.495237	-0.390638	0.676401	0.256867	0.00136315
Other_Corticoadrenal_Disorder	-0.974074	-1.53131	0.462333	2.83986	0.442151	-2.25095	0.943384	1.03512	0.112786	0.501061	-0.187404	-0.425062	-0.00517842	-0.615972	-0.229262	0.760799	-0.725759	0.297855	-0.315123	0.00791763
Parathyroid_Disorder	-0.601039	-0.764462	-0.0897623	3.26775	1.67008	-1.86627	-0.587831	0.178405	0.848715	1.26039	0.633565	1.45013	-0.758155	-1.0623	-2.70623	0.907044	-0.440777	-0.108022	0.204176	0.00644702
Paritial_Androgen_Insensitivity_Syndrome	-0.02873	0.370904	-0.581768	-0.272652	0.047334	-0.0677197	0.16209	-0.0435772	0.0287063	-0.500394	-0.101254	-0.0349788	0.285865	0.225861	-0.111049	-0.0223171	0.0731495	0.00358179	0.0633896	0.00031625
Pituitary_Disorder	-0.303387	-1.52155	1.01184	3.40744	0.066284	-1.0073	-1.19962	0.97715	-1.25667	-0.345353	0.490542	-0.973827	-0.123695	-0.598118	0.304813	0.84234	-0.98569	0.00706887	-0.0583112	0.00180001
Thyrotoxicosis	0.673624	-0.287765	-1.30827	1.33774	0.851237	-0.96364	-0.0897131	1.75604	0.531831	1.64349	0.835327	0.277868	-1.45643	-0.198396	-0.0137402	0.305803	1.6505	-0.868043	0.416482	-0.00289019
Type_II_Diabetes_Mellitus	-0.0935533	0.667641	0.215706	-0.372897	0.604896	1.27092	-0.512906	-0.248398	0.0729178	-1.54873	-1.14342	0.0308753	-0.518116	-0.60555	-0.737379	2.12638	1.2862	0.0987278	0.429421	0.00377312
Unspecified_Diabetes_Mellitus	0.466336	0.165472	0.66101	-0.672043	0.870664	2.57996	-0.901957	-0.994504	-1.05305	-0.885889	-1.19677	0.664787	-0.617574	-1.50689	-0.368052	2.73954	0.781238	0.107867	0.360511	-0.0087411
Unspecified_Endocrine_Disorder	-0.873879	0.000558063	-1.47609	3.61904	-0.199143	0.30666	-0.392003	1.87672	-0.280753	-0.092758	1.12907	0.214058	0.613117	-0.119584	0.45349	0.342525	-1.19886	0.0774974	-0.283803	-0.00877002
Unspecified_Polyglandular_Disorder	-1.8145	-0.370403	-0.422435	2.85747	0.529981	1.98707	0.235329	0.378755	0.0739454	-0.209446	0.75449	-0.422153	-0.719908	0.0624079	0.480071	0.382588	0.26798	0.0728407	0.180541	0.00554189
Acquired_Coagulation_Defect	-1.72061	0.207452	1.02832	1.43518	2.18206	0.980404	0.687253	0.572523	-1.63173	0.663697	1.00402	-0.979908	1.35025	0.281111	-0.184303	-1.25888	0.746974	0.534621	0.407153	0.00659716
Huntingtons_Chorea	-0.618339	-1.06204	0.699848	-2.36355	-2.90521	0.096486	-0.935171	0.533133	1.67172	-0.364028	0.0977262	-2.34724	0.642494	-0.171475	-0.0533443	-0.596268	-0.108825	-0.518302	-0.90524	-0.0130183
Acquired_Hemolytic_Anemias	-1.04879	2.83875	1.85374	0.846288	0.199372	2.3563	0.0317771	-0.22541	0.256816	2.39736	-0.177087	0.167772	-1.22368	0.161955	0.378254	0.167295	0.163287	-0.458366	0.0212626	0.000268103
Aplastic_Anemia	-2.43395	2.02522	0.96188	-0.609005	0.717658	1.09847	-1.36691	-0.0344154	1.01661	2.04787	1.08331	-1.24341	-1.87809	-1.17247	0.747002	-0.138027	0.0907016	0.997039	0.572658	0.000412362
Diamond-Blackfan_Anemia	-1.97827	3.61804	0.0898497	0.00583888	-0.876032	1.38965	-0.354674	0.71438	0.737464	0.754694	0.234107	-0.993258	-0.858727	0.169391	0.0224899	0.31349	-0.55137	0.0730311	0.325264	-0.0105393
G6PD	-0.748749	2.51179	-0.327643	0.49854	-0.128494	1.49081	-0.040173	0.0257472	-0.214855	0.13972	-0.438051	-0.294168	-0.474311	0.0197877	0.174097	0.244998	-0.270393	0.00625882	0.09765	0.00617409
General_Thrombocytopenia	-1.2004	1.13255	1.27192	1.08183	-0.0841683	-0.261801	-1.24666	0.0579792	-0.106102	1.50923	-0.0367523	-1.67463	0.122293	-0.0778126	1.55355	-1.29285	1.05992	0.544983	0.195517	0.0103393
Haemophilia_Related_Diseases	-1.56272	0.99814	1.04585	1.59001	0.801706	-0.498429	1.99044	1.559	-1.47315	0.326892	1.33549	-1.61808	1.21594	1.93773	0.3917	-1.86661	0.974307	0.62973	0.271932	-0.0078869
Hereditary_Elliptocytosis	-0.476244	1.07564	-0.416915	0.0980409	0.0562037	0.548474	0.164506	0.113903	0.0370014	-0.289846	-0.210185	0.0416015	-0.0468234	0.190723	-0.0280793	0.00986638	-0.0333479	-0.0481248	0.0625307	0.00601273
Hereditary_Hemoglobin_Disease	1.43119	1.22668	2.52663	0.845578	0.0904307	2.14525	1.5031	-0.0254955	0.271387	0.49158	-1.17699	1.47489	-1.37218	0.200199	0.236974	-0.988232	0.499647	0.429204	-0.938307	0.00299885
Hereditary_Stomatocytosis	-0.375267	0.989682	-0.390921	-0.114759	0.111204	0.488596	0.193194	0.198374	0.0792291	-0.155933	-0.200229	0.0520861	-0.116346	0.241822	-0.0438878	0.00809578	-0.0406578	-0.0648531	0.062593	0.00166746
Hereditary_Thrombocytopenic_Purpura	-0.184497	2.5256	0.393628	-0.350092	0.17464	1.18745	0.207791	0.52428	-0.713302	0.359689	-0.605121	-0.286252	0.158213	0.737541	-0.264468	-0.321763	-0.184395	0.0437913	0.256389	0.0127313
Megaloblastic_Anemia	-1.50722	-0.0139965	-0.384548	2.94643	-0.415501	3.19453	0.0731936	0.446742	1.15729	0.902205	0.67549	-0.603989	-0.0871932	0.31173	0.193356	0.552061	0.344565	0.27449	0.0227234	-0.00205675
Non-Specific_Anemia	-1.12024	0.812561	-0.0971763	1.08905	1.16139	1.62188	0.544804	-0.127432	0.394745	1.37485	-0.302363	0.496149	-0.724179	0.0547849	-0.113061	-0.272221	0.406497	0.209228	0.658679	-0.00904726
Non-Specific_Hemoglobinopathies	0.394701	1.82524	0.218814	2.16894	0.307315	1.7589	-0.0231478	-0.360333	-0.234666	1.57291	-0.556858	0.312858	-0.975673	0.940625	0.419599	-0.58812	0.551771	0.562374	-0.0668977	0.00519175
Pancytopenia	-2.37067	1.02105	2.54793	0.314856	-0.0654666	0.263884	-1.6341	-0.320067	1.17813	1.72778	-0.196451	-1.30539	-0.709983	0.121637	0.377902	-0.485249	0.783786	0.880898	0.349571	-0.00864061
Pernicious_or_B12_Deficiency_Anemia	-0.606967	-0.232597	-1.4064	2.01735	0.0449315	3.35818	0.550018	-0.0633941	1.42834	0.922846	0.604438	-0.271656	0.699027	-0.469267	0.359631	0.236533	1.43404	0.433899	0.536999	0.00269997
Purpura_Other_Hemorrhagic_Conditions	-1.02113	0.759254	-0.0211436	0.853195	1.67424	0.916496	0.0196942	-1.26948	-0.487401	0.0639819	1.90019	-1.07746	1.95825	-0.182576	-0.240982	-2.23392	0.702795	-0.0699565	-0.344234	0.00618542
Spleen_Disease	-1.43625	0.395794	1.55906	0.679166	-0.0252125	-1.83873	1.28339	0.104276	-0.154395	1.1735	-1.3305	-0.561619	0.0273071	0.0427951	0.562377	0.34574	-0.253949	0.0915944	-0.0968196	-0.00377384
Unspecified_Hematological_Disorder	-0.755249	1.1492	0.782677	1.95363	0.241875	0.599295	0.720034	0.896989	-1.18596	0.806616	0.289783	-1.32151	1.70658	-0.0692222	0.0839855	-1.74327	0.225251	1.02687	-0.152153	-0.0123227
Motor_Neuron_Disease	0.33001	-2.99911	1.45877	-2.17655	-1.16085	0.795505	0.776416	-0.86997	-0.168734	0.84307	1.05999	-0.192746	1.22077	0.248509	0.0443317	0.119599	-0.773733	0.0986057	-0.826762	-0.00500262
Biliary_Tract_Disease	-1.49649	-0.44002	-0.110241	-0.185629	-0.00828367	-1.12078	1.49463	0.762038	0.852416	0.147047	-1.49605	0.422831	-0.693786	-0.540121	1.30013	0.373117	0.209765	-0.752694	-1.15153	-0.00193261
Chronic_Liver_Disease	-1.71283	0.301703	0.925942	0.512444	-0.749732	-1.6327	0.386883	0.528804	0.204796	0.496636	-2.44136	0.197532	-0.291421	0.666954	0.131568	0.919373	0.630725	0.0208025	-0.412055	-0.000248141
Non-Specific_Liver_Disease	-1.43326	0.184554	-0.045941	0.541842	0.0488634	-2.35437	0.623846	0.435142	0.397764	1.08654	-1.56448	0.121479	-0.26607	-0.0816446	0.864313	0.323828	-0.107819	0.456296	-0.535497	0.00515672
Polycystic_Liver_Disease	-0.920085	1.45004	0.619212	0.813162	1.16346	-1.96034	0.264769	1.02573	-0.445157	0.815088	-0.535156	0.109955	0.0218257	1.55722	0.848787	0.847554	-0.334222	-0.464336	0.109518	-0.00747299
Acute_Glomerulonephritis	-1.95727	2.68782	1.65021	1.0081	1.02655	-0.317827	0.354253	-1.7355	-0.139115	-0.499428	0.500696	2.26763	-0.528817	0.830332	0.744858	0.634944	-0.174618	-0.855757	-0.414446	0.00128487
Acute_Sinusitis	0.763783	0.295991	-1.07996	-0.00196634	-0.816609	-0.282803	0.909241	0.127005	0.525589	-1.31929	0.0894015	0.240732	0.0218903	0.612679	0.478346	-0.552465	0.190892	0.00238332	-0.204361	0.00622903
Allergic_Rhinitis	1.41036	-0.68867	-2.20429	1.06259	-1.34741	0.275312	1.90961	-1.1659	0.690081	-1.66679	0.412726	0.997718	1.25516	0.284966	-0.375461	-0.522878	0.292657	0.145503	-0.444811	-0.00512137
Asthma	1.30631	-0.451745	-0.937531	0.197342	-1.30077	-0.426392	2.59912	-1.26131	0.994175	-1.15395	-0.373058	0.968982	0.780587	-0.294638	-1.42107	-0.89678	0.919283	-0.34989	-0.00991865	0.00486031
Atopic_Contact_Dermatitis	-0.194372	0.91529	-1.64341	-0.24977	-0.861182	-0.0407482	-0.050141	-1.09975	-0.1844	-0.216846	0.70737	-0.0652615	0.0809487	0.084056	-0.0348836	-0.79785	-0.29865	-0.655613	0.266864	-0.00221381
Autoimmune_Lymphoproliferative_Syndrome	-1.38768	1.0679	0.108464	1.00154	-0.800109	0.618249	-0.0874396	0.168256	0.303623	0.180676	0.239985	0.131445	-0.261747	0.269009	-0.237434	0.0246738	0.0202876	0.206464	0.085756	0.00983144
Ocular_Musculoskeletal_Disorder	2.67341	-1.06985	-0.0827802	-0.826561	0.114379	-1.10456	-2.02137	-1.27197	0.518523	0.568504	-0.432638	0.477321	-1.09963	-0.0967434	0.0996941	-0.212337	-1.00961	-0.832299	-0.39527	-0.000148507
Autoimmune_Polyglandular_Disorder	-0.672268	-0.0529365	-0.217693	1.34046	-0.224064	0.499199	0.0558685	0.224945	0.320005	-0.763563	0.212122	-0.480745	-0.101566	0.0352518	-0.129375	0.259633	0.153908	0.128678	0.0175677	0.00854843
Behcets_Syndrome	0.506044	0.859071	-2.10219	0.0817756	0.681239	-0.191335	-0.126911	0.935289	2.43565	2.15953	1.16286	1.07923	0.37798	-1.66513	-1.68792	-0.528205	-0.474248	0.298334	-0.803737	-0.00597101
Chronic_Glomerulonephritis	-1.85676	2.66438	0.757842	1.76809	1.16873	-0.586451	0.207836	-1.96375	-0.74648	0.140631	0.159571	2.57899	1.01669	-0.11486	-0.222995	0.168739	-0.135284	-1.38896	-0.0373281	0.00432912
Chronic_Sinusitis	1.10292	-1.13828	-1.14788	0.22656	-1.38467	0.0397317	1.40581	-0.264801	0.53376	-1.93283	0.294291	-0.277492	0.353743	0.465265	0.644087	-0.645138	0.633627	0.785233	-0.852287	-0.00022443
Chronic_Tonsillitis_Adenoiditis	1.27654	-1.77934	-0.0662836	0.240262	-0.984045	0.132069	1.35361	-1.36087	-0.735994	-1.46945	0.0164728	-0.424062	-1.80386	2.19901	0.444335	-1.40937	0.260028	1.07116	0.840824	0.00641721
Common_Variable_Immunodeficiency	0.50531	-0.12562	0.188328	1.7595	-3.55664	-0.650461	1.34837	-1.47755	1.22355	0.312991	0.0868977	0.535577	1.64661	-1.5498	0.226218	-0.138552	-0.303174	1.42772	-0.547562	-0.00145342
Congenital_Hypogammaglobulinemia	-1.60536	2.52525	0.831133	0.671365	-2.53725	-0.995361	0.305088	0.137597	0.661818	0.161604	-0.228397	0.356861	0.8162	-0.766848	-0.28104	0.0165182	-0.644316	0.786401	0.229244	0.00457389
Congenital_Neutropenia	-1.09385	1.98209	0.235906	-0.28475	-0.735858	0.490631	-0.181102	0.235977	0.649981	0.00961876	-0.527045	-0.51598	-0.0678646	0.196914	-0.228063	-0.245702	-0.206246	-0.00119827	0.0563136	-0.000555076
Cyclic_Neutropenia	-2.04498	2.36698	0.654551	0.207954	-1.04793	1.06084	0.0662877	0.0235033	1.05226	0.557834	-0.348829	-0.520401	-0.563964	0.162971	-0.425859	-0.0985003	-0.480705	0.434511	0.253113	-0.00303029
Parkinsons_Disease	-0.38954	-1.06868	-0.0533091	-1.69687	1.15736	0.663698	-1.70236	-0.146685	0.461466	3.21897	1.70345	-0.606311	0.984862	0.260383	-0.274948	1.2592	-0.2643	-1.21498	0.92084	-0.00240696
Cystitis_Urethritis	-1.12695	0.675799	-1.06228	-0.00130463	0.658094	-0.0728515	0.801532	1.16212	1.69571	-0.784129	1.4412	0.508821	0.117898	-1.38429	2.21412	0.382031	-0.49506	-1.05648	-0.659359	0.00163762
Dermatomyositis_Polymyositis	-1.24682	-0.566199	0.486195	-0.0311355	-2.16619	0.0227726	0.778281	-0.954043	-1.41651	1.93457	1.42774	1.76285	0.0418273	-0.685822	-1.10593	0.714632	-0.0607015	-0.320169	-0.76326	0.00610883
Digeorges_Syndrome	3.67682	3.9419	1.33365	1.90527	0.283175	0.26923	1.21609	-0.945431	-0.85059	-0.823171	0.030858	0.663516	-0.673597	-0.870023	-1.11665	0.389462	0.316492	-0.302659	-0.406362	-0.0146326
Esophagitis	-0.200758	-0.924046	-2.14922	-0.431479	-0.130053	0.352325	2.36115	-0.070064	1.1193	1.85543	-1.22625	-0.332507	-0.919649	1.90376	-0.214285	0.770047	-0.477551	-0.58662	-0.774646	-0.00319278
Eye_Inflammation	1.12903	-0.696011	-1.68633	-0.18135	-0.676525	0.25957	-1.00682	-1.55036	0.498728	-0.384227	-0.248998	1.64567	-0.106996	-0.187025	0.524385	-0.47317	0.0263411	-0.517382	-0.600625	-0.0104211
Familial_Mediterranean_Fever	-1.2334	1.72837	-0.159135	-0.0179982	-1.02654	0.0382455	-0.650826	-0.825196	-0.112477	-0.0644202	-0.942983	0.365319	-1.17909	0.110465	-0.128086	0.337743	-0.0833844	0.0821217	-0.0277338	0.00143369
Fasciitis	0.314387	1.93229	-1.07042	0.0642442	-1.10052	0.187795	0.453337	0.863444	-0.594849	-1.00446	0.0531447	1.54914	0.515388	0.422773	-0.931685	2.2753	-2.1792	1.37728	0.0522845	-0.00147966
Food_Allergy	0.944318	0.0869004	-1.63804	2.14068	-2.23693	0.525978	1.98137	-2.18099	0.794601	0.85984	0.699292	0.621057	0.335212	0.530795	-0.0476315	-1.4879	-0.733629	-0.573161	0.0472195	-0.000815296
Gastritis_Duodenitis	-0.541295	-0.499837	-1.62155	-0.260588	0.0839227	0.465018	2.00666	0.234014	1.25792	1.35523	-1.49992	0.0720496	-0.800803	1.5393	0.269394	0.3578	-0.410665	-0.552013	-0.671525	0.0122678
Genetic_Anomolies_of_Leukocytes	-1.36781	1.59137	0.943636	-0.192252	-0.568621	0.51283	0.336682	0.23647	1.28035	-0.413418	-0.650742	-0.363788	-0.275426	0.57211	-0.485965	-0.122432	-0.254351	0.196234	0.0373482	0.00311248
Refsums_Disease	0.254996	0.212721	-0.54803	-0.371535	-0.0515196	0.223287	0.0866176	0.150781	0.332278	-0.186181	0.0653591	0.0308461	0.121138	0.0833755	-0.113586	-0.0694214	0.0237276	0.0201949	0.0593099	0.012496
Graves_Disease	1.203	-0.527361	-1.34433	1.01059	0.869014	-1.41534	-1.08708	1.75493	0.677809	2.11583	0.644662	1.21373	-1.76318	0.00736471	0.482986	0.0525295	1.80715	-0.860917	0.499239	-0.00825623
Hereditary_Polycythemia_Vera	0.161058	2.55681	0.317109	1.7652	-1.40855	-0.092218	0.48453	-1.43108	-1.11662	1.77045	-0.830755	-1.39261	1.70697	0.986104	-1.04702	-0.324807	0.0108048	0.581899	0.0243194	-0.00608982
Hyper_IgM_Immunodeficiency	-1.35159	1.58436	0.0589717	0.540133	-1.37558	-0.33231	0.178793	0.162583	0.712685	0.0944471	-0.0140136	0.250918	0.312857	-0.332302	-0.25151	0.0180028	-0.379828	0.468315	0.236683	0.0154635
Crohns_Disease	-2.33688	-1.15697	-0.9412	0.848797	-0.568478	0.387387	1.0876	-1.5818	0.854036	0.853187	-0.517505	1.80421	1.97287	0.510557	0.346428	-1.26892	-1.10877	0.179715	0.179449	0.0030384
IBS	-0.51957	-0.72581	-2.47266	0.603639	-0.145003	0.281948	1.21136	1.15261	1.55395	1.08177	-0.812609	0.625286	0.768587	0.911874	0.612881	-0.543099	-1.28807	-0.607794	-0.724797	-0.00261258
IgA_Immunodeficiency	-0.71562	2.0797	0.889449	2.49914	-2.00195	-1.08579	1.39584	-1.0185	1.79515	-0.186279	0.0697225	1.82833	0.550412	-1.03254	-0.0481679	0.337137	-0.502258	1.40996	0.299026	0.00360202
IgM_Immunodeficiency	-1.00864	1.35566	0.149271	0.742401	-0.96875	-0.22046	0.386285	-0.0136656	0.550233	-0.0282941	-0.0798659	0.578335	0.566443	-0.234491	-0.27255	-0.110137	-0.322778	0.480415	0.21042	-0.000616177
Inflammatory_Spondylopathies	0.357684	-0.766927	0.0938408	-0.175648	-0.694122	-0.636289	-0.292522	0.679668	1.00726	0.907854	0.841566	2.14575	2.51004	1.07597	1.66587	0.374892	1.76678	1.24813	-0.137342	-0.00100638
Kawasaki_Disease	0.893342	3.99744	0.964863	-1.55434	-0.365181	-0.413961	-0.467209	-1.75679	-0.789407	-0.623996	-0.720873	0.33735	-1.63448	0.282349	-0.546891	0.126747	0.667465	-0.937054	-0.736592	-0.00441969
Lupus_Erythematosus	-1.52834	0.948731	0.78845	0.620948	-0.866368	-0.195872	-0.0791175	0.480489	-0.609718	1.88897	1.34241	1.94038	0.829685	-1.24191	-0.672185	-1.40974	0.596726	-1.26165	-1.05891	0.00444558
Specified_Childhood_Cerebral_Degeneration	3.50351	3.40855	2.39963	-1.9408	-2.09097	0.680608	0.334485	1.9641	3.23646	0.562253	1.10895	0.0931862	-1.4211	-0.742592	-0.750865	0.313102	-1.00276	0.0996053	-0.31566	-0.0198782
Lymphatic_Disorder	-0.241992	0.264808	0.290886	-1.50392	-0.875025	0.755485	0.555088	0.171591	-1.81023	-0.485615	0.341648	-0.208955	-1.9784	0.490412	-1.87589	-1.29703	-0.1891	0.722351	0.260253	0.007198
Multiple_Sclerosis_Other_Demyelinating_Disease	0.225685	-0.940521	0.904898	0.700072	-0.612755	0.622238	-1.21478	1.16073	-0.133909	-1.07806	1.96597	0.44017	1.99082	-2.93071	0.844928	-0.273172	0.428932	0.121938	0.121218	-0.0107105
Myasthenia_Gravis	0.579686	-3.56547	1.25205	0.33728	-0.511625	-0.00781322	-0.15881	-0.910514	-0.565917	1.3691	1.24651	0.226299	-0.275206	-0.612209	-0.430439	1.15643	-0.152824	-0.846314	-1.06347	0.0113438
Nezelofs_Syndrome	-0.0663147	0.231211	-0.640328	-0.0175735	0.103113	0.0838964	0.209557	0.0782571	0.292836	-0.181089	0.106634	0.215888	0.142802	0.175048	-0.0395493	-0.0309967	0.0707949	-0.0389126	0.0582337	-0.000404896
Non-Specific_Arthritis	-0.653529	0.438579	-0.319248	-0.98355	0.769545	0.490535	0.0266948	0.99279	1.41098	-0.25983	1.19864	1.85079	0.828451	1.81008	-1.57148	0.498814	0.656423	0.453171	-0.74227	-0.00446241
Non-Specific_Humoral_Deficiency	0.788028	0.0374625	0.649637	1.80191	-2.8805	-0.137274	1.14205	-2.3117	1.09991	0.105449	0.558017	0.505808	1.00013	-1.41172	-0.0188265	-0.362512	-0.124986	1.74316	-0.4825	0.00416703
Non-Specific_Immune-Related_Skin_Disorder	-1.46619	1.08649	-1.66692	-0.80296	-1.63342	0.175722	-0.481049	-1.17581	-1.16399	0.477967	0.751667	-0.509344	0.393141	-0.551484	-0.771615	-0.87226	0.287737	-0.997934	0.334447	0.00609481
Osteoarthritis	-0.0127367	0.473438	-0.541498	-1.0052	1.69131	0.540611	0.0342489	0.867665	1.04112	-0.146785	0.929087	1.77357	1.10905	1.64961	-2.40582	0.748839	0.318597	0.715196	-0.44233	-0.000484537
Osteomyelitis	-1.81799	0.502069	2.03184	-2.64153	-0.301224	0.938947	-0.0447225	0.426004	-1.20359	-1.41414	0.794084	0.787886	-0.528892	0.00792721	-0.247671	0.0293453	0.165583	-0.512002	-0.275302	0.00180864
Phlebitis_Thrombophlebitis	-0.841197	0.63805	0.7881	-0.204235	1.50198	1.27004	1.95183	0.340797	-1.25654	-1.04907	0.407081	-0.729356	1.76554	-0.410667	-1.27232	-0.706825	-0.61934	0.89544	-0.54923	0.00481407
Spinal_Chord_Degeneration	1.03668	-0.947033	2.1251	-0.702271	-0.195675	-0.33465	-0.477319	1.27157	0.0714028	1.68469	1.05523	0.52423	2.06123	-0.413559	1.68447	0.653914	-0.415474	1.15776	0.0712451	0.00424593
Pleuritis	-0.577741	-0.853165	1.68528	-1.51364	1.08987	-1.34511	1.71826	-0.609395	0.727943	0.865515	-0.344044	-0.308465	-0.473935	-0.64699	-0.203994	-1.5849	1.31912	0.366495	0.13223	0.00525088
Polymorphonuclear_Neutrophils_Disorders	-1.1745	0.684378	1.05669	0.0995477	-1.70025	-1.17795	0.797828	-0.247422	1.34311	-0.0102959	-0.270014	0.395402	0.331903	0.106207	-0.606177	0.156888	-0.0317544	0.212412	-0.0547211	0.0103179
Psoriasis_Related_Disorders	-1.66627	0.857122	-2.82154	-0.55369	-0.709109	-0.214187	0.0190641	-1.16833	0.2357	-0.0906134	1.29201	1.26761	-0.138352	1.47309	-0.380565	0.364796	1.87541	0.354788	1.13949	-0.0100245
Reactive_Arthritis	-2.55356	-0.209697	0.301742	-0.0540865	-0.230998	0.0752885	-1.33914	-2.08133	-0.58597	0.524997	1.69439	1.31208	-1.23774	1.45826	0.609542	0.476367	-0.147714	0.35095	-1.159	-0.0112293
Rheumatic_Heart_Disease	0.501428	-0.611559	-0.353202	-0.145194	2.39505	-0.298657	-0.109007	-0.0728363	0.0462882	0.78481	-0.232305	-0.58064	0.224861	-0.11628	-0.582619	-1.74375	1.79039	-0.610294	-0.678766	-0.00552852
Rheumatoid_Arthritis_Related_Conditions	-1.31821	-0.515735	-0.640743	-0.537204	-0.342331	0.473669	-0.0532692	0.175139	1.67191	0.336555	2.66653	1.93865	-0.133033	0.598992	-0.997445	0.126945	1.66905	0.306678	-0.988539	-0.00688453
Sarcoidosis	-0.203071	-0.978089	0.765754	0.0101391	-1.32184	-2.40417	0.113267	-1.25242	-0.478519	-0.685308	-1.2417	2.40265	0.701283	-1.07561	-1.34157	-0.405928	1.5005	0.861794	-0.761528	0.00213888
Secondary_Arthropathy	-0.933812	-0.353596	-1.07177	-0.73726	-0.282888	1.24092	1.91839	0.466595	-1.60299	-0.0312374	0.736928	2.70639	2.20852	0.641089	0.890883	1.36802	1.702	0.0443697	0.179092	-0.00877865
Secondary_Diabetes_Mellitus	-1.64101	-0.275049	1.89842	0.744163	-1.9769	1.75405	-0.290413	-0.435386	-0.0691174	-1.98561	-1.13959	0.384951	-0.0541762	-1.28503	-1.50946	1.85723	0.0469742	-0.173677	0.312739	-0.00631956
Spinal_Muscular_Atrophy	1.74514	-2.85596	2.21902	-1.84311	-0.916648	-0.112296	2.52144	0.121862	-1.642	0.28211	0.432819	1.72676	-1.18508	-0.450842	0.671306	1.45406	0.00684394	0.369927	-0.549877	0.000122437
Septic_Arthritis	-2.85282	0.401246	2.98748	-2.60762	1.01188	1.005	-1.14026	-0.952324	0.0589173	-1.82436	1.03923	1.77793	-0.413282	2.22648	-1.7484	-0.70405	-0.666995	0.301124	-0.939219	-0.00925511
Severe_Combined_Immunodeficiency	-1.62381	2.17898	1.29346	1.95904	-2.85131	-0.827482	0.738686	-0.404992	0.888833	-0.336072	0.026465	0.81684	0.946315	-1.27008	-0.314687	0.282234	-0.571766	1.18725	0.30128	-0.00452831
Sjogrens_Syndrome	-0.17413	-0.843553	-0.49103	0.0945697	-2.03279	0.906799	-0.761857	0.384285	0.0655347	2.50831	1.68748	1.39302	-0.732216	-0.541448	-0.522051	-0.740078	0.456415	-0.618285	-1.70333	-0.00910881
Thymic_Disorders	-0.170794	-1.04484	0.178839	1.18515	-0.562006	-0.277058	0.588848	0.883813	-0.494193	-0.622073	0.0361193	-0.200875	-0.48177	-0.148155	-0.326853	0.731238	0.536264	0.157825	0.0525062	0.00117334
Thyroiditis	0.847367	-0.616959	-1.51544	2.31306	-0.67863	-0.512514	0.420597	1.68692	-0.659607	1.33187	1.68889	0.0179687	-1.36166	-0.89378	-0.220449	0.817934	0.890384	-0.328764	0.205611	0.00279154
Type_I_Diabetes_Mellitus	0.149048	-0.176221	0.875262	-0.567844	0.069727	1.11857	-0.446543	-0.111047	-0.518447	-1.19983	0.43317	0.403049	-1.87887	-1.16528	-0.0149277	2.63169	1.51984	-0.200861	1.12996	-0.00319027
Ulcerative_Colitis	-1.72401	-0.483596	-1.04369	0.0231335	0.0777558	0.944116	0.235882	-1.53291	0.931415	0.277403	-1.5222	1.32976	2.29645	1.05579	0.579735	-2.05718	-0.771998	0.251153	-0.380653	-0.0151214
Unspecified_Amyloidosis	-1.73404	-1.35132	1.26396	1.61016	0.395694	1.48604	-0.937025	-2.76505	-2.30038	1.83209	-0.161594	0.761148	-0.475632	1.17027	-0.381234	-0.380368	0.296953	-0.0851764	0.151608	-0.00435334
Unspecified_Autoimmune_Disease	-1.25053	-0.524182	0.69259	2.15581	-2.40318	0.243402	0.576799	-0.776156	0.370126	1.53128	1.44039	0.166824	-0.186114	0.154101	0.201819	-0.919445	0.713531	-0.156843	-0.815212	0.000492715
Unspecified_Hepatitis	-2.05318	1.10113	0.355932	0.180233	-1.60351	-2.19876	-1.55855	0.617026	-0.137975	2.17298	-1.27434	1.46487	-0.48183	0.340612	0.189877	0.802079	0.0848908	-0.536994	-0.253706	-0.00511203
Spinocerebellar_Ataxia	0.398493	-0.310145	0.517809	-1.44719	-2.01875	0.622912	-0.599378	0.810371	0.711798	0.381284	-0.489153	-0.788271	-0.06067	-0.0545243	-0.71162	-0.332363	-0.177034	0.440111	0.144871	0.00255505
Unspecified_Immune_Deficiency	-0.342995	-0.364976	1.3046	2.63151	-3.16058	-0.282385	0.659562	-2.21178	1.239	-0.418812	0.834653	0.93063	0.00978318	-0.959955	0.755452	-0.479974	0.463917	1.42161	0.0393931	0.000654966
Unspecified_Immune_Disorder	-1.71532	0.703473	0.311761	0.494353	-1.13891	-0.154084	-0.246941	-1.45	-1.43951	-0.216276	1.17919	0.0295452	-0.407832	-1.01146	-0.00495486	-0.364215	-1.10096	0.368068	0.38508	0.00683517
Unspecified_White_Blood_Cell_Disease	-1.20526	0.845737	1.05513	0.648089	-0.56282	-0.0975826	-0.189521	0.53221	1.51688	0.337091	-0.0582823	-0.434007	-0.717098	0.123358	0.761881	-1.56636	0.680654	1.26451	0.229719	-0.00154238
Upper_Respiratory_Inflammation	0.711493	0.10132	-0.59268	-0.250451	-0.813001	-0.455831	0.821465	-0.330964	0.289901	-0.917936	0.368168	0.24617	-0.689332	0.845681	0.641391	-0.927264	-0.196102	-0.176624	0.149928	0.00351799
Vasculitis	-0.497707	0.24978	1.44595	0.526443	-0.378926	0.562777	-0.867788	-1.55829	0.374782	0.835084	1.85705	-0.276935	0.0188789	-1.14706	-0.493521	-0.940315	-0.108253	-1.07576	-1.94974	0.000379358
Wiskott-Alrich_Syndrome	-0.727013	1.98027	-0.223284	-0.276895	-0.732037	0.125996	-0.324014	0.190442	0.236498	0.281072	-0.331833	-0.170065	0.177658	0.283375	-0.0802901	-0.0878953	-0.194589	0.022464	0.187282	0.0155196
Acute_Bronchitis	0.848294	0.579528	-0.603517	-0.551048	-0.704376	-0.556042	1.11962	-0.386035	0.921403	-0.883083	-0.247031	0.0164091	-0.105142	0.302392	0.00976087	-0.500605	0.570642	-0.168603	0.0923301	0.00385706
Acute_Upper_Respiratory_Infection	0.858225	0.572531	-0.591316	-0.281411	-0.637637	-0.252448	0.79797	-0.546194	0.426753	-0.74482	0.0474868	0.142475	-0.665296	0.711063	0.536624	-0.788136	-0.200893	-0.334052	0.300041	0.00281266
Arthropod-Borne_Diseases	-0.677554	-0.642264	0.618639	1.66529	-0.450747	-0.305666	-2.14302	0.632367	1.19414	0.542466	2.46201	0.420044	-0.200451	1.47918	0.816129	-0.995648	-0.142348	0.286883	-0.421978	0.00470661
Bone_Infection	-2.62089	0.153578	2.4556	-3.61857	-0.467999	0.474988	-1.06057	0.140912	-1.02109	-1.72825	-0.331613	0.976903	-1.10562	0.602498	-0.609251	-0.0948271	-0.748299	0.0176511	-0.264473	-0.00430701
Unspecified_Cerebellar_Disease	1.64788	-1.80344	1.30968	-1.22542	-1.5134	1.87618	-1.7044	0.327998	1.4896	0.933664	0.420312	-1.58815	0.794646	0.152431	-0.0901445	-0.214395	-0.52578	0.245086	0.0167857	0.0112223
CNS_Infection	-0.389194	-0.0565208	4.5977	-3.81399	0.271146	0.0221882	-1.46352	0.395942	-0.455668	-0.605096	-0.917808	1.06849	1.41202	1.13843	0.36597	-0.285762	-0.741716	0.832336	0.0592263	-0.00231555
Carditis	-0.760457	-0.977007	1.66415	-0.679077	1.59044	-1.41531	0.0586905	-0.0832117	-0.407456	0.770634	0.157447	-0.115581	-0.464815	0.0232642	-0.102451	-2.12593	1.7679	-0.179609	-0.71154	-0.000330407
Cellulitis	-1.2801	0.895279	0.333399	-1.90615	-0.311667	1.10249	-0.176111	-0.775091	-1.02384	-1.59923	0.420008	-0.097249	-0.0218357	0.0388647	-0.627447	-0.206835	-0.285004	-0.412926	0.373601	0.0023743
Chronic_Upper_Respiratory_Infection	1.62629	-1.20906	-1.64523	0.258374	-1.29565	0.5096	1.49562	-1.21739	0.491872	-1.21289	0.458337	-0.584226	-0.0677591	0.603152	0.344323	-0.684529	0.380947	0.749917	-0.619126	0.000294536
Connective_Tissue_Infection	-2.3571	0.286957	3.15649	-2.56224	0.0401659	1.2346	-0.37999	-0.549313	-1.97212	-1.34843	-0.836384	1.65433	0.014453	1.24624	0.195701	0.116959	-0.659821	0.414359	-0.0659986	0.000275445
Ear_Infection	1.86444	0.843373	-0.645367	-0.303541	-0.27448	0.329326	0.858943	-1.05662	0.744574	-0.784129	0.247706	-0.753679	-1.03697	0.939578	0.598078	-0.900754	-0.400089	0.0201579	0.620262	-0.00988732
Encephalitis	0.138205	-0.71301	3.56317	-0.103987	-1.31003	0.223934	-2.03723	0.624569	0.955692	0.0345574	1.28236	0.418259	1.34028	-0.649249	1.44406	-0.189224	0.124901	0.251891	0.295277	-0.00239375
Escherichia_Coli_Infection	-1.88366	0.606742	2.47467	-0.728323	1.22999	1.0164	0.538178	0.932612	1.9997	-1.04024	0.552677	0.48018	-0.439899	-1.10143	1.75238	0.264765	0.00096913	-1.16258	-0.00227385	-0.00372389
Eye_Infection	1.20783	0.318842	-1.0739	-0.385251	-0.792894	0.14318	-0.276795	-1.23586	0.559685	-0.481719	-0.235105	0.824269	-0.650416	0.150982	0.780901	-0.718717	-0.132148	-0.570622	-0.0382154	0.00234222
Fungal_Infection	-0.372498	0.841262	-1.34353	-1.54341	0.361261	1.7375	0.152515	-0.730197	-0.39581	-0.51884	0.92767	-0.130875	-0.166627	-0.913667	-0.306775	0.357601	-0.170742	-0.541712	0.663721	0.00758941
Unspecified_Childhood_Cerebral_Degeneration	0.925021	0.503803	-0.00565702	-0.538692	-0.292888	0.105824	-0.0583946	0.537914	0.511338	-0.130517	-0.298857	-0.0198507	0.078774	0.1407	-0.307236	-0.166094	-0.0630366	0.0337404	0.00760592	0.0103759
Gastrointestinal_Infection	-0.243758	0.38673	0.412206	-0.465965	-0.138697	0.424741	0.922112	-0.794103	1.38285	-0.0255177	-0.716793	0.143672	-0.482849	0.92229	0.830592	-1.31057	-0.270811	-0.5969	0.249484	0.00988711
General_Bacterial_Infection	-2.05877	0.191225	1.73106	-0.901162	-0.415542	0.758819	0.601154	-0.328791	0.0968432	-1.25048	0.778706	-0.0172786	-0.675473	-1.0802	0.907133	-0.974789	0.0746417	-0.599159	0.195341	0.00689098
General_Viral_Infection	0.632403	0.751315	-0.0461639	-0.322471	-0.870117	-0.543957	0.634504	-1.02859	0.526349	-0.266371	0.319656	0.1697	-1.0232	0.879676	0.856617	-1.20686	-0.429624	-0.540322	0.540943	-0.00572296
HIV	-1.95585	-0.43398	-0.166842	-0.131523	-2.17426	-0.0473043	-1.48934	-1.33967	-0.0784438	-1.20877	-0.973516	-0.627433	0.875587	-0.222076	2.95023	0.401133	1.99744	-0.0327695	0.963716	-0.0145759
Herpes_Simplex	-1.01251	0.833023	-1.31582	-0.0866887	-1.14121	-0.0417649	-0.460375	0.620838	-0.0974255	-0.8247	0.580927	0.0362531	-0.0870797	-0.00699371	1.47968	-0.559595	-0.125467	-0.529193	0.218802	-0.00228264
Herpes_Zoster	-0.0412732	1.04195	-0.978318	-1.1253	-0.673371	0.16064	-1.3524	0.034177	1.42034	-0.459726	0.182216	-0.000720712	0.257018	-0.42256	0.842523	-0.343272	0.544518	-0.00492746	-0.325459	0.00100134
Infestation	-0.501348	1.13638	-0.916185	-0.847683	-0.989516	-0.0541842	0.023468	-0.360597	0.367823	-0.877771	0.681353	0.0167527	-0.0505167	0.563334	0.576193	-1.10625	0.568649	-1.02776	0.709886	0.000998065
Influenza	0.490918	0.550825	-0.215763	-0.395845	-0.626904	-0.585181	0.809669	-0.445838	0.628637	-0.867389	0.190068	0.353431	-0.494255	0.75663	0.502651	-0.914087	0.111666	-0.42285	0.23285	0.00293615
Kidney_Infection	-1.66585	0.816513	1.54416	0.173216	1.07909	-0.424568	1.1104	1.09627	1.64419	-1.12217	0.833286	0.963431	-0.369728	-1.14003	2.38034	-0.142937	-0.0121841	-1.15214	-0.265304	-0.00147153
Unspecified_Encephalopathy	0.83223	-1.63258	2.97767	-0.130616	0.701313	-0.323406	-1.06041	0.18627	0.973057	1.02905	0.520259	-0.781158	0.434066	-0.222276	0.260457	-0.427141	-0.596304	-0.784154	0.534858	0.0107485
Meningitis	0.844491	-0.1139	3.42829	-0.938774	-0.964426	0.242607	-1.95366	0.529244	1.10178	0.0944681	0.0347677	0.0687887	0.504388	0.347564	2.22897	-1.07554	1.10684	0.266186	0.254982	0.0070797
Mycobacterial_Disease	-1.28219	-0.141175	1.1639	-2.85539	-3.81542	-1.59009	0.238359	-1.45328	1.44371	0.347419	-0.132043	1.13539	0.958009	-1.37807	-0.719689	0.0435993	0.00433049	0.0438618	-0.199369	0.00355157
Other_Infectious_Diseases	-1.95825	0.333348	1.77056	-0.119425	-1.07141	0.557528	-0.216848	-0.572036	0.199333	-1.32424	1.38119	0.19705	-0.63025	-0.0184478	0.34127	-0.725802	0.304237	0.202081	0.021585	0.00291531
Other_Viral_Hepatitis	-2.0435	1.11538	0.533429	0.57472	-1.129	-1.74763	-1.17852	0.444875	0.635915	1.24798	-0.714468	0.79786	-1.06805	0.791309	0.836077	0.770688	0.828846	-0.481583	-0.0114272	-0.0129638
Parasitic_Infection	0.169863	1.0912	-0.371038	-0.956064	-0.133288	-0.107914	0.272556	-0.104763	1.22851	-0.253465	0.326682	0.4761	-0.477006	0.801634	1.17072	-0.656283	0.561575	0.132876	0.348418	0.000973006
Peritonitis_Retroperitoneal_Infection	-3.57237	0.198798	2.36685	-1.69974	1.10851	-0.429685	1.53158	-1.10542	-0.0980856	-1.01941	-3.29592	0.521982	-0.267863	-0.0418651	0.10853	-1.03291	-1.56399	-0.174015	0.292855	-0.00706537
Pneumonia	0.559251	-0.144074	1.13231	-1.22408	-0.466334	-1.04967	1.42079	-1.52671	1.74499	-0.0575273	0.12218	-0.24591	-0.2143	-0.622365	-0.391632	-1.28599	1.09034	-0.0250165	0.508538	0.00488158
Poliomyelitis	-0.0513309	-0.690255	1.45997	-3.66641	-1.49515	-0.0217916	-1.15004	-0.794428	0.396673	0.543461	-0.153033	0.413767	1.23553	0.256485	-0.586354	-0.369028	-1.5306	0.104555	-0.572339	0.0118797
Prion_Disease	0.100932	0.111493	-0.147162	-0.906768	-0.432933	0.109766	-0.351785	0.258258	0.675104	-0.416006	-0.120595	-0.189877	0.0180133	0.227943	-0.28966	-0.186382	0.00630355	-0.025451	-0.050531	0.0242647
Protozoan_Infection	-1.34157	1.12812	-0.338167	-0.492744	-0.154381	1.56865	0.431945	1.53288	0.188211	-1.25432	-0.289005	0.612053	-1.14874	-0.687707	2.04793	-0.259793	0.606061	-0.60781	-0.286971	-0.00296536
Aneurysm	0.685111	0.496729	0.727771	-1.28331	2.16198	-1.78048	0.175298	-0.0352594	0.441791	1.35475	-0.379999	-2.08613	0.932171	-0.375953	-0.392163	0.328023	0.255395	-0.618199	-1.41578	0.000334268
STI	-2.31539	0.323932	-0.0523864	-0.117534	-0.552517	1.2035	-0.237219	0.533052	-0.625053	-1.37113	1.05443	0.486267	-0.725115	-0.0196386	2.5896	0.482598	0.801519	-1.02664	0.240204	0.000969461
Septicemia	-2.32953	-0.145818	3.65028	-1.60248	0.854079	0.10196	0.299277	-0.787699	0.91063	-0.0569913	0.192127	-0.175358	-0.416294	-0.974541	0.748505	-1.01809	0.314971	-0.410271	0.290831	-0.00877932
Skin_Infection	-0.925957	1.01655	-0.230254	-1.66231	-0.835412	0.221257	-0.439808	-1.39718	-1.24066	-1.0372	0.701668	-0.396259	-0.0320444	0.12436	-0.162839	-0.688622	-0.777931	-0.542618	0.672963	0.00755795
Spirochetal_Infection	-0.999242	1.04357	-0.00921251	-0.596506	-1.08662	-0.587834	-0.258004	-0.389869	1.08271	-0.73041	0.288106	-0.179289	-0.824121	-0.116871	-0.361057	0.15651	0.271433	0.154742	0.0625306	0.00243195
Staphylococcus_Aureus_Infection	-2.71239	0.57306	2.78192	-2.32293	-0.913774	1.03803	-0.440897	-0.864528	-1.20668	-2.1944	0.37343	0.0549601	0.308427	0.163683	-0.185179	-0.805232	0.271359	-0.244171	0.443353	-0.000945719
Streptococcal_Infection	-0.720217	0.381519	2.01655	-0.893048	-0.154456	0.7122	0.605681	-1.18875	-0.154905	-1.55403	0.55534	0.209866	-1.14857	0.147734	1.35788	-1.35779	0.533338	-0.337027	0.558087	0.00238203
Tuberculosis	-1.25228	-0.12838	0.848212	-1.00693	-1.98252	-1.37413	0.0927169	-0.481605	1.07941	0.320531	0.576669	1.41956	-0.603204	-0.729434	-0.0219378	0.25928	1.08664	-0.376986	-0.0660742	0.00275842
UTI	-0.831452	0.54876	-0.315274	0.180796	0.894295	0.0350021	0.723309	0.727399	1.19774	-0.58392	0.742115	0.570601	-0.193168	-1.1925	1.35016	-0.218659	-0.345988	-0.768445	-0.222572	0.00435332
Varicella_Infection	0.630177	1.50606	-0.265391	-1.3198	-0.504364	-0.420708	0.0126735	-0.887972	1.09398	-0.977887	0.30642	0.549691	-0.795618	0.549971	0.689299	-0.565871	1.18101	0.0226853	0.410604	-0.00696091
Viral_Hepatitis_A	-1.648	1.2486	-0.249917	0.272161	-0.500353	-1.49297	-1.22368	0.958864	0.367488	0.6631	-0.568329	0.222552	-1.04827	1.31661	0.257414	0.78121	0.281373	-0.235033	0.183221	-0.00593464
Arterial_Dissection	1.4924	-0.295154	2.48674	-0.507412	0.0351486	0.131649	-1.2997	1.48529	-1.80115	-0.180627	-1.02844	-2.80001	0.467485	0.582715	-0.17724	-0.504512	0.154432	-1.09335	-0.669657	-0.000320881
Viral_Hepatitis_B	-1.56053	1.574	-0.0130531	0.0657968	-0.20296	-1.30918	-2.30858	0.663493	-0.166802	1.83907	-1.20145	1.15067	-1.51782	0.948295	2.04666	1.22147	0.0685559	-0.241083	0.394494	0.00477074
Viral_Hepatitis_C	-1.75186	1.40892	0.705946	-0.937781	-1.08483	-2.25614	-1.76752	1.04354	0.335588	2.02912	-1.1713	0.64738	-0.20122	1.30677	0.586923	1.13059	0.634998	-0.279273	0.643513	0.00208887
Viral_Warts_HPV	-0.669029	0.283703	-2.0953	-1.338	0.162731	-1.55621	0.0347024	-0.577789	-1.26955	-1.00207	1.0453	0.620528	-0.21873	0.560027	0.733656	-0.0955607	-0.46052	-0.141943	0.698356	0.00323125
Acne	-1.08812	-0.868397	-1.46907	0.0966782	-0.93996	-0.556027	-0.0819602	-0.0200805	-1.91738	0.120047	2.16606	0.940541	-0.143638	0.453841	0.341556	-1.62953	-1.56212	-0.87517	0.338537	0.000628271
Alopecia	-1.10209	0.458806	-2.25945	1.45438	-1.08714	0.773435	-1.22413	0.670262	-1.03277	0.857264	1.29483	0.294486	-0.602185	0.110274	-0.201189	-0.859225	-0.517348	-0.763219	0.276458	0.00141566
Carbuncle_Furuncle	-1.40557	0.945202	-0.199864	-1.39115	-1.1359	0.622345	-0.590128	-0.510407	-1.07255	-2.20783	-0.070719	-0.235537	0.0810146	0.369207	0.221861	-0.622055	-0.096118	-0.48009	0.32649	0.00591143
Chronic_Pruritus	-1.17135	1.30755	-2.23375	-0.0999522	-1.09154	0.655965	-0.23355	-0.839969	-0.214969	0.0907137	0.597001	-0.278495	0.608784	-0.260178	0.297985	-0.872333	-0.0167713	-0.832154	0.403202	-0.000792997
Congenital_Ectodermal_Dysplasia	0.224695	1.05722	-0.495928	-0.734418	-0.767914	-0.432577	-0.096983	0.2205	-0.760087	-0.229628	-0.129762	-0.121904	-0.0263239	-0.248429	-0.0742988	0.28201	0.274157	-0.11964	0.0260962	0.00548677
Congenital_Hair_Anomaly	-0.757821	0.797744	-1.18268	-1.90081	-0.68049	0.982556	0.399048	0.154116	-0.910689	-0.646476	0.552929	-0.14456	-0.235775	-1.00473	0.35778	0.191656	-0.0334828	-0.0803323	0.118558	-0.00110983
Congenital_Nail_Anomaly	-0.894905	0.668545	-0.500892	0.446455	-0.431266	0.478771	-0.136259	0.349815	-0.632699	-0.27525	0.601981	-0.120518	-0.22118	-0.126497	0.090433	-0.0094193	0.498505	-0.198656	-0.0796209	0.00385556
Arterial_Embolism_Thrombosis	-1.13019	1.55586	1.86728	-1.97875	1.58498	1.12618	1.23599	0.664191	-1.73362	0.396935	-0.00768629	-2.4104	0.47898	-0.789604	-1.01097	0.57424	-0.246181	-0.46134	-0.810812	-0.00953583
Congenital_Pigmentary_Anomaly	0.250483	2.8649	-1.06611	-0.129132	-0.914763	-0.725681	1.23514	-0.831813	-1.55661	1.63632	-0.0131691	-0.388015	0.496235	-0.250769	0.356907	-0.255729	0.657957	-0.0179989	0.76511	-0.00322197
Corns_Callosites	-0.310861	0.755584	-1.90193	-2.51771	1.28161	2.40408	0.181642	-0.3842	-1.25907	-0.0158817	1.41419	0.162241	-0.18986	-0.832848	-1.83986	1.69711	-0.378429	-0.510463	1.05584	0.00775056
Dermatitis_Herpetiformis	-1.34241	3.08658	-1.19247	-1.04969	-2.26356	0.134673	-0.0296019	-0.894086	-0.706449	1.13809	0.723479	-0.544349	-0.0698036	-0.138945	0.367458	0.271246	0.349352	-0.344954	-0.236452	-0.00159604
Dyschromia	-0.785559	0.472196	-2.77379	0.166397	0.207289	-1.17946	-0.984835	-0.248341	-1.40833	0.392625	1.10191	-0.314548	0.961241	-0.345435	0.0179602	-0.925537	-0.74729	0.0191374	0.111116	-0.00249898
Epidermolysis_Bullosa	-0.123775	0.813266	-2.16856	-0.956451	-0.0874674	-0.0557758	0.148743	-0.924932	-1.82704	0.25657	1.47933	0.258929	-0.374979	-0.0889759	-0.499638	-0.236163	-0.834539	-0.339047	0.99619	0.0019979
Erythematous_Disorder	-0.831237	0.793131	-0.405842	-0.400906	-0.435264	0.0221086	0.210138	0.0165607	-0.0125343	-0.407062	-0.203453	0.31929	0.00326012	0.193165	-0.0953597	0.025998	0.0725403	-0.0188613	0.0186501	0.00868617
Hair_Related_Disease	-1.35056	0.566743	-1.30032	-0.353536	-1.12589	-0.0321701	-0.78461	-0.7578	-1.30012	-0.842383	0.973773	-0.262061	0.290618	0.534123	0.374312	-0.668067	-0.432212	-0.777459	0.396245	-0.00666611
Ichthyosis_Congenita	-1.0658	1.58295	-0.764151	-0.38352	-2.04287	0.271943	-0.22128	-0.732059	-1.36663	1.1608	1.13068	0.237203	-0.359021	-0.32337	0.0187908	0.0652792	0.754216	-0.363064	-0.104181	0.00387761
Keratosis	-0.38191	0.577097	-2.77535	-0.825679	0.989641	-1.34024	-1.34313	-0.940247	-0.614089	0.149746	0.804558	-0.84291	1.41955	-0.375255	-0.417756	-0.136712	-0.249706	0.458755	-0.0629169	-0.00531793
Atherosclerosis	0.0510856	0.475612	-0.153258	-2.0198	2.06853	0.485884	-0.275776	-0.231741	0.302589	-0.0734626	-0.288953	-1.69499	0.176275	0.203405	-0.197832	0.726634	2.10531	-0.309483	-0.354217	-0.00902396
Lichen	-1.23715	1.53175	-2.7285	-0.819682	-2.211	-0.745786	-1.23861	-0.297711	0.0669551	0.873435	1.15047	-1.18663	-0.300463	-1.0302	-0.0386034	0.125193	0.0559978	-0.471207	-0.113875	-0.00794488
Marfan_Syndrome	2.12595	-0.869966	1.80164	-1.20653	0.952814	-1.63666	0.35982	-0.617178	-2.54896	0.172426	1.11056	0.573847	-0.603061	0.927819	0.195594	-0.0559862	1.44858	-1.8275	-1.29128	-0.00285465
Nail_Disease	-0.260302	0.856508	-1.4283	-2.58888	0.819477	2.48857	0.124915	-0.885319	-0.847257	-0.860661	1.06991	0.254985	0.198952	-0.662225	-1.21235	0.755615	-0.451712	-0.192142	0.954335	0.0105699
Non-Specific_Congenital_Integumentary_Anomaly	-0.271604	0.872829	-0.832408	-0.963663	-0.419501	-0.816642	0.139843	0.349947	-1.80814	0.167783	0.107812	-0.311789	0.584988	-0.260465	0.0315775	-0.517792	0.63573	-0.46018	0.26144	0.00167236
Non-Specific_Dental_Disorder	0.187331	0.55503	0.484086	-1.22395	-1.14452	-0.403433	-0.0263661	1.70701	0.621046	-0.733309	0.177702	-1.11885	-1.32321	1.07416	0.626895	0.124918	0.305894	-1.00848	-0.118164	-0.00219228
Non-Specific_Gingival_Peridontal_Disorder	-0.0571901	0.65697	0.344804	-1.29476	-1.17839	-0.388331	-0.309208	1.57213	0.615868	-0.865418	0.161233	-1.19837	-1.39532	0.944156	0.576745	0.152409	0.540962	-0.698511	-0.188589	-0.000551549
Non-Specific_Skin_Disorder	-1.62752	0.551806	-0.76737	-1.42753	0.0842806	0.0628682	-0.93439	-0.615078	-1.88202	-0.550572	1.20669	-0.529876	0.120786	-0.861019	-0.734507	0.047527	-0.43788	-0.360034	0.30102	0.00636546
Non-Specific_Soft_Tissue_Disorder	-1.07139	-0.724786	0.610301	-0.411435	-0.640501	-1.09542	0.289804	1.98477	-0.763118	1.00609	1.87966	1.34885	0.352331	1.31996	-0.949531	-0.263188	-0.217549	0.506985	-0.919905	-0.0029197
Oral_Soft_Tissue_Disease	-0.324602	-0.0498492	-0.896742	-1.00248	-1.53322	-0.631026	-0.626917	0.105815	0.327101	-0.333481	0.77123	-1.04726	-1.2704	0.623828	0.453399	-0.296728	-0.23165	-0.0578396	-0.144015	0.00364614
Photodermatitis	-0.497864	0.560902	-2.76675	-0.363389	0.567933	-1.52055	-1.18598	-0.592169	-0.851787	0.219508	0.981261	-0.699411	1.55235	-0.380354	-0.189822	-0.721445	-0.308095	0.311449	0.107714	0.00269504
Cerebral_Lipidoses	1.19189	1.4503	0.956041	-0.989236	-1.0139	0.961953	-0.667997	1.62287	-0.396244	0.434918	-0.788086	-0.729742	0.299611	-0.210695	-0.00304136	-0.0896874	-0.509074	0.371797	0.301419	0.0155175
Cardiac_Conduction_Disorder	0.0385417	-1.6373	-0.37366	-0.774465	3.07173	-0.194979	-0.177287	-0.655298	0.128646	0.194138	0.0241692	-0.315631	0.459785	0.502592	-0.600288	-0.799204	1.41091	-0.496819	-0.0671274	0.0100556
Radiation_Sensitivity	-1.66107	-0.50676	-1.08742	-1.94828	1.43217	0.745137	2.44214	-1.52443	1.99162	0.270069	0.19552	0.214056	0.18556	-0.0686962	1.51179	0.848314	-0.340149	0.532494	0.42599	8.16246e-06
Rosacea	-0.747475	0.206612	-3.35103	0.538264	-0.132669	-0.118916	-1.14148	-0.293599	-1.27854	0.214221	0.780255	0.281839	1.22597	0.0256943	-0.0815984	-0.801484	-0.479727	-0.38742	-0.19055	-0.00273305
Sebaceous_Gland_Disorder	-1.08317	0.127272	-2.37803	0.174085	0.0427679	-1.58209	-0.931232	-0.56935	-1.58214	0.2635	1.07449	-0.609025	1.39475	-0.248812	0.0393499	-1.18602	-0.375028	-0.0734044	0.192411	0.000904913
Seborrheic_Dermatitis	-0.590869	0.637884	-2.59886	-0.109701	-0.345937	0.0638596	-0.870108	-1.32939	-1.10971	0.655871	1.13805	-0.623642	0.520488	0.0822783	0.178131	-0.57323	-0.274008	-0.708659	0.495425	0.00354585
Sweat_Gland_Disorder	0.0336982	1.62717	-1.34883	-1.368	-1.0237	0.240324	0.39173	-0.0831568	-0.716901	0.165045	0.501686	-0.186533	-0.367292	0.0243017	0.293761	-0.268343	0.681106	-0.325886	0.614041	0.000905046
Tongue_Disease	0.0611821	-0.668658	-1.24536	-0.741032	-1.95385	-0.666332	-0.518152	0.333848	0.754071	0.184598	0.7572	-1.61893	-1.52127	0.290603	0.46731	0.211649	0.238052	0.234772	-0.245668	0.00167221
Alpha-1-Antitrypsin_Deficiency	0.0231606	0.971472	1.12098	-0.0811717	-3.44292	-2.49121	1.21936	-0.863837	0.0690718	0.620644	-1.09031	-0.737833	2.37844	-0.714209	-0.827524	-0.167484	-0.10288	-0.321234	-1.11015	-0.00987351
Aromatic_Amino_Acid_Metabolism_Disorder	1.69707	1.88252	-0.32711	1.20256	-0.522064	-0.266297	-1.90861	-0.177394	-0.90198	-0.117039	-0.762631	0.166353	-0.276052	-0.207355	-0.419187	-0.00139758	0.427182	-0.20071	0.201442	-0.00392229
Branched_Chain_Amino_Acid_Metabolism_Disorder	0.486373	3.18104	0.312061	0.796838	-0.429861	0.773323	-0.840655	0.916779	0.496777	-0.173492	-0.995062	-1.0628	0.159893	-0.194987	-0.141484	-0.233031	-0.529514	0.00203461	0.173305	0.000556677
Cardiac_Dysrhythmia	-0.018736	-1.44144	-0.497968	-0.336786	2.81116	0.26037	-0.073595	-0.90252	0.0956087	0.115772	0.203757	-0.564999	0.873005	0.0346829	-0.775665	-1.14648	1.66472	-0.311433	0.116032	0.00811915
Chondrocalcinosis	-1.40185	-0.412394	0.661783	0.948054	1.08243	-0.450375	-1.51748	-1.34935	1.47695	-0.878889	1.86436	1.20615	-0.918471	1.47618	-2.83342	-1.03562	-1.00081	0.232952	-0.350735	0.00513335
Circulating_Enzyme_Deficiency	0.0136753	2.45247	1.44381	0.646641	-2.97966	-1.6863	0.658033	0.000557144	0.133828	0.497233	-0.487439	-0.487802	1.38913	-0.67057	-0.365074	-0.0680682	-0.00113818	-0.216665	-0.735234	-0.00479248
Copper_Metabolism_Disorder	-1.5244	-0.0686137	1.15934	1.77997	-1.02376	0.297091	-1.18092	0.659649	0.350628	0.828647	-0.691643	-0.75702	-0.0889489	1.59175	-0.280868	-0.407508	0.0928059	0.156135	-0.0403713	0.00622826
Disorders_of_Fatty_Acid_Oxidation	0.858964	3.9348	0.341698	1.46773	-0.310781	1.1659	-1.1031	0.0146143	-0.108119	-0.519891	-1.56772	-0.7019	-0.263168	-0.356812	-0.178016	-0.136068	-0.412381	0.0313109	0.122284	-0.000548823
Disorders_of_Mitochondrial_Metabolism	3.15893	-0.839529	3.41144	3.07942	-0.67751	2.68287	0.590083	-0.456974	2.14128	-0.662291	-1.41681	1.24847	-1.52946	0.30836	-0.505521	0.402125	-0.642931	1.1113	-0.246994	0.00145398
Disorders_of_Straight_Chain_Amino_Acid_Metabolism	0.821778	2.33177	0.149342	1.14674	-0.669741	0.556368	-0.286118	0.615999	1.02039	-0.662182	-1.52563	-1.13412	-0.0873211	-0.032591	0.102116	0.578521	-0.409193	-0.0873169	0.0507036	0.000835078
Disorders_of_Urea_Cycle_Metabolism	-0.725752	0.767147	2.56805	0.691477	-1.12713	-0.28992	-0.956026	1.72806	2.19267	-0.597518	-2.00188	-0.91182	-0.032833	1.84706	-1.03602	-0.527257	-0.420918	0.162261	0.0623421	-0.00442638
Electrolyte_Acid-Base_Balance_Disorder	-0.957999	-0.209338	1.45377	1.15159	1.03274	-0.355506	-0.148248	0.551306	1.45621	0.603131	-0.566059	0.347335	-0.421685	-0.384727	-0.776345	-0.253314	0.71519	-0.229423	0.296041	0.00605794
Galactosemia	0.862644	2.7718	-0.361426	0.3345	-0.252095	0.747914	-0.10949	0.861872	-0.725985	0.163746	-0.454665	-0.577857	0.0674829	-0.347619	0.0862485	0.20784	-0.0998777	-0.0123257	0.212629	0.00234403
Generalized_Lipidoses	0.14691	2.24965	0.155725	1.33064	-0.86257	-0.600242	-1.67614	0.190425	0.14701	-0.0205555	-0.18607	-1.8126	-0.246378	-0.278862	-0.504532	0.7246	-0.111549	-1.23388	-0.548014	-0.00642574
Cardiomyopathy	-0.316794	-1.61903	0.0928298	-0.256363	2.00193	0.633529	-0.140347	-1.19856	-0.553489	-0.352575	-0.284058	-0.187242	0.478701	0.439071	0.314008	-1.12555	3.34018	-0.0107146	0.470204	-0.00818902
Gout_Related_Crystal_Arthropathies	-0.854105	1.44102	0.918982	0.139348	1.30718	-0.364315	-1.26833	-1.57359	0.873332	-1.39228	-0.00168915	0.689617	1.06274	2.12901	-1.77926	0.565772	0.746711	0.220797	-0.480304	-0.00175465
Hereditary_Fructose_Intolerance	-0.0243276	0.765603	-0.52439	0.42352	-0.335241	0.0647066	0.0237989	0.117817	0.509218	-0.137696	-0.559768	-0.478951	-0.0768082	0.410136	0.139221	0.169853	0.0506277	-0.04769	-0.066726	0.00161159
Hereditary_Hemochromatosis	-0.71649	0.0856619	0.0927803	2.38985	0.47019	0.0844015	-1.54165	-1.18833	-2.31616	1.8167	-0.72852	-0.200668	0.340112	1.53858	0.00219581	-0.268131	-0.394963	0.479249	-0.562688	0.00467869
Histidinemia	-0.0238195	0.235225	-0.541098	-0.172119	0.130712	0.0787927	0.135937	0.125938	0.234132	-0.385457	-0.0910976	0.1046	0.135082	0.19041	-0.0736377	-0.0572754	0.0693385	-0.0542087	0.0328229	0.0147307
Homocystinuria	-0.218792	0.731375	0.098392	3.67869	0.568808	1.84952	-0.476179	0.600339	-0.799907	-0.0340599	0.41206	-1.87663	1.67393	-0.127048	0.341245	-0.484858	0.0159767	-0.169126	0.0725784	-0.00611017
Hyperalimentation	-0.730294	-0.395095	1.50272	1.1623	-1.09575	1.15648	0.510579	-0.0542629	-0.265055	-1.25144	-2.86334	0.52518	0.421255	0.0839878	-0.376303	-0.303602	-0.210805	0.189022	-0.322095	0.00328252
Hyperchylomicronemia	0.105607	1.24294	-0.5786	1.71396	-0.938183	0.587932	-1.29212	-0.114384	-0.794172	-0.359427	-0.951493	-1.89967	-0.462526	-0.462364	-0.217071	1.14775	-0.0318337	-0.593116	-0.775936	-0.000316026
Iron_Metabolism_Disorder	-0.737067	-0.062194	-0.0511476	2.74864	0.541699	0.167479	-1.67248	-0.58024	-1.59443	1.93697	-0.715573	0.131339	0.164392	2.02711	-0.063293	-0.11925	-0.320797	0.735054	-0.56657	-0.00844258
Lactose_Intolerance	0.180491	0.719144	-1.36898	1.84262	0.0203506	0.127283	-0.421294	0.0106684	0.951768	-0.135492	-1.45348	-0.621221	-0.478293	1.01698	-0.789164	0.234583	-0.701289	-0.792313	-0.566778	-0.000651706
Cerebrovascular_Disease	1.2548	-0.130998	1.3474	-0.782565	2.207	0.712344	-1.19396	1.04163	0.77812	0.475157	-0.380038	-1.55927	0.70097	-0.988377	-0.547959	-0.0116383	0.191095	-0.582687	-0.44951	0.00140173
Lipodystrophy	-1.9885	-0.499295	-1.02319	0.972278	-0.761782	0.669228	-1.25966	0.41179	-1.83409	-0.40482	-1.26311	-0.78936	-0.107391	0.028881	0.349664	0.236937	0.350063	-0.024123	0.0388103	0.00369466
Lipoprotein_Deficiency	-0.963316	0.0738588	-0.839508	1.95892	0.699979	0.146175	-2.08501	0.00259775	-0.405259	-1.56672	-0.623955	-1.18966	-0.758306	1.55353	-0.212902	0.426741	0.546514	-0.0790662	-0.711687	-0.00228749
Localized_Adiposity	-1.78242	-0.235476	-0.825974	0.810044	-0.949346	0.703497	0.904101	0.813792	-2.59674	-0.442326	-1.96936	0.384466	-0.9538	0.34185	-0.57461	-0.24533	0.202269	-0.228235	-0.222574	-0.000724561
Lysosomal_Storage_Disease	2.18014	2.03015	2.10249	3.39438	1.77766	0.0513422	-0.144621	-1.15516	0.924387	-0.55482	-0.947973	0.586649	0.828606	1.11539	0.0542044	-0.36979	-0.618039	0.234352	-0.288591	0.00575241
Malnutrition	-2.27192	-1.72407	2.17033	0.990618	-0.0322558	1.21599	0.899743	0.0742804	0.661718	1.09522	-0.35345	-0.289087	-1.22739	-0.29235	-0.929808	-0.618281	-0.348278	-0.598727	0.674577	0.0043805
Metabolic_Syndrome_X	-0.762509	0.013369	-0.694625	2.58952	0.149286	0.547617	-0.687058	0.930854	-0.871858	-2.17169	-0.728539	-0.316286	-0.650226	0.688566	-1.16989	0.910145	0.760044	-0.711678	-0.524013	-0.00136717
Mixed_Hyperlipidemia	0.606236	1.58722	-1.4747	0.871532	0.40092	0.0405536	-0.658275	0.472239	0.803416	-1.07533	-0.987272	-0.736942	0.70459	0.0417271	-0.33897	1.29115	1.68456	-0.0769727	0.0621553	0.000244032
Mucopolysaccharidosis	0.376197	0.210122	-0.485384	-0.392544	-0.0226833	0.0434451	0.164077	0.275641	0.296155	-0.198018	-0.136098	0.0212124	0.0992965	0.149949	-0.0572283	-0.0224264	0.0557247	-0.0497293	0.0399049	0.0174784
Non-Specific_Metabolic_Disorder	-1.47496	-0.0379003	1.04903	2.58607	0.817682	-0.627964	-1.01662	0.128856	1.07402	-0.208771	-0.03728	0.145821	-1.18591	0.357542	-1.53432	0.0982637	-0.316244	0.291082	-0.210456	0.00647118
Non-Specific_Sugar_Metabolism_Disorder	-0.376138	-0.631982	0.922194	1.5144	-0.157286	1.20398	-0.233471	1.05782	0.342363	-0.737611	0.118359	-0.136895	-1.56925	-0.358964	0.000119757	0.958513	0.743608	-1.00438	0.327882	0.00888091
Chronic_Venous_Hypertension	-2.28818	-1.23597	0.381989	-0.111185	-0.273656	1.84766	0.851704	-1.0468	-2.80026	-1.39746	0.914034	-1.20667	-0.15134	-1.20838	-2.31225	0.174728	-0.397528	-1.8723	-0.977613	0.0032622
Obesity	-0.550108	-0.306317	-0.0872681	0.966022	-0.0851523	1.15263	1.15147	0.721643	-1.09431	-1.60054	-2.0058	0.765447	-0.125823	1.30671	-1.55878	0.575196	1.03628	-0.439335	0.275087	0.00618905
Other_Inherited_Amino_Acid_Metabolic_Disorder	0.815305	2.67498	0.587768	2.97105	-0.222428	1.1235	0.0157221	0.60718	0.877971	0.0534342	-0.48773	-0.471626	0.0645616	-0.0781911	-0.14212	-0.121044	-0.214414	0.269225	0.327954	-0.00415987
Overweight	-0.112997	0.361612	-1.13472	1.4439	0.216174	0.468449	-0.212818	0.790675	-0.960634	-1.469	-1.25302	0.323935	-0.2274	1.59105	-1.06017	0.0561106	0.323024	-0.829815	0.139963	0.00124704
Peroxisomal_Disorders	0.601143	0.270664	0.0730628	0.133573	-0.539445	-0.165839	-0.275562	0.312942	0.402903	-0.263902	-0.0403188	-0.465813	0.157667	0.141106	-0.255712	0.0835203	0.0243754	0.110126	0.00793369	0.0158427
Phenyketonuria	2.06591	4.42105	-0.140935	-0.824061	-0.0397701	0.421336	0.24377	0.503361	-1.38814	0.0180538	-0.355696	-0.55803	-0.304587	-0.5141	0.31552	0.402725	0.0908913	-0.274346	0.0667523	-0.00827702
Phosphorus_Metabolism_Disorder	-2.33903	0.16089	2.17832	2.14289	1.07642	-0.0653499	-0.630892	-0.231826	0.765209	0.121602	-0.298506	1.20559	-1.29672	0.729034	-1.42822	0.349111	0.00990699	-0.666072	1.32164	-0.00448461
Porphyrin_Metabolic_Disorder	-2.28712	0.654212	1.18544	1.06084	-2.2537	-0.355298	-1.38292	0.795507	-1.08599	0.849865	-0.591595	-1.48315	0.747641	0.702504	-0.206696	-0.633603	0.113317	-0.341517	-0.528267	-0.00717247
Primary_Carnitine_Deficiency	0.11357	1.55346	0.188181	1.7	-0.164147	1.21697	-0.355481	-0.0491386	0.0265552	-0.438889	-0.497228	-0.463567	-0.194494	-0.0282828	-0.151622	0.0629087	-0.135742	0.185878	0.115633	0.00330893
Pure_Hyperglyceridemia	-0.47015	0.731561	-0.666049	1.25371	-0.342724	-0.271163	-1.45734	0.527144	0.48164	-1.91499	-1.35216	-0.516096	0.11806	1.00636	-0.138797	0.984577	1.1336	0.0619844	-0.381809	-0.00320609
Deep_Vein_Thrombosis	-1.02442	0.443694	1.31981	0.0675588	1.66039	1.10529	1.89245	0.457961	-1.10033	-0.878324	0.159493	-0.43232	2.1443	-0.226963	-1.29903	-0.695042	-0.372558	1.37648	-0.17092	-0.0145955
Purine_Pyrimidine_Metabolic_Disorder	-1.59878	1.04709	-0.0367803	2.84511	-0.600671	1.03901	-0.347441	-0.0196307	0.381591	-1.18563	-0.198328	-0.790867	0.394822	-0.0404847	-0.202899	0.176013	0.00415839	0.485844	0.254191	-0.00198334
Unspecified_Hyperlipidemia	0.147895	0.506624	-1.06491	0.284564	0.798241	0.0263196	-0.5926	0.36697	0.743252	-0.955302	-0.81738	-0.378743	0.226416	0.426709	-0.715262	1.01744	0.967863	-0.00183543	-0.131628	0.0022288
Unspecified_Lipid_Metabolism_Disorder	-0.370012	0.708648	-1.20377	0.529039	1.27272	-0.317888	-1.5087	0.973191	0.809374	-1.31753	-0.605355	-0.640878	-0.863179	1.12252	-0.670767	1.00468	0.635991	0.0209487	-0.502673	-0.00422009
Unspecified_Plasma_Protein_Metabolism_Disorder	-1.3424	0.251885	1.82216	1.26722	-0.325586	0.765155	-0.252033	-0.545008	0.503803	1.63228	0.188591	0.283661	-0.28909	0.0697509	-0.613857	-0.0585819	-0.136349	0.212423	0.392025	0.0134353
Vitamin_Deficiency	-0.48974	0.167615	-1.28973	2.782	-0.298029	1.34526	-0.600324	0.784614	0.818902	0.241659	0.295244	0.313567	0.43384	-0.212054	-0.807768	0.772639	0.549979	0.0770326	0.316093	0.00558251
Vitamin_Toxicity	-0.333184	1.3254	-0.212532	1.41943	-0.125839	0.571227	-0.156486	0.245106	0.239159	-0.284797	-0.0567846	-0.0654305	0.0193298	0.0587998	-0.26902	-0.25181	0.161131	-0.0966822	-0.00640501	0.00218816
Abnormal_Spine_Curvature	1.53217	-0.308835	-0.713882	-0.957317	0.564281	-0.5706	1.5935	0.777333	0.124867	2.40605	2.01558	1.76032	1.38818	0.448946	0.685178	-1.12492	-0.469991	0.126196	0.434997	-0.00124636
Acquired_Other_Myopathies	0.258173	-2.01685	3.05518	0.65674	-0.922822	1.49815	0.123258	-0.269955	-0.16441	1.36361	1.5177	0.686912	0.0122867	0.843482	-0.214944	1.25868	0.268455	-0.0790203	-0.960834	0.00315353
Acquired_Limb_Deformities	1.44935	1.46496	0.93343	-2.36573	0.859209	-0.335582	1.11044	0.0702379	-0.510855	-0.0938848	0.89526	1.29884	-1.87164	1.3922	-1.11628	-0.0622063	-0.446938	0.412465	0.603515	0.00883207
Ehlers_Danlos_Syndrome	1.12943	-3.01363	2.3182	0.739605	1.42341	0.847809	1.04798	0.397766	-1.59348	0.389789	1.45601	1.3258	-1.53687	1.604	0.319521	-0.376385	0.476254	-0.151395	-1.03847	0.00189459
General_Hypertension	0.106658	0.437537	-0.568219	0.00541446	1.01699	0.230329	-0.266251	0.138563	0.744975	-0.654851	-0.804004	-0.102661	0.348109	0.208397	-0.801935	0.697498	0.971927	-0.0581663	-0.0844272	-0.00636612
Ellis_Van_Creveld_Syndrome	0.235907	0.217887	-0.590419	-0.367526	0.181849	-0.0576416	0.176554	0.128311	0.117155	-0.250703	0.0218003	0.147651	0.134192	0.18489	-0.0516037	-0.00963176	0.0991601	-0.10745	0.0227023	0.0208411
General_Osteochondropathy	0.63929	0.752243	0.439556	-1.10848	0.120136	-2.15444	0.544614	-0.0722987	0.0803096	-0.450236	1.50229	2.58488	-0.268478	2.36129	-1.49466	-0.924369	-1.59757	0.817865	0.0351455	-0.0069249
General_Spondylosis_Spine_Disorder	1.15915	0.883822	-0.514546	-0.752136	-0.187083	0.251387	0.907639	1.48965	0.00379678	0.890719	0.38193	1.16814	2.56072	1.042	1.3042	0.83988	1.29525	0.649673	0.362606	0.000411577
Hereditary_Progessive_Muscular_Dystrophy	0.803314	-4.34671	1.84955	-0.436158	0.166183	1.30125	1.88326	-1.38614	-1.35465	0.133974	1.77557	1.31153	-0.231864	0.170751	0.615025	0.15544	0.313365	-0.255369	-0.992701	0.000362325
Hernia	-0.591329	-0.648963	-1.4946	-0.581058	0.728856	-0.510719	2.3163	-0.666256	0.131036	0.842235	-1.44056	-0.468963	-0.354566	1.60355	-0.323433	1.17975	-0.365381	-0.508957	-0.590468	0.000317641
Jaw_Disease	0.727423	-0.329465	-0.947268	-1.09559	-0.799687	0.133868	-0.616928	2.63644	0.247926	0.175391	1.47944	-0.92041	-0.965073	1.39242	1.09347	-0.31834	-0.114945	0.0924128	-0.590921	-0.00393356
Multiple_Epiphyseal_Dysplasia	0.363514	0.524602	-0.374297	-0.703013	0.12373	-0.459446	-0.0506528	0.210362	-0.120222	-0.574279	0.0056037	0.202452	-0.14895	-0.0140823	-0.0848586	0.0811296	0.0738654	-0.242515	-0.121029	0.0107662
Muscle_Ligament_Disorder	0.488289	0.720335	0.0354093	-0.277807	0.604589	0.5577	-0.0529027	1.68054	-0.557648	0.487818	1.45252	1.69086	1.0928	1.81658	-0.120828	0.713156	-0.350333	0.383005	-0.0394996	0.000879737
Myotonia_Congenita	0.151469	-1.38305	-0.195933	0.0207863	-0.0947825	0.534033	0.096684	-0.632818	-1.10241	-0.550913	-0.776964	0.545986	-0.417292	0.235417	0.122116	0.413433	0.166614	0.357934	0.0472541	0.0139572
Myotonic_Muscular_Dystrophy	0.515858	-4.13481	1.26813	0.806398	-0.167153	1.54243	0.569645	-1.67515	-2.46095	-0.406024	-1.05255	0.975927	-0.844809	0.45354	0.535423	0.712891	0.466503	0.428366	-0.466828	0.00764784
Non-Specific_Acquired_Musculoskeletal_Abnormality	0.202587	1.09765	0.298461	-1.29506	1.06259	0.118648	0.531339	0.91477	-0.560181	-0.106296	1.2462	1.43931	0.759117	1.08709	-1.68825	0.315977	-0.847005	0.572557	-0.110919	0.00468253
Non-Specific_Congenital_Musculoskeletal_Anomaly	1.38087	1.39652	0.347598	-1.13266	0.624087	-0.721103	0.864844	-0.0869021	-1.32967	0.63089	0.652938	1.16346	-0.514608	1.16041	-1.34792	0.835623	-2.35787	0.265211	-0.0346274	0.00131901
Non-Specific_Joint_Disorder	0.154392	0.695134	-0.0241705	-0.777291	0.814982	0.146543	0.0538083	1.18871	0.091923	-0.162932	1.18377	1.64961	0.657611	1.74046	-1.00517	0.352626	-0.244586	0.449593	-0.158625	0.00642917
Non-Specific_Osteopathy	0.238815	1.36857	-1.31055	-0.231841	0.319233	-0.50171	-0.222584	1.22961	0.88384	0.243606	0.524475	1.43232	0.161763	-0.20573	-1.7198	0.527434	-1.14103	1.11301	-0.459419	0.000657687
Osteogenesis_Imperfecta	2.28514	3.1671	1.43676	-1.6726	-0.503936	-1.661	-0.224555	1.33744	-0.223031	-0.0619438	2.39987	-0.115631	-1.45054	-1.0836	-0.412379	1.00795	-0.147545	-0.805136	-0.805125	-0.000712755
Osteopetrosis	-0.115606	1.11045	0.277953	-0.382225	-1.10095	0.137728	-0.34745	0.951374	1.50072	0.394418	1.45817	-0.227892	-0.561033	-0.656618	-0.332906	0.0231461	-0.197066	-0.285431	-0.344106	0.0103931
Osteopoikilosis	0.0175035	0.185466	-0.527751	-0.27532	0.139135	-0.015406	0.159822	0.153963	0.239157	-0.415655	-0.0197163	0.178034	0.0954484	0.135742	-0.0997442	-0.0450873	0.0620214	-0.0817207	0.0230487	0.0076122
Osteoporosis	0.475624	0.916054	-1.8302	-0.107333	0.85513	-0.325397	-0.180379	1.09248	2.33989	1.67556	0.794892	1.00666	0.3995	-1.33747	-1.6387	-0.291033	-0.395093	0.484754	-0.623287	0.00262414
Other_Inherited_Myotonias	0.175122	-1.28635	-0.119051	0.0768692	-0.278102	0.577263	0.21122	-0.212454	-0.905153	-0.17741	-0.818776	0.455039	-0.426685	0.208187	0.0211004	0.343939	0.100081	0.421683	0.125923	0.0206956
Hypotension	-0.744666	-1.22417	1.60701	-0.119072	1.6005	0.555144	0.224057	0.295698	1.02625	1.1131	0.015316	-0.232548	0.286362	0.0277816	0.21358	-0.735547	0.964513	-0.674333	0.215716	0.00554225
Other_Inherited_Osteodystrophy	1.26269	1.17872	0.476619	-1.16376	0.0627148	-1.13553	0.0434418	0.80962	-1.04836	-0.733664	-0.0942896	0.475879	-0.917534	-0.418137	-0.550361	0.441204	0.0704646	-0.320431	-0.0813037	0.00514569
Polyostotic_Fibrous_Dysplasia_of_Bone	0.264247	0.381667	-0.00297082	-0.585934	-0.315363	-1.09419	-0.5065	0.765807	-0.28366	-0.665509	0.16759	-0.118159	-0.315563	-0.266686	-0.237446	0.200735	0.133417	-0.333796	-0.18692	0.00982069
Schwartz-Jampel_Syndrome	0.136716	0.072772	-0.624335	-0.240901	0.146101	0.0202743	0.176558	0.0579458	0.12054	-0.179808	-0.013806	0.185126	0.134993	0.217272	-0.000273414	0.017054	0.101098	-0.0737767	0.029948	0.0133958
Spinal_Stenosis	1.32125	1.15652	-0.154095	-1.47887	0.363421	0.516735	0.639839	0.898661	0.756842	1.3416	-0.0354268	1.00603	3.14874	0.118927	0.783601	1.05561	1.49878	0.831412	0.484318	-0.00733362
Synovium_Tendon_Bursa_Disorder	0.0747546	0.778775	-0.277407	-1.32615	0.835333	-0.491309	-0.495469	1.36164	-0.269277	-1.01372	0.926083	1.5967	-0.135738	1.86509	-1.3601	1.14291	-0.914819	0.782976	-0.812609	-0.0196117
Benign_Bone_Connective_Tissue_Neoplasm	-0.409432	0.386498	-0.496385	-1.52556	0.490486	-2.17648	-0.557021	1.10987	-1.36172	-0.593514	0.628504	-0.171472	-0.932655	0.740651	-0.526338	0.278971	-1.74822	1.12162	-0.782306	0.00236315
Benign_Breast_Neoplasm	0.625636	1.2164	-2.0594	-1.18084	-0.497476	-0.45896	0.0793352	2.40939	-0.367035	0.032812	-1.6464	0.891609	-0.40966	-1.92646	-0.791831	-1.75862	0.220289	0.616523	-0.245366	-0.00430484
Benign_CNS_Neoplasm	2.27563	-1.07153	0.720324	0.40346	1.51697	-1.18252	-2.0224	1.80705	0.609771	0.230573	-0.515031	-1.27757	0.185809	-0.527554	0.504776	-0.19857	-1.45493	1.47077	-0.587132	-0.00243576
Benign_Colon_Neoplasm	-0.373999	0.727289	-2.34715	-0.506951	0.946349	-0.359414	0.37323	-0.353697	1.04397	0.177218	-2.39257	-0.512563	0.603834	1.01063	-0.273454	0.413385	-0.873645	0.657476	-0.409564	0.00468529
Long_QT_Syndrome	0.325526	-2.73126	1.7727	0.214211	1.20444	0.186036	-0.114281	-0.173325	0.00185606	-1.18451	-1.49267	0.337712	-0.512175	1.44448	-0.501375	-0.80183	1.30333	-0.980289	-0.616975	0.0102771
Benign_Digestive_Neoplasm	-0.685178	-0.865109	-2.3711	-0.0313373	0.320875	-0.0211131	1.88575	-0.0324878	0.72379	1.99262	-2.05349	-0.187468	-0.997462	1.18939	-0.083519	0.762735	-0.954717	0.108173	-0.843668	-0.00582608
Benign_Endocrine_Neoplasm	-0.0821212	-2.13545	0.521281	2.89522	0.792723	-2.11675	-0.721778	0.913742	-0.824264	-0.157984	-0.526764	-0.656991	-0.359717	-0.923184	-0.276017	0.782838	-1.32187	0.269664	-0.671127	-0.00405262
Benign_Eye_Neoplasm	1.46579	-0.714196	-1.87322	0.214054	0.876667	-0.45971	-1.62897	-1.10437	-0.502146	0.395315	-0.905596	0.929335	-0.0268562	-0.665104	0.195722	0.211968	-0.838822	0.209443	-0.375221	-0.00712625
Benign_Female_Genital_Neoplasm	-1.40806	0.301863	-2.02278	0.326063	1.14147	0.503265	0.939115	1.66831	-0.90095	-0.850499	-0.111615	1.42326	-0.828052	-0.978148	0.898037	-1.18901	-0.0527935	0.540023	-0.325465	-0.00853416
Benign_Intrathoracic_Neoplasm	0.800788	-1.99054	0.014419	-1.06675	-0.968898	-2.76921	1.12842	-0.805917	-0.0197203	-0.21475	0.0798334	-1.88914	-0.816986	-0.775355	-0.606171	0.308009	0.853326	0.750811	-0.663828	0.0187101
Benign_Male_Genital_Neoplasm	-0.68129	-0.196866	-0.705234	-0.486379	0.0282592	-1.38486	-0.0906079	-2.39008	-0.0385041	-1.23442	0.992051	-1.62626	0.967171	1.72436	0.946964	1.91277	-0.213482	0.070257	0.150489	6.7762e-05
Benign_Oropharyngeal_Neoplasm	-0.011651	-0.834382	-1.37192	-1.10407	-1.31312	-1.77551	-1.12759	0.328958	0.0581615	-0.429087	0.549623	-2.13349	-2.1369	0.410875	-0.0344018	0.402192	-0.0259514	0.726511	-0.509102	0.00518248
Benign_Ovarian_Neoplasm	-1.67758	-0.693601	-0.961444	0.342147	1.70272	-0.287322	1.43212	1.81738	-0.699817	-0.739279	-1.12538	0.911869	-1.29628	-2.09294	0.926323	-1.35687	-0.567659	0.0552793	-0.523293	-0.00439985
Benign_Prostastic_Hyperplasia	-0.288171	-0.283043	-0.461991	-0.0152198	1.4165	-0.833954	-0.327191	-2.24613	1.14033	-0.696082	0.696373	-1.57488	1.91881	0.763802	0.520496	2.26433	0.090025	-0.708786	-0.742688	0.00186748
Benign_Skin_Neoplasm	-0.456456	0.408635	-2.469	-0.298513	0.187847	-1.55842	-0.783165	-0.274897	-1.33383	-0.167005	0.686543	-0.464659	0.716788	-0.244043	0.269516	-0.729291	-0.791292	0.302262	0.137699	0.00305069
Disorder_of_the_Vestibular_System	2.07724	-0.867494	-1.25457	0.560951	1.4753	1.97603	-0.461319	1.50731	1.02048	-0.74287	0.304091	-1.3743	0.510275	0.291122	0.456781	-0.559542	-0.262808	0.677763	-0.978807	0.000792642
Myocardial_Infarction	-0.2713	0.156191	0.913827	-2.2718	2.02621	-0.0278744	-0.338896	0.565402	0.636333	-0.228649	-0.730369	-1.56536	-0.202964	0.815082	0.532065	0.150111	2.62745	-0.183258	-0.135256	-0.00426361
Benign_Thyroid_Neoplasm	1.02404	-1.76793	-1.34323	1.44009	0.342138	-1.61652	1.4377	1.20442	-0.890187	1.15378	1.14504	-0.331888	-1.121	-1.29717	-0.892733	1.13208	0.485299	0.317265	0.0102954	-0.00864203
Benign_Urinary_Neoplasm	-1.5307	-0.195565	-0.583684	0.622185	2.31935	-2.0437	1.36738	-0.094926	0.58444	-0.530179	1.30434	-0.121267	0.392243	-1.36443	1.41059	1.85399	-1.08303	-0.454651	-0.154199	0.00458406
Benign_Uterine_Neoplasm	-1.05066	0.433282	-1.87853	1.22189	1.34678	1.45092	1.02164	1.79816	-0.9576	-0.643226	-0.449411	1.88887	-0.893027	-0.530118	0.527276	-1.20808	-0.164284	0.743236	-0.380925	-0.0028897
Bladder_Cancer	-1.71345	-0.0217478	-1.09905	-0.639376	2.89365	-0.452947	1.4385	-0.427972	1.53085	-0.455373	2.04307	-0.722612	0.322616	-1.46069	1.05678	1.87628	0.587634	0.644789	0.0773162	0.00208212
Bone_Cancer	-1.09699	-0.113718	1.60716	-1.77383	1.91066	-1.43687	-1.5219	1.01166	-0.331252	1.14231	2.03706	-0.0566006	-1.85368	0.889478	-0.0899926	-0.377539	-1.09977	1.59288	0.44214	-0.00134971
Brain_Cancer	1.12105	-0.128628	2.21674	-0.0410473	1.25325	-1.14599	-1.6181	1.33873	0.182893	-0.309785	-0.694273	-1.17552	-0.283997	-0.562365	0.257421	-0.2251	-1.44653	1.64407	0.4931	-0.00210883
Breast_Cancer	0.773841	0.60898	-1.38255	-1.63555	-0.0801207	0.683491	-0.703207	1.65674	-0.0804047	1.2573	-1.59221	1.10696	-0.9757	-0.807145	-1.68976	-1.73967	0.701209	2.11499	0.814157	-0.000942067
CNS_Cancer	1.62027	-0.919856	1.83782	-0.0865904	1.14221	-1.69631	-1.60843	1.48834	0.267715	0.27355	-0.587984	-1.01556	-0.0138828	-0.669452	0.644126	-0.109318	-1.22104	1.36262	0.0246239	-0.00225911
Carinoid_Neoplasm	-2.00352	-3.37324	-0.964839	1.21661	-0.0932687	-0.210816	1.58211	0.609793	-0.945394	1.28327	-1.07837	-1.32174	0.820023	-0.342458	0.621511	0.9385	-0.468114	0.464754	0.495395	0.00144901
Cervical_Cancer	-1.65432	-0.519525	-1.68859	-0.837537	0.58932	-0.617081	0.787892	1.61705	-0.364953	-1.11491	0.724598	1.63105	-1.41438	-0.460659	1.82779	-1.41168	0.714026	0.415464	0.548061	-0.00591191
Non-Rheumatic_Heart_Disease	0.48995	-0.490039	-0.498671	-0.360933	2.37238	-0.314212	-0.073959	-0.0673681	0.107628	0.603949	-0.260103	-0.654517	0.295952	0.00299424	-0.377872	-1.40367	1.67239	-0.410531	-0.591145	-0.00394102
Colorectal_Cancer	-1.04815	-0.168787	-1.14537	0.0167987	0.642281	0.673922	0.76656	-0.850328	0.377582	-0.015141	-2.78694	-1.94343	0.516051	-1.91232	1.13717	0.322748	-0.103808	1.25644	1.18303	0.00540415
Connective_Tissue_Cancer	-2.01978	-0.966614	0.498786	-0.928927	2.02137	-1.49515	-1.18998	-0.17412	-1.25413	0.296385	0.79339	-0.720576	-2.00172	0.291584	-0.429573	-0.662729	-1.2658	1.43465	-0.346719	-0.0053841
Endocrine_Cancer	-0.383653	-2.73315	1.50759	2.09112	1.15723	-1.45755	-0.945323	0.274174	-0.254207	0.103012	0.138642	-0.789539	-1.2511	-0.0717253	0.0696981	0.257833	-0.494022	1.08365	0.737769	-0.00899828
Esophageal_Cancer	-2.1718	-2.61786	-0.547623	-0.380721	0.519289	0.354829	1.07915	-1.26431	0.896722	0.343283	-0.179054	-2.58987	-1.84562	0.204656	-1.74652	0.229819	-0.0171779	0.454797	-0.225851	-0.00512632
Eye_Cancer	0.876082	-2.28889	-0.400954	-0.442839	0.574576	-2.05178	-2.23387	-1.29449	-1.5939	1.80697	-1.72933	1.05119	-0.00166314	-0.620647	0.829061	0.696851	0.0741635	0.610734	1.12486	-0.00586061
Female_Genital_Cancer	-2.61707	-1.02112	-1.87188	-0.557284	1.35554	-0.365006	1.0476	1.14589	-0.472471	-1.14259	-0.100506	0.917559	-0.886486	-2.52819	0.200494	-1.12644	-0.110644	0.486642	-0.180618	-0.0047892
Generalized_Digestive_Cancer	-2.97402	-2.84348	-0.256341	0.301113	0.965155	0.395011	0.325188	-0.786247	-0.27977	-0.313841	-0.578978	-0.656421	-1.40401	-1.35648	0.0789416	-0.0301924	-0.889753	0.468924	0.184845	0.00242058
Hemangioma_Lymphangioma	-0.0797809	0.62558	-2.16551	0.0118448	0.298672	-2.11229	-0.68169	-0.329539	-1.22111	0.665108	0.086193	-0.888897	0.870347	-0.341335	0.423298	-0.734632	-1.04708	0.340064	-0.0394588	0.000836362
Hepatobiliary_Cancer	-3.30858	-0.727137	0.921953	-1.0688	0.695753	-1.4671	-0.0799608	0.964475	-1.19079	2.23025	-1.3499	0.0553957	0.195789	-0.775739	-0.0220569	1.43959	-0.09025	0.52863	0.966388	-0.0161814
Non-Specific_Cardiovascular_Disease	-0.348176	-0.739518	0.947173	-0.871728	1.58491	0.711922	0.646343	-0.938814	0.629582	0.255122	-0.298748	-0.431239	-0.155107	-0.202895	-0.316033	-0.92328	1.80241	-0.468393	0.48698	0.0128145
Hereditary_Breast_Cancer	-0.950216	-1.83151	-0.0474932	-0.470221	-1.02239	0.513631	-0.114848	2.18606	-1.08307	0.963525	-1.78862	0.4373	-0.0590775	-2.18776	-0.44449	-2.0991	0.22072	-0.405211	-0.343551	-0.0043129
Hereditary_Harartoses	2.12261	-1.40411	0.627452	-0.782626	0.526408	-2.96078	0.00256771	0.957706	-1.12473	0.486106	-2.37153	-0.391499	1.42494	0.213638	0.733891	-0.0588116	-0.123152	-0.341174	0.514376	-0.000733525
Hodgkins_Disease	-0.523934	1.66559	0.0798308	-0.293167	0.0356998	-0.324394	1.46188	-0.828404	-1.20769	0.1563	0.414111	-0.431558	-1.55002	-0.434821	0.867566	-0.0656027	1.60365	2.04278	-0.744833	-0.0107054
Intestinal_Cancer	-2.78382	-3.00219	-0.834154	0.238151	0.408969	1.02277	0.853785	-0.0749184	-1.1182	1.16155	-1.07516	-1.18312	0.35832	-0.783295	0.984802	0.827104	-0.631066	0.265532	0.546783	-0.00397346
Intrathoracic_Organ_Cancer	-1.30556	-2.54965	0.515306	-1.10804	-0.806417	-1.60157	1.32155	0.264902	-1.19887	1.40082	0.840495	-0.61353	-0.740088	-0.795848	-1.40601	0.457868	0.407249	0.655972	0.353166	-0.00459053
Kaposis_Sarcoma	-3.68662	-1.88077	-0.0709288	-1.03908	-1.7401	0.245962	-0.929704	-0.812388	-1.43424	-0.388628	-1.06633	-1.34133	-0.580054	0.547065	-0.475864	0.155302	0.542068	0.116036	0.162812	0.000285219
Kidney_Cancer	-0.422014	0.528703	0.0948967	0.0617345	3.50478	-2.42906	1.59676	-0.262335	0.159715	0.0897774	-0.322967	0.313552	-0.0976261	-0.338701	-0.250043	1.68518	-0.421423	1.50038	1.07437	0.00408983
Lipoma	-0.469345	0.185735	-1.53919	-0.986514	0.312455	-1.95926	0.196493	0.587427	-1.35667	-0.605568	-0.642689	-0.53352	-0.291214	1.01149	-0.27039	0.612904	-0.873927	0.481037	-0.584675	0.00611922
Lung_Cancer	0.0932479	0.0945971	0.307071	-1.01154	0.580522	-1.04967	1.71007	0.887095	1.37369	1.17981	1.00568	-1.65756	-0.195641	-0.545086	-0.552103	0.504583	1.03107	1.91338	0.931519	-0.00235595
Lymphoid_Leukemia	0.30727	2.38729	0.823851	-0.451458	0.656919	-0.437238	-1.60918	-1.85228	1.49662	-0.89997	0.529646	-0.596975	0.149078	-1.40817	0.994246	-1.13951	0.436254	2.17008	-0.417614	0.00208196
Non-Specific_Vascular_Disease	-0.540778	0.935375	-2.33451	-0.256491	0.7083	-0.00855487	0.223401	-0.143897	0.433839	0.142506	-1.87835	-0.392065	0.858212	1.03522	0.183741	-0.319989	-1.25119	0.154474	-0.289568	0.00876914
MENI	-0.920122	-1.78757	0.202649	1.74765	-0.29941	-0.735967	0.270828	0.495491	0.307627	-0.98123	-0.284706	-0.686056	0.258379	0.370821	0.207722	0.634818	0.157159	0.244777	0.0648735	0.00635486
MENIIA	-0.0384282	-0.593856	-0.306209	1.08596	0.0567679	-0.444985	0.174587	0.191022	0.331032	-0.691043	0.0148871	-0.118943	0.163998	0.137767	-0.0327938	0.297058	0.224742	0.0564185	-0.0310698	0.00914366
MENIIB	0.0656218	-0.0304441	-0.561784	-0.0297104	0.154434	-0.108341	0.203019	0.130966	0.261067	-0.398319	-0.0380587	0.122661	0.135568	0.161704	-0.0603003	0.0123671	0.117341	-0.0637623	0.043045	0.00620735
Male_Breast_Cancer	-1.76987	-1.94064	-0.286715	-2.81181	-1.24651	0.313981	-0.605481	-0.733718	-1.46811	0.660723	-1.90577	-0.778138	0.832154	-0.681031	-0.825137	-0.581061	-0.640549	0.495129	0.0564925	-0.00373108
Male_Genital_Cancer	-1.30146	-0.764684	0.266707	0.1139	0.402105	-1.56982	-0.0194496	-2.20107	0.0206136	-0.939049	1.11698	-1.77936	0.637205	1.52022	0.793628	2.12687	-0.355986	0.900712	0.217085	-0.00585367
Melanoma	-0.98035	-0.0888329	-0.51198	-0.9243	0.714258	-2.83534	-1.94248	-0.640927	-1.98296	-0.123414	0.224697	-0.705341	1.31022	-1.1763	-0.357201	-0.346822	0.173137	1.61178	1.01146	-0.00376458
Multiple_Myeloma	0.311547	0.517558	1.14799	0.00748277	0.876414	0.697479	-0.836091	-1.89194	-0.158155	2.51372	1.00924	0.675854	0.0514627	0.671134	-0.733681	-0.178822	-0.839847	2.13262	0.467471	0.000379445
Myeloid_Leukemia	-0.198865	1.39874	1.48317	0.131987	0.722749	0.292848	-2.18789	-1.34987	1.34701	-0.650367	-0.506035	-0.091598	0.0253588	-0.628333	0.762525	-1.8715	0.617705	1.88874	-0.437779	-0.000285895
Myeloproliferative_Disease	0.475666	1.40521	0.320985	0.95873	0.0670466	0.683356	-0.8447	-1.69183	0.237529	2.46722	0.388006	-1.38032	0.586867	0.614745	-0.279933	-0.302948	0.462727	1.41284	0.0614268	-0.00181048
Neurofibromatosis	2.10919	-1.79917	0.943022	-1.20884	1.32902	-4.13958	-1.13853	0.790171	0.0883502	0.458992	0.379492	-0.517165	-0.454334	0.392116	0.347428	-0.769786	-0.501673	0.14572	0.260474	-0.000434618
Non-Specified_Cardiac_Ischemia	0.0817333	0.109881	-0.292124	-1.94815	1.85996	0.481796	0.0322853	0.175494	0.604672	-0.183799	-0.544856	-1.41475	-0.155853	0.566456	0.290493	0.376054	2.70482	-0.343419	-0.472607	-0.00102473
Non-Hodgkins_Lymphoma	-0.123923	1.07263	0.132684	-0.690647	0.458471	0.0493865	0.320821	-1.73107	-0.347531	0.676445	0.695786	-0.640673	-1.56278	-0.34735	1.2719	-0.0867039	0.554274	2.083	-1.06055	0.00387943
Non-Melanoma_Skin_Cancer	-0.750773	0.455307	-2.44872	-0.854437	0.745192	-1.82326	-1.33623	-0.906006	-1.19021	0.0579464	0.983777	-1.06464	1.17701	-0.634741	-0.104422	-0.570576	-0.337271	0.502309	0.244872	-0.00335368
Non-Specific_Leukemia	-0.596713	2.07733	2.10644	-0.614759	0.621478	0.149287	-1.72494	-1.31123	1.37606	-0.455587	-0.135491	-0.494545	0.148547	-1.16319	0.224082	-0.933993	-0.0281869	1.28324	-0.197071	-0.00863123
Oro-Naso-Pharyngeal_Cancer	-0.535452	-1.7002	-0.52019	-1.02166	-0.302689	-1.21406	-1.4833	-0.796372	0.815634	0.207378	0.818614	-2.75393	-2.59886	0.466681	-1.00139	0.297774	0.526296	0.895345	0.259882	-0.0153041
Other_Lymphoid_Histiocytic_Cancers	-0.682947	1.44948	0.0166467	0.731017	-1.24758	0.234529	0.449655	-3.13551	-1.31067	2.49332	0.941505	-0.393753	-0.979242	-0.876484	-0.646556	0.646161	-0.720985	1.1243	0.363903	-0.00158549
Ovarian_Cancer	-1.74754	-1.38646	-0.65101	0.543659	1.30966	0.443904	0.498596	-0.245729	1.19513	-1.09545	-0.383738	0.737931	-2.01276	-1.7765	-1.17297	-1.21181	-1.07441	1.41142	-0.207212	0.00773871
Pancreatic_Cancer	-3.10759	-2.08804	0.852969	-0.700878	0.928408	0.22302	0.232699	0.752431	-0.673539	1.05776	-1.04402	0.347397	-0.210181	-1.10315	0.15319	1.36106	0.164806	0.753382	0.105136	-0.00990713
Prostate_Cancer	-0.305706	-0.659241	-0.410289	-1.04816	2.3158	-0.171149	-0.837965	-2.24388	1.45882	-0.573817	0.447023	-0.36889	0.906768	1.47534	0.599068	1.71608	0.235024	1.58019	0.633669	-0.00143676
Respiratory_System_Cancer	-1.3922	-2.46901	0.182249	-1.42443	-0.488388	-0.687236	2.69768	0.474715	0.522334	0.554781	1.21693	-0.966842	-0.439938	-0.430613	-0.879383	0.866839	0.251884	0.514333	0.201048	-0.00743269
Ruvalcaba-Myhre_Syndrome	0.0419006	0.225914	-0.583361	-0.0204144	0.132371	0.11941	0.146926	0.0656207	0.280383	-0.287975	-0.0157795	0.0973582	0.155529	0.169131	-0.0571325	-0.0658974	0.0758743	-0.0627868	0.040873	0.011873
Peripheral_Vascular_Disease	-1.02148	0.954288	0.189288	-1.72354	1.06266	1.76518	0.688314	0.355311	-1.35107	0.279428	0.999316	-1.48784	0.304308	-1.0443	-1.5668	0.836542	0.372181	-0.95211	-0.578619	0.00723035
Secondary_Malignant_Neoplasm	-0.560547	-1.06306	0.757292	-1.03777	1.11884	-0.261408	0.0471076	0.945052	0.123204	0.851232	-0.380583	0.152558	-0.644531	-0.377301	0.251004	-0.140162	-0.0107928	2.37693	1.03414	-0.0100337
Stomach_Cancer	-2.70493	-2.54486	-0.738581	0.142712	0.998117	1.35735	0.655613	-1.13554	0.0814189	0.775496	-0.483529	-1.966	-1.96757	-0.513965	-0.511467	0.238973	-0.40161	0.462393	-0.177866	-0.0069767
Thyroid_Cancer	1.10026	-1.55666	-1.8496	2.43669	0.369257	-1.77778	0.417325	0.416582	0.683908	0.842387	-0.200358	1.49599	-0.95948	0.269032	-0.142512	0.550731	1.09174	2.27161	0.690881	-0.00641874
Tuberous_Sclerosis	2.18934	0.587224	2.49168	-0.866661	0.157725	-3.85751	0.0177326	0.280069	-0.316637	-2.31928	-0.067066	-0.893767	2.19861	-0.476377	0.256864	0.00764473	-0.348214	-0.426925	-0.173724	-0.0109882
Unspecified_Benign_Neoplasm	-0.5973	-0.056656	-1.09482	-1.14695	0.118255	-2.04403	0.119307	0.252614	-1.16936	-0.356837	-0.599038	-0.782237	-1.08942	-0.18109	-0.226998	-0.397815	-0.64466	0.903041	-0.122046	0.00275451
Unspecified_Cancer	-0.853548	-0.480605	-1.12775	-0.503418	0.521459	-2.0436	-0.168809	0.0990122	-0.625694	0.131479	0.0138155	-0.955529	-0.50293	-0.27227	0.122563	0.127876	-0.922204	1.20762	-0.157489	0.00905711
Uterine_Cancer	-1.97495	-0.978702	-1.50935	0.156742	2.29997	0.204412	0.78971	0.282483	0.71242	-2.11173	-0.625111	1.29878	-1.97192	-1.32209	-1.71803	-0.564325	-0.147865	1.53852	-0.148653	-0.0133464
ADHD	0.298047	-1.9123	-0.3886	0.581279	0.623735	-0.540577	0.397955	0.0659635	0.13351	-1.1912	1.66361	0.684625	0.457343	1.6828	-0.345267	-0.00709512	-0.23949	-2.31596	1.00782	0.00100741
Adjustment_Disorder	0.44108	-0.398489	-0.631885	1.46008	0.512587	-0.467519	-1.10613	0.497995	-0.0170282	-1.14597	-0.607227	2.01776	1.69306	0.481898	0.279473	-0.998818	-0.487235	0.95402	2.32999	0.00338652
Alzheimers_Disease	-0.501405	0.251539	-0.245884	-1.35671	2.17087	1.47479	-1.13053	-0.0597009	2.48728	0.463574	1.03588	-0.423787	0.869679	-1.14088	-1.45486	-0.356597	-0.18581	-0.997779	1.04479	-0.0112554
Pulmonary_Embolism_Infarction	-0.45553	-0.647325	0.981237	0.462607	1.37971	0.271333	2.37073	0.294593	-0.478963	-0.969022	-0.515959	0.0820953	2.5642	-0.579569	-1.41065	-1.08682	0.721005	1.52207	-0.0718355	-0.0040665
Anxiety_Phobic_Disorder	-0.278374	-1.76936	-1.69518	0.17703	-0.546875	0.167352	0.111189	1.88962	0.890681	-0.473768	-0.15681	0.0912129	0.951629	0.700219	0.323924	-0.152607	0.836379	-0.726814	1.1469	-0.000109324
Autism	0.510378	-1.56564	0.561992	1.79918	-1.61784	0.269491	0.154468	-0.943666	1.13244	-1.0913	0.123979	-0.99762	-1.49018	-0.361083	-1.05304	-0.0810501	-2.81174	-1.4201	0.389546	-0.0257818
Bipolar_Disorder	-0.779726	-0.287856	-0.252631	-0.112309	-0.919987	-1.42576	0.319613	1.18813	-0.0460942	0.424836	-0.911502	1.50584	1.71173	-1.01601	-1.20113	0.974748	-0.101948	-2.32582	0.971211	0.00246086
Cataplexy_Narcolepsy	0.486507	-2.80433	-0.0614913	1.08227	-2.20908	0.66787	-0.274228	0.601372	-1.71385	0.591702	-0.738012	0.0730239	1.538	1.48652	-0.906766	-1.3453	0.776822	-0.255527	0.0721707	-0.00511367
Childhood_Disintegrative_Disorder	0.659597	-0.691559	-0.126481	0.047428	-1.74283	-0.375484	-0.69243	-0.238025	1.31875	-1.48968	-0.298312	-1.04415	0.326898	-0.734608	0.352562	0.634005	-0.0504997	0.276684	-0.215921	0.0184988
Conduct_Disorder	1.15953	-1.04681	-0.386566	-0.970662	0.432678	-1.33877	0.592859	0.264696	1.06257	-1.27404	-0.327915	0.0222341	-0.736216	0.663189	-1.57899	-1.04925	-0.830758	-1.56708	1.91837	-0.0020578
Degenerative_Dementia	-0.485464	-1.49987	0.0679407	-1.66982	0.370439	1.79194	-1.3753	-0.14973	1.89527	0.922512	1.49211	-0.91726	1.08787	0.473602	-0.531607	-0.272187	-0.358275	-1.48152	0.431639	-0.00623816
Depression	-0.568499	-1.88424	-1.25209	-0.0311886	-0.569428	0.528521	-0.0375883	1.97651	0.597853	-0.838521	-0.271612	0.683136	1.26889	0.19987	-0.164081	0.197315	0.818294	-0.493553	1.25299	0.0025545
Dissociative_Disorder	-0.338912	-4.08789	-0.622388	-1.18678	-0.618076	-0.802076	0.742722	1.65004	-0.62867	-0.816748	-0.159012	0.173929	1.10771	-0.694688	0.0805708	-0.61117	-0.345502	-1.13382	-1.20057	-0.00845915
Eating_Disorder	-0.17392	-2.50116	-0.22663	0.330169	-1.40394	1.74346	1.03327	1.66232	-0.292094	0.516539	-0.887842	2.35587	-1.55944	0.637633	-1.27955	-0.352277	-0.277759	-0.417889	1.58814	-0.00286906
Pulmonary_Heart_Disease	0.215833	-1.0102	0.469284	-0.0190205	0.295019	-0.134511	1.27421	-1.32962	-0.645071	1.32879	-1.01259	-0.193252	0.991368	-1.01431	-2.0559	-1.396	2.52041	-0.664658	0.0542857	-0.00607797
General_Dementia	-0.710308	-0.0208959	0.388799	-1.26602	2.28828	1.63086	-0.880985	0.429622	2.32803	0.429079	0.998644	-0.216602	0.716643	-1.08856	-1.53477	-0.240493	0.0359878	-1.13402	1.25951	-0.0130412
Impulse_Control_Disorder	-0.6079	-1.59012	-0.575774	-0.635272	-1.01614	-1.83795	-0.669384	0.0439916	1.81018	-2.84285	-0.385096	-0.245029	0.566929	0.59458	-1.51762	-0.144015	-1.83609	-0.506737	0.519532	-0.0217564
Intellectual_Disability	1.75788	-1.2057	0.306202	0.736782	-0.0350738	1.58898	-0.690395	-0.477944	0.881764	1.15878	0.353855	-1.24364	1.69286	-0.667299	-1.50593	-0.160427	-1.61504	-1.48231	0.885397	0.00246718
Learning_Disorder	2.24569	-3.21847	1.21403	0.129879	0.700928	0.0206046	-0.210411	-0.797563	1.95066	-2.72725	1.18545	0.947189	-0.465892	1.32707	-0.400393	-1.28208	0.46567	-0.816838	0.321646	-0.00979459
Migraine	0.842422	-0.802337	0.029202	0.852401	-0.677434	-0.0416773	-0.110178	2.41852	0.186576	-0.188274	-0.457208	0.462439	1.58297	0.641052	0.703116	-1.66009	-0.161657	-1.02155	-1.16354	-0.00151043
Mood_Disorder	-0.716972	-0.278541	-0.0725036	0.657388	-0.142574	-0.585316	1.77196	2.30775	-0.138186	-0.413611	1.08958	-1.00752	1.25817	0.116238	-1.26238	0.195891	-0.76674	-0.743068	1.86859	-0.00833625
OCD	0.233573	-2.03869	-1.96585	0.371439	-2.50415	-0.446057	0.106217	0.316258	1.15981	0.215636	0.584006	0.718887	0.104102	-0.348277	0.912699	1.74971	-0.930101	-0.140959	1.67296	0.00402177
PTSD	1.2006	-2.29344	-1.01367	-1.36806	0.873085	-0.0353046	1.3701	2.03271	-0.741887	-1.60097	-1.56937	0.458968	1.44769	-0.295958	0.0561425	0.870898	-0.457981	-0.28951	0.644343	-0.00142691
Paranoia	-1.57033	-1.93585	-0.554633	-1.15717	-0.848359	-0.346536	-1.57601	1.28565	1.8753	-1.15624	-0.0881506	-0.917093	0.398974	-0.465507	-0.757602	-0.492473	-0.284585	-1.8256	-0.185728	-0.00637497
Personality_Disorder	-1.54174	-2.53995	-0.54733	-0.333862	-1.20892	-1.22048	-0.301423	1.29737	1.1783	-2.11747	-0.269475	1.18737	0.904698	-0.455335	-1.44659	0.277289	-0.879715	-0.413652	0.30158	-0.00556012
Varicose_Veins	-1.00589	0.593912	-1.04586	-0.108511	0.545935	1.24582	1.64532	0.306215	-2.4279	-0.493066	1.3308	-1.1985	1.1103	-0.458566	-1.40632	0.57175	-0.794397	-1.25016	-1.06861	-0.00127534
Psychogenic_Somatoform_Disorder	1.06457	-2.5395	0.464334	-0.640872	-1.40601	1.33835	0.784071	2.72461	1.099	0.650813	-0.112357	0.763017	0.918609	0.99869	0.686537	-0.0292109	0.653249	-0.164135	0.27207	-0.0104511
Schizophrenia_Related_Psychosis	-0.857754	-0.577744	0.748668	-0.97023	0.618355	-0.682856	-1.4397	1.53206	1.16472	0.307852	-0.773459	-0.468008	0.104729	-1.02334	-1.24669	0.234015	-0.0619811	-1.47545	1.31694	-0.00434696
Sleep_Disorder	1.11819	-1.74521	-0.991149	0.939935	-1.39982	0.724202	-0.417354	0.514035	-0.708487	0.377608	-1.07275	-0.394567	1.70144	1.72822	-1.44458	-0.276074	0.614423	-0.285041	0.822192	-0.00190249
Speech_Language_Disorder	2.28359	-1.01316	1.21316	1.38346	0.0884932	1.35285	0.729319	-1.93521	0.689105	-0.185882	0.974316	-0.568478	-1.80099	0.539459	-0.993975	-0.379116	-2.30649	-0.742057	0.239953	-0.0119216
Substance_Abuse	-1.20837	0.206786	0.55053	-1.00612	-0.785979	-1.64308	0.774222	2.18424	0.834258	-0.839817	-0.654313	-0.721499	1.01686	1.18569	0.0731798	0.100919	1.31532	-0.538643	0.832216	-0.00326558
Tics_Tourettes	2.05939	-1.85849	-0.409409	-0.259233	-2.48236	-1.62154	-0.80882	-0.581791	2.57121	0.442307	1.12037	0.341252	0.311419	2.14888	-0.536223	-0.676907	0.00373191	-0.355895	1.24213	-0.00477989
Unspecified_Childhood_Psychoses	0.878766	-3.09017	-1.17943	2.0073	-0.851758	-0.508853	0.465981	-1.81061	0.59204	-1.25606	-0.231539	-1.44503	-0.581855	-1.23591	-0.578651	-0.283856	-1.41203	-1.90345	1.62435	-0.0254547
Unspecified_Neuropsychiatric_Disorder	-0.216194	-0.95184	0.84605	-0.835199	1.66969	0.765315	-0.892304	0.739511	1.99761	0.726739	0.580434	-0.531068	0.55591	-0.847796	-1.13096	-0.331848	-0.298902	-1.06738	1.12146	0.000189208
Unspecified_Recurrent_Headaches	1.05812	-0.201628	0.204468	0.556813	-0.213469	0.624395	-0.358934	2.36766	-0.354404	-0.0822297	0.000522197	0.535151	1.64186	1.6756	1.28556	-1.18282	0.16945	-0.981703	-0.885911	-0.011993
Vascular_Insufficiency	-1.16979	0.976434	1.04072	-1.97309	1.36909	1.14809	1.08926	-0.151243	0.258382	1.4756	-1.8935	-1.38148	0.524936	-0.179971	-0.366152	-0.380456	-1.0179	-1.08317	-1.10693	-0.00289531
Neonatal_Disease	2.25127	0.305421	1.29476	-0.184295	-0.744406	0.505767	1.57285	-1.61739	-1.2167	2.18806	-0.983338	-1.31351	0.0824719	-0.533266	0.983252	-0.292013	-1.69367	-1.10234	0.470854	0.00111431
Acquired_Retinal_Defects	1.67397	-0.691892	-0.991898	0.358826	1.34478	1.46375	-0.602747	-1.90324	-0.796	0.247514	-1.27224	0.924682	0.56176	-1.37942	0.0898904	0.511899	-0.46653	-0.0211095	-0.56147	-0.0048803
Acquired_Visual_Disturbances	1.46439	-0.82886	-0.657505	-0.230693	0.339935	0.181511	-1.61493	-0.509083	0.165602	-0.269493	-0.77732	0.768255	-0.16894	-0.406062	0.22098	-0.146709	-0.607396	-0.631166	-0.571911	-0.00269155
Cataract	1.21659	-0.375531	-1.73732	-0.958653	1.2199	0.288846	-1.48901	-1.26487	1.09131	0.251351	-0.710826	0.664371	0.268515	-1.01485	-0.775987	0.808679	0.165059	0.215263	-0.697118	-0.010401
Choroidal_Disorders	1.26621	-1.40844	-1.1466	0.104275	0.581018	1.09092	-1.54814	-1.66503	-0.856426	0.597779	-0.685847	1.6665	0.179287	-0.701189	1.28844	0.056549	-0.0395474	-0.255897	0.103101	-0.00945089
Chronic_Progressive_External_Ophthalmoplegia	0.245991	-0.102586	-0.517664	-0.197483	-0.053141	0.124255	-0.150943	0.0626354	0.237992	-0.413709	-0.164021	0.386456	0.0356527	0.0838581	-0.180497	-0.0297463	0.140792	0.0244067	0.0834552	0.00941597
Conjunctival_Disorders	0.871422	-0.166427	-1.58147	-0.326359	0.284656	0.0691467	-1.62981	-0.939471	0.374432	-0.138126	-0.628529	1.03838	-0.341252	0.00699128	0.607361	0.0179398	-0.106432	-0.378985	-0.694387	0.00029496
Corneal_Disorders	0.799422	-0.904755	-1.59673	-0.549066	-0.0298644	0.4728	-2.08239	-0.844821	0.490801	0.381001	-0.302858	1.86499	-0.613016	-0.165619	0.905317	-0.211972	0.160245	-0.695363	-0.635446	-0.000816549
Disorders_of_Iris_Ciliary_Body	1.04023	-1.82327	-0.740993	-0.953538	0.174786	0.181941	-1.91145	-2.27133	0.132698	-0.572175	-1.23267	1.82544	-0.105382	-0.645463	0.75752	0.530923	-0.239577	-0.490791	-0.310345	-0.000420881
Eyelid_Disorders	1.76472	-0.73481	-1.53619	-0.92786	0.198379	-1.01525	-2.75143	-1.06214	0.517792	1.03315	-0.671899	0.712324	-0.605403	-0.29189	-0.345125	0.488437	-0.319878	-0.613272	-0.446516	0.00491905
Dopa-Responsive_Dystonia	2.22798	-1.141	0.639285	-0.75965	-2.50508	1.03899	-0.206299	2.0527	-0.361203	3.25607	0.704261	-0.942778	0.614715	0.769935	-0.401322	-0.937813	0.334299	0.0263777	-0.0893845	-0.00300154
Acrocephalosyndactyly	2.81155	0.425875	-0.0849877	-1.25404	-0.555212	-0.45844	-0.187899	0.667985	-1.12268	-0.195392	-0.990878	0.033612	-0.0525619	-0.600544	-0.461191	0.131499	0.306249	-0.0417733	0.111253	0.0033889
Glaucoma	0.74253	-0.576858	-1.68359	-1.08316	0.954108	0.410691	-1.76497	-1.2605	1.48136	-0.889839	-0.850206	1.10504	0.14475	-1.24955	-0.480827	0.714942	0.228882	0.285807	-0.711709	-0.00221958
Globe_Disorders	1.3738	-0.886856	-0.819925	-0.886787	0.0665556	0.480883	-2.07374	-1.01026	-0.482775	0.51115	-1.18536	1.31287	-0.362216	0.0257083	0.995662	0.466534	0.31595	-0.318715	0.216272	-0.00225661
Hereditary_Color_Blindness	0.407545	0.0531832	-0.461105	-0.50332	-0.126258	-0.0352814	-0.478427	-0.0947406	0.0747805	-0.677138	-0.300776	0.596273	0.129388	-0.0223047	-0.119025	-0.045643	0.144312	0.0659583	0.0721177	0.00782121
Hereditary_Corneal_Dystrophy	0.928265	-1.26924	-2.19349	-0.926318	0.976557	0.841601	-1.90789	-1.23314	0.977492	1.04963	-0.339423	1.4828	-0.232609	-0.863502	-0.326503	0.497655	-0.0962097	-0.604278	-0.861576	-0.00855475
Hereditary_Night_Blindness	0.0985981	0.123001	-0.555047	-0.248323	0.159121	0.0722934	0.102751	0.0783165	0.185863	-0.382975	-0.0620303	0.236667	0.151398	0.148464	-0.0816956	-0.0707695	0.0968512	-0.0367259	0.0582246	0.0166509
Hypotony_of_the_Eye	0.365568	-1.93844	-0.591932	-0.918479	-0.758575	1.52683	-2.24642	-1.15677	-0.552516	0.489981	-1.28523	1.46701	-0.138915	-0.226958	1.27555	0.702276	-0.135475	0.188991	0.20265	0.00393817
Lacrimal_System_Disorder	2.76554	0.621757	-1.64689	-1.08042	-1.07892	0.500848	-1.03197	-2.10962	0.361003	2.09328	-0.938871	-0.0302845	-1.24677	-0.595689	1.46525	-0.0515893	0.450368	-0.261555	0.208813	-0.00483727
Macular_Degeneration	1.501	-0.678163	-1.82887	-0.732978	2.0623	1.53082	-0.257038	-2.00288	0.47889	0.946909	-0.0438296	0.567136	0.818344	-1.64823	-0.875483	0.460177	-0.0112053	0.368952	-0.383202	-0.00722264
Non-Specific_Eye_Disorders	1.12276	-0.792513	-1.9625	-0.53163	0.188906	0.549222	-1.82442	-0.796104	0.713089	0.7511	-0.208313	1.41239	-0.281315	-0.680366	0.253236	-0.0983377	-0.00483137	-0.411938	-0.774555	0.00851608
Optic_Chiasm_Disorder	0.518978	-1.45284	0.295342	0.677753	0.0515417	-0.185605	-0.858209	0.299534	-0.0264841	-1.24033	-0.47345	-0.16383	0.729365	0.131373	-0.509965	-0.346937	0.312544	0.246381	0.243171	0.00910816
Aniridia	0.697815	-0.252363	-0.685597	-0.87853	-0.598218	-0.412099	-1.74398	0.141461	-0.58175	-0.262953	-0.810303	0.614944	-0.209897	-0.245913	0.412568	0.542525	0.0537831	0.138621	0.254369	0.00441021
Optic_Disc_Disorder	1.70755	-1.71289	0.605509	0.627483	0.45683	-0.0262653	-2.34319	-0.808341	-0.98369	-0.713239	-1.1354	1.27903	0.0650572	-0.973385	0.97571	-1.0996	-0.237789	-0.025663	-0.175216	0.00306505
Optic_Neuritis_Neuropathy	1.25661	-1.47847	0.352084	0.476571	0.283079	0.222993	-2.75437	-0.981081	0.039779	-0.795022	-0.585223	0.871047	0.553495	-1.94073	0.44469	-0.208913	-0.709784	-0.156002	-0.943143	0.00121085
Orbit_Disorders	2.10814	-1.60059	-0.275298	0.366347	-0.318548	-1.6987	-2.91278	0.080094	0.519933	1.27739	-0.36071	1.23415	-1.68064	-0.226343	0.52156	0.40315	1.28061	-0.354134	0.0701329	-0.00247398
Papilledema	1.39948	-2.01257	2.551	0.978637	0.745601	0.63622	-2.77915	-0.0845401	-1.46056	-1.72458	-1.82455	1.28734	0.12626	-0.606132	0.884105	-1.03728	0.330324	0.289181	-0.0248283	-0.00798848
Primary_Hereditary_Retinal_Dystrophy	1.7567	-1.37278	-1.24887	0.946947	0.909616	1.90677	-0.676128	-1.97673	-0.828567	0.48049	-0.526007	1.22938	0.670139	-1.14716	1.24181	-0.353259	-0.66687	-0.236419	-0.00215113	0.00610795
Refraction_Accomodation_Disorders	1.14963	-0.627352	-1.47038	-0.221933	0.235875	0.216247	-1.80319	-0.881041	0.147888	-0.429818	-0.800055	1.13922	-0.291532	-0.358315	0.106097	0.318964	-0.516701	-0.443783	-0.269083	0.000198127
Secondary_Hereditary_Retinal_Dystrophy	1.2336	-0.449071	-0.298182	-0.212323	0.297942	1.96122	-1.00373	-0.563818	-1.12374	0.47761	-0.498674	1.18122	0.509369	-0.385623	0.992197	-0.00640297	-0.163532	0.290421	0.33021	-0.000706252
Visual_Pathway_Cortex_Disorder	2.51625	-1.43439	1.347	0.470342	-0.111264	0.981005	-2.36816	-0.116868	-0.151998	-0.488448	-0.690402	1.18672	0.886087	-0.684825	0.370785	-0.487229	0.124415	0.203277	0.461553	0.00356292
Vitreous_Body_Disorder	1.36682	-0.58243	-1.97448	0.0132897	1.1055	0.713998	-1.22447	-1.15101	0.0238499	0.273609	-0.780229	1.18391	0.39372	-0.930793	-0.245105	0.509189	-0.476809	0.162337	-0.725863	0.00434607
Eustachian_Tube_Disorder	2.28399	-0.0363592	-1.66577	0.381645	0.370985	1.26077	0.686383	-0.130057	0.663597	-1.20913	0.740085	-1.20088	-0.636025	0.897819	0.541611	-0.769458	-0.443091	1.10109	0.0771251	-0.00128106
Anophthalmia_Mircopthalmia	2.99022	-0.952651	-0.721905	-0.417503	-0.0261986	-0.422383	-1.7722	0.133941	-1.861	0.691682	-1.2324	1.10005	0.078744	0.017366	0.147052	0.393553	0.585022	0.141957	0.562074	5.79084e-05
External_Ear_Disorders	1.65848	0.275584	-1.83979	-0.400515	1.05149	0.986965	-0.294967	-0.712489	0.890934	-0.603409	0.853848	-1.29914	-0.424742	0.462425	0.016518	-0.251753	-0.330828	0.510323	0.123441	-0.00530572
General_Ear_Disorder	1.73103	0.424354	-1.15461	-0.195557	0.0372807	0.767697	0.347766	0.114981	0.725964	-0.788472	0.691718	-0.941873	-0.961014	0.883362	0.692486	-0.758995	-0.411043	0.363059	0.242047	-0.0019871
Hearing_Loss	2.38174	-0.445456	-1.68231	0.0120086	1.47637	1.52438	-0.30796	-0.308849	0.967687	-0.622813	0.793788	-1.78765	-0.23371	0.623165	0.0319591	-0.148542	-0.557195	0.984782	-0.2844	-0.00143303
Inner_Ear_Disorder	1.72635	-0.396527	-0.955527	0.161013	1.13694	1.38051	-0.228006	1.15273	1.10779	-1.03972	0.143185	-1.27785	-0.0264328	0.174634	0.70725	-0.708154	-0.338523	0.41842	-0.923838	-0.00399718
Otosclerosis	2.09865	-0.482768	-2.15161	0.185031	1.67338	2.17242	0.445228	0.08294	0.460692	-0.313106	1.23148	-2.66061	-0.380641	-1.2027	0.434978	-0.655799	-0.247786	0.704276	-0.123574	-0.00481469
Tympanic_Membrane_Disorders	2.49244	0.147523	-1.48922	-0.016743	1.78597	1.40003	0.502555	-0.369132	0.85785	-1.1027	1.45929	-1.58712	-1.01283	0.911301	0.0531707	-0.827424	-0.0875186	1.17837	0.952708	0.00432339
Unspecified_Middle_Ear_Mastoid_Diseases	2.41218	0.502769	-0.720406	-1.24442	0.288989	1.39586	0.740191	-0.724459	1.25486	-1.40754	-0.243932	-1.07857	-0.296368	-0.579948	-0.559008	-0.161784	0.325968	0.545699	0.346711	-0.00114067
Charcot_Marie_Tooth_Disease	-0.716649	-2.48233	0.416056	-1.52866	-0.238383	2.81672	0.433639	-0.385811	-2.79734	-0.14492	1.37182	0.43768	-0.938282	0.499468	0.549617	0.796631	-0.833788	0.948884	-0.135893	-0.00143501
Complex_Regional_Pain_Syndrome	-0.0404139	-0.177839	1.19556	-1.18352	-1.89088	1.74666	1.01605	2.73372	0.164443	-0.24063	0.652614	0.476117	0.71326	0.552108	-0.000725548	1.76727	-1.09897	0.885045	-0.541118	-0.00297555
Cranial_Nerve_Disorder	2.10857	-1.19017	-0.337011	-0.020331	-0.156791	1.60697	-1.61143	1.13339	1.00505	-0.221663	0.850689	-1.62995	-0.691658	0.364145	1.10622	-0.199458	-0.267252	0.429058	-0.694289	0.00313515
Anterior_Eye_Anomaly	2.59936	-0.708062	-0.838504	-0.903215	-0.415529	-0.330771	-2.51581	-0.483405	-1.07644	0.579158	-1.1424	1.27254	-0.509517	-0.314476	1.03878	0.805443	0.446782	-0.106297	0.223819	0.00338797
Erythromelalgia	-0.674741	0.622827	-0.17841	-0.29145	-0.891828	0.814567	-0.0251563	0.53381	-0.579614	0.0151104	0.0104739	-0.533149	-0.203647	-0.0811991	-0.216935	0.0233722	0.0254494	0.0734154	0.0396287	0.0142202
Familial_Dysautonomia_Related_Conditions	2.71432	-1.19493	0.593673	0.670708	-0.418939	1.14827	-0.265098	0.462281	-0.388214	0.284118	-0.59759	0.947121	-0.538255	-0.00351128	-0.909656	-0.0600804	0.347101	0.723877	0.472782	0.00743799
Hereditary_Sensory_Neuropathy	-0.373272	-0.7508	-0.103487	-1.42867	-1.87618	3.38294	-0.401259	0.198464	-1.26552	0.547182	0.491087	-1.01116	-0.0396597	-0.333612	-0.0567891	0.579969	-0.743886	1.05967	0.38697	-0.010166
Inflammatory_Toxic_Neuropathy	-0.210062	-0.580931	1.39019	-0.480102	-1.70593	2.68482	-0.928317	0.464981	-0.197899	0.701748	0.47642	-0.339095	1.08123	-0.264348	0.28121	1.41591	-0.144611	0.76512	-0.180219	-0.00204188
Myoneural_Disorders	2.76137	-2.23838	2.10255	0.232148	-1.03615	2.33078	1.53097	0.15543	0.217449	0.535574	0.666711	1.2646	-1.42989	0.0637837	-0.021512	1.28454	-0.217301	1.01922	0.274141	-0.00416243
Nerve_Root_Plexus_Disorders	0.441106	-0.351831	-0.365317	-0.580052	0.910195	1.8919	-0.517607	1.80351	-2.14917	0.740962	0.46413	0.301696	0.454841	2.23944	2.40756	0.733173	0.223864	1.22006	0.206727	-0.00794882
Non-Specific_Pain	0.526057	0.760012	-0.334301	-0.671192	0.0344025	0.446206	0.627111	1.3418	-0.274745	0.258119	0.685172	1.09167	1.53756	1.00706	0.533874	0.583583	0.391852	0.32726	0.205967	0.00647058
Peripheral_Nerve_Disorder	0.0742521	0.463843	0.000970845	-1.30817	-1.21026	1.48006	-0.52094	2.20747	-0.26413	-0.7597	0.323708	0.433203	0.563746	0.724686	0.160388	1.90377	-0.237295	1.08635	-0.76929	-0.0079787
Unspecified_Neuropathy	-0.16578	-0.18543	0.776404	-0.812261	-1.03299	2.6292	-0.939078	0.889783	-0.0847533	0.483635	0.540665	-0.514244	1.35824	-0.400683	0.1833	1.95218	0.183315	0.505779	-0.291909	-0.00531603
Balanced_Translocation	0.486102	0.931873	-0.214741	-0.347261	0.327954	0.812977	0.245466	0.508237	-1.23764	-0.317167	-0.134474	-0.415967	0.191248	0.0142421	0.117201	0.103211	0.0478822	0.0405589	0.123174	0.0043144
Breast_Disorder	0.318772	0.939347	-1.90038	-0.730225	-0.425937	-0.128044	0.210757	2.01799	-0.30884	-0.115882	-0.996655	0.850821	-0.426857	-1.2256	-0.315064	-1.38123	-0.0445636	0.482183	-0.175428	-0.00393533
Congenital_Breast_Anomaly	0.15418	0.792621	-0.364969	-1.34343	-0.612178	-0.800909	0.0751654	2.33267	-1.40192	0.530723	-1.0859	0.192087	-0.471237	-1.49457	-0.144265	-1.20407	0.534539	-0.677182	-0.0427968	0.00106851
Disease_of_the_Female_Reproductive_Organs	-0.716806	0.460957	-1.61265	0.391147	0.183545	0.517265	0.915813	1.82197	-0.389433	-0.473994	-0.0920554	1.15922	-0.532579	-1.05741	0.912612	-1.09599	-0.523652	-0.159242	-0.148851	-0.00267705
Disease_of_the_Male_Reproductive_Organs	-0.245335	-0.00779753	0.0558274	0.926019	-0.113444	-0.404888	-0.260318	-1.60669	-0.263545	-0.934532	0.535083	-1.59872	1.54223	1.85418	0.745279	2.43496	0.08639	-0.796334	0.109626	-8.1095e-05
Gestational_Pregnancy_Related_Disorder	0.135123	0.548171	-0.155896	1.17869	-0.502281	0.667603	1.56736	0.5908	-2.30382	0.318856	-0.782674	-0.482493	-0.280018	-1.42765	2.51572	-1.11043	-0.0677519	-1.04647	0.91654	-0.00392853
Menopausal_Disorder	-0.0596449	0.722562	-2.67434	0.659203	0.530886	0.254546	0.0651791	2.2227	0.890645	-0.200122	-0.0648582	1.38607	0.22068	-0.935802	-0.58985	-0.577086	-0.439284	0.50067	-0.607094	-0.00253811
Menstrual_Disorder	-0.72428	0.229517	-1.23421	1.20278	-0.0499235	0.885528	1.02649	1.87392	-1.12928	-0.571992	0.0969979	1.21323	-0.719897	-0.440734	0.988914	-1.30844	-0.419476	-0.271145	0.199696	-0.00659508
Non-Specific_Prostate_Disease	-0.578284	0.0115925	-0.477105	0.200877	0.483123	-0.757305	-0.24225	-1.81391	1.13306	-1.09478	0.836616	-1.48793	1.70601	1.40371	1.38912	2.20278	-0.101305	-0.939634	-0.830906	-0.00664106
Sexual_Dysfunction	-0.99714	-0.404286	-1.22129	2.09675	0.5916	-0.194425	-0.719837	1.1478	-0.411724	-1.13226	0.817639	-1.58927	1.3307	0.815771	1.42385	0.102212	-0.243189	0.566517	-0.154007	-0.00274259
Alveolar_Disease	-0.273723	-0.86277	0.293359	-1.06645	-1.84488	-1.48212	1.50232	-2.69989	0.853271	1.23611	-0.078328	-0.0692136	1.13252	-1.44153	-1.93877	0.131146	1.58239	-0.398391	-0.121131	-0.00814343
Cardiac_Congenital_Anomaly	1.84173	-0.022016	0.516693	0.0586197	2.20001	-0.985783	0.875365	-0.953502	-1.15569	1.16148	-0.484185	-1.34945	-0.383882	0.661894	-0.250863	-2.18863	0.47847	-1.4208	-0.42743	0.00256307
Cystic_Fibrosis	-0.199539	-1.18862	0.841026	0.737126	-3.58964	0.126672	2.03425	-1.17788	0.873716	-1.71494	-1.49311	-0.710802	-0.630537	-2.91034	0.378486	0.241132	0.282937	-0.178647	-0.138332	0.00134758
Deviated_Nasal_Septum	1.25609	-2.38757	-1.63976	0.422769	-1.12799	0.454859	1.24869	-0.576959	-0.453026	-2.07865	0.649125	-1.06388	0.407143	1.27047	0.784868	-0.398776	0.778185	1.46275	-0.960996	-0.0131773
Emphysema_COPD	0.596472	-0.419164	-0.284999	-1.58328	-0.625403	-0.8458	1.72391	-1.4228	2.06949	0.224856	-0.284424	-0.841997	1.14435	-1.02341	-1.74895	0.243576	2.12081	0.0694516	0.335826	-0.000637327
Larynx_Vocal_Chord_Disorders	1.9377	-2.65375	-1.23502	-0.666158	-1.59207	-1.08929	1.93182	-0.317262	0.200891	0.973617	0.533307	-1.57519	-1.11907	0.260332	-0.48394	0.231679	0.426653	0.374128	-0.691981	-0.000646813
Non-Specific_Nasal_Throat_Disorder	0.971841	-1.95774	-1.48504	0.0991186	-1.1534	-0.23692	1.57917	-1.43106	0.171373	-2.8612	0.0531945	-1.08373	0.8962	-0.313791	0.621035	-0.271046	1.13801	1.52341	-1.48274	-0.0133512
Non-Specific_Pulmonary_Disorder	0.345363	-0.70288	1.04754	-1.11312	0.0477097	-1.31115	1.62389	-0.960937	1.05984	0.317916	-0.419849	-0.499805	-0.10823	-0.541788	-0.46235	-0.939781	0.905415	0.21248	0.0268337	0.00521687
Sleep_Apnea	1.25658	-1.86576	-0.260808	0.444669	-0.775044	0.361192	0.20058	-1.27764	-1.40635	-0.487851	-1.77903	-0.350348	1.73356	1.86508	-2.40684	0.922178	1.39339	0.656661	0.728214	0.00168551
Acute_Renal_Failure	-2.25702	0.255836	3.65505	-0.300607	2.34147	-0.521751	0.620681	-1.18843	0.978284	0.765158	-0.463434	0.651744	0.0391925	-0.510786	-0.0399257	0.101668	0.769192	-0.702342	0.668407	-0.00795028
Bladder_Disorder	-0.918421	-0.508464	-0.175615	-0.0221059	1.59057	0.40194	0.819982	-0.390465	1.41386	-0.487366	1.73632	-0.313041	1.44571	-1.49476	1.85463	1.57055	-1.06801	-0.768183	-0.674772	-0.000345766
Chronic_Kidney_Disease	-1.57125	1.71664	1.39649	0.536581	2.6303	0.427486	-0.425905	-1.69673	-0.276416	1.35008	-0.185629	0.826427	-0.146529	-0.840682	-1.05962	1.0013	0.643196	-0.415645	1.16749	-0.00089248
Chondrodystrophy	2.36325	-0.0289384	1.48951	-2.94522	0.43789	-3.44013	0.5362	0.81677	-1.37294	-1.53262	0.815743	0.488359	-1.0142	-0.641786	-0.671085	0.740673	-0.00360822	-0.216778	-0.37011	0.00683692
Medullary_Cystic_Kidney_Disease	-0.496724	0.918165	-0.278792	-0.0502809	0.827993	-0.422515	-0.210792	-0.213787	-0.0305117	-0.973684	0.0149872	0.120783	0.19033	0.563382	0.288763	0.294161	-0.145162	-0.0936016	0.0507067	0.00502046
Nephrotic_Syndrome	-1.12007	2.39168	1.76162	1.63415	0.476038	-0.544171	0.672011	-1.98437	-0.806822	-0.0972016	-0.44333	2.34014	0.908913	-0.923199	-0.534911	0.483592	0.119327	-0.847632	0.00887926	-0.00599226
Non-Specific_Nephropathy	-1.17909	0.904167	0.462868	0.719939	1.94963	-1.87223	0.917377	-1.00459	0.728724	0.471157	-0.388547	0.721079	0.545352	-0.810101	0.753228	1.43242	-0.274887	-0.258707	-0.65013	0.00736492
Non-Specific_Urinary_Disorder	-1.30847	0.57981	0.0416927	0.872338	2.04317	-1.15157	0.884535	-0.371942	1.10903	-0.822759	0.705445	0.382299	0.445136	-0.842641	1.46742	0.734605	-0.204147	-0.440867	-0.41039	0.00555867
Polycystic_Kidney_Disease	-0.918426	3.47154	0.413292	1.90958	3.13323	-1.53145	-0.169248	-0.519212	-0.954186	0.777809	0.312202	1.58803	0.214761	1.1356	0.751588	0.176437	-0.506985	-1.47802	0.0438042	-0.00927673
Renal_Glycosuria	-0.588093	0.685476	-0.526117	0.181998	0.124157	0.207458	-0.202977	0.0357	-0.0539742	-0.838446	-0.273263	-0.193618	0.240943	0.100579	0.171111	0.219585	-0.148971	0.0436776	0.105218	0.00316987
Urethral_Disorder	-1.20871	0.974037	-0.523461	0.0663097	1.78227	-0.230189	0.827064	0.498741	1.48053	-0.60612	1.59363	-0.0146686	0.136079	-1.66986	2.56081	0.616892	-0.795105	-0.934426	-0.354396	0.00489478
Urinary_Calculus	-1.40827	-0.0516816	0.355944	1.29945	1.7663	-2.05814	0.975566	-0.182066	0.935958	-1.87526	0.0246559	0.876022	1.43448	0.00367927	1.47817	0.934753	0.110714	-0.461604	-0.939475	-0.00626468
Congenital_Anomaly_of_Skull_Neck	3.25575	-0.130726	-0.224602	-0.851686	-1.33514	-0.118207	0.614462	-1.54255	-1.09208	1.30907	-0.0706223	-1.41352	-0.762866	0.833267	1.67463	-0.182286	-0.152282	0.420403	0.423074	-0.00241098
Congenital_Aphakia	0.175167	0.124522	-0.515167	-0.32939	0.0707776	0.05984	-0.0302371	0.0910324	0.180358	-0.454612	-0.149241	0.376727	0.0934093	0.0804681	-0.116378	-0.0393114	0.103394	0.000302212	0.0953209	0.0150962
Congenital_Spine_Anomaly	1.84145	1.77528	-0.0802769	-1.62124	0.590192	-0.723485	1.22857	0.677673	0.187389	1.34743	-0.282992	1.51537	2.81935	0.381176	0.455692	0.25709	0.298862	0.55086	0.503023	0.00079964
Epilepsy_Related_Disorders	1.31626	0.211708	1.61556	0.614987	-0.550369	-0.785818	-0.981341	0.969755	0.512761	0.318439	-0.930251	-1.34026	1.30132	-0.744809	-0.846206	-1.15704	-1.53748	-0.724743	0.0305807	0.00202478
Cri-Du-Chat_Syndrome	2.89013	1.99745	-0.152619	-0.519212	-0.113774	0.232673	0.24091	0.778725	-0.831589	0.205286	-0.36301	0.0523465	-0.14499	-0.656962	-0.118311	0.400759	-0.0459278	-0.0223165	0.0821763	-0.00276275
Developmental_Delay	3.35366	-1.46592	1.50435	1.55023	0.0439099	0.873796	1.55919	-0.72207	0.392485	0.658659	-0.0357153	0.250598	-0.565465	0.630186	-0.449903	-0.0694317	-2.29722	-0.831566	0.396375	-0.0105613
Edwards_Syndrome	3.38842	2.44948	0.67032	-0.273262	0.970331	0.666904	1.21539	0.920533	-1.79908	-0.126875	-0.720375	0.401167	0.224699	-0.409927	-0.114715	0.302795	-0.0856564	0.0330893	0.183266	-0.00402439
Female_Genital_Congenital_Anomaly	0.320015	0.911577	-0.70508	0.118803	1.77559	0.221272	1.65304	1.09405	-0.421446	-0.195107	-0.00853521	0.729902	-1.24336	-1.39195	1.88472	-1.42949	0.272878	-0.28696	0.379693	0.00094201
Fragile_X_Syndrome	2.27274	-0.748252	0.270053	0.568504	-1.44724	0.872153	-0.0420863	0.527913	-0.536398	-2.33683	-0.261452	-1.52772	0.159459	-1.96044	0.780756	1.26035	-0.0565543	0.474429	0.0594932	0.0119131
Hepatobiliary_Congenital_Anomaly	-0.827514	-0.502093	1.62393	0.312866	-1.39927	-1.32324	1.2648	1.08243	0.0615805	1.23331	-1.871	0.106288	-0.592471	0.0181416	1.69779	1.54609	-0.159369	-0.62131	-0.315367	-0.00288639
Hereditary_Blepharophimosis	1.93006	1.33976	-0.99331	-0.93144	-0.657904	-0.18166	-0.930858	-0.0336523	-0.512212	0.205767	-0.531939	1.06405	-0.499916	-0.47166	-0.100877	0.333424	0.442983	-0.0406575	0.256363	-0.00604045
Hereditary_Dental_Anomaly	0.645224	0.605646	-0.438966	-1.12173	-1.07355	-1.04425	-0.376346	0.931742	-0.362229	-0.732846	0.31691	-0.891668	-1.26076	-0.1564	-0.221922	0.580045	0.850021	-0.340638	-0.197323	0.00642156
Extrapyramidal_Abnormal_Movement_Disorders	1.21618	-1.30516	-0.503831	0.0640566	-1.38868	1.22925	-0.912986	0.766871	0.38253	1.67305	-0.194212	-0.748683	1.85166	0.610749	-1.1106	0.258744	0.0665164	-0.667439	0.0329988	0.0056601
Indeterminate_Sex_Pseudohermaphroditism	0.604473	1.28758	-0.432585	0.162032	0.745949	-0.0258694	0.442673	0.100168	-0.919653	-0.750699	0.125323	-0.259786	0.300698	0.0837797	0.159229	0.37168	0.0930714	-0.0749073	0.124214	0.00345281
Klinefelters_Syndrome	1.90639	2.44469	1.02928	1.60859	-1.66148	-2.4652	-0.339476	0.0685614	-2.27441	-1.4034	0.5991	-1.48075	1.58376	-0.247422	-0.99084	0.234063	0.460387	0.219541	-0.157365	0.00161147
Klippel_Feil_Syndrome	2.20241	0.644067	0.49104	-1.62527	0.339325	-0.461085	0.79	0.580902	-1.34357	0.587999	0.369536	0.580129	-0.18736	0.568679	-0.395861	0.251329	0.181477	0.0926561	-0.119674	0.00122838
Male_Genital_Congenital_Anomaly	1.49257	1.27518	0.208089	0.266122	-0.186913	-0.841598	2.35442	-3.17541	-0.367172	-0.337051	0.253241	-1.28264	-0.27956	2.09882	2.1337	1.7362	0.212682	-1.16791	1.16727	-0.00994427
Neural_Tube_Defect	1.15883	-1.34876	2.87625	-1.10386	0.337398	0.208835	1.65583	-0.0398437	-0.541209	0.0878837	2.13786	0.220547	0.818315	0.0519772	2.97314	0.179478	-1.745	0.167612	0.255622	0.0059224
Non-Specific_Autosomal_Abnormality	4.93406	2.01081	1.84511	1.33337	0.999954	0.841807	1.39502	0.149805	-0.0329563	-0.616556	-0.295579	0.576661	-0.0210656	-0.583842	-0.461422	0.190765	-0.150084	0.0803521	0.10207	-0.00514251
Non-Specific_Chromosomal_Anomaly	4.36321	1.28333	1.9564	2.11507	1.07798	0.69441	1.63511	-0.199438	-0.0364694	-0.611926	-0.0707739	0.169595	-0.0133456	-0.281438	-0.223839	0.169769	-0.0796393	-0.0757619	0.1435	-0.000997687
Non-Specific_Congenital_Eye_Anomaly	2.73144	-0.655236	-0.577212	-0.338793	0.239805	-0.580203	-1.55315	-1.39931	-0.103828	0.332661	-1.05628	1.22784	-0.648263	-0.48062	0.905588	-0.180117	0.00193879	-0.503161	0.192603	0.000385698
Non-Specific_Digestive_Congenital_Anomaly	0.400728	-0.127544	-1.49903	-0.0501516	0.664643	-0.321959	2.12252	-0.665298	0.585139	2.33638	-1.98696	-0.693485	-0.483975	0.834011	0.33802	-0.175307	-1.70013	-0.520169	-0.30099	-0.00243834
Non-Specific_Genitourinary_Congenital_Anomaly	-0.0297512	1.51091	0.527966	1.0446	2.04413	-2.12493	1.47978	-1.35142	0.8314	0.542444	0.260957	0.396813	-0.208991	-0.461717	1.57306	0.719204	-1.26203	-0.65497	-0.319506	0.00776298
Non-Specific_Neurologic_Congenital_Anomaly	2.57627	-0.881153	2.29583	1.28702	0.133439	-0.578204	0.274575	-0.794089	0.1266	1.79556	0.939411	-0.49038	0.87454	0.383668	1.58056	-0.509289	-1.31794	-0.102791	0.772469	0.00766298
Oro-Facial_Congenital_Anomaly	1.2413	0.23928	-0.211195	-0.859908	-1.07205	-0.244266	0.552437	0.0468999	-0.536059	0.723775	0.907667	-1.13929	-1.76264	1.31079	1.1878	-0.738589	-0.78871	-0.8119	0.479389	-0.000935402
Pataus_Syndrome	2.45992	2.2973	0.371105	-0.336533	0.609139	0.768518	0.377202	0.763946	-1.22842	-0.307457	-0.437465	-0.000787721	0.296493	-0.447133	-0.0714334	0.114372	-0.157443	0.0157168	0.121457	-0.00739781
Prader_Willi_Syndrome	4.79134	0.570279	1.56563	0.633802	0.0446779	-1.51897	1.21019	0.758753	-2.5585	-2.10055	-0.175907	0.164598	0.983855	-1.38055	-0.616026	0.542957	0.320136	0.0341105	-0.270139	-0.00658052
Pubertal_Dysfunction	1.32983	0.364923	1.30305	1.89598	-0.41343	-2.42602	-0.491395	-0.562894	-0.293018	-1.45556	2.16898	0.77902	-1.32786	-0.594537	-0.296048	-0.676678	0.441819	-0.223292	1.20302	-0.0078405
Respiratory_Congenital_Anomaly	3.41414	-0.369329	0.813374	-0.481413	-1.50513	-0.940637	3.53326	-1.19295	-0.274162	1.45114	-1.52262	-1.09718	-0.769347	-0.0820726	-0.641646	0.756899	1.00845	-0.0132868	0.850353	-0.00524272
Smith-Magenis_Syndrome	2.92121	1.25595	0.237982	0.131406	0.329471	0.337305	0.511197	0.223193	-0.200344	-0.517918	-0.141635	0.224277	0.348266	-0.374054	-0.251641	0.136972	-0.00239826	0.0506868	0.0113241	0.00381124
Syndrome_with_Pervasive_Congenital_Anomalies	2.64248	-0.0173313	1.95693	1.66459	1.83274	-1.77001	1.86728	-1.24572	-0.857089	0.981003	0.313041	-0.408067	-0.73943	0.773933	-0.0555072	-0.53731	-0.539753	-0.853087	0.303683	0.00277165
Turners_Syndrome	2.27476	2.56594	0.217649	2.3604	1.75266	0.318291	0.209698	-1.47721	-1.77364	-0.807103	2.20456	-0.363103	-0.55455	-0.472735	-0.0459232	0.343019	0.823254	-0.631845	-0.472896	-0.0123441
Unspecified_Behavioral_Development_Disorder	1.71836	-1.7347	-0.444403	-1.46053	-0.145183	-0.449651	1.82477	-0.557952	2.44788	-1.42664	-0.107925	1.32681	-0.307475	0.61714	1.30774	0.0412548	-1.27368	-0.381688	1.56392	-0.00102593
General_Cerebral_Degeneration	0.964467	-1.04905	1.39721	-0.94398	1.59107	0.69032	-1.19318	0.487783	1.7782	0.992138	0.198545	-1.12106	0.764969	-0.823378	-0.4801	0.0445206	-0.15172	-0.699013	0.0727115	0.0113433
Unspecified_Congenital_Anomaly	1.75771	-0.245002	1.12531	1.41326	0.11791	-2.17888	1.54803	0.163	-1.29416	0.842185	0.247931	-0.86694	-1.17008	-0.175949	0.0686223	0.197734	0.242226	-0.26629	0.336721	0.00482419
Vascular_Congenital_Anomaly	1.68455	0.255731	1.05625	-0.182298	1.89026	-1.05807	0.591252	-0.527508	-1.50534	1.62623	-1.25749	-1.7757	0.059431	-0.0598335	-0.116045	-1.79231	-0.597461	-1.18377	-0.186398	-0.00266779
Velo-Cardio-Facial_Syndrome	3.11057	3.00551	0.0288383	0.711683	0.116097	0.518622	0.643973	-0.153404	-1.34561	-0.522968	0.15952	0.121804	-0.187713	-1.0386	-0.528467	0.43158	0.188726	-0.052338	-0.00731685	0.000855238
Appendiceal_Disease	-1.3508	0.025201	0.124216	-0.463596	0.407382	-1.30369	1.08923	-0.00398054	0.295257	-0.889051	-1.42305	0.317621	-0.479072	0.927972	0.936416	-1.15388	-0.73359	-0.141802	-0.174333	0.00713851
Diverticulosis_Diverticulitis	-0.570691	0.74658	-1.7782	-0.515164	1.37401	-0.534681	0.727939	-0.298193	1.54323	0.281902	-2.40353	-0.097025	0.798721	0.804049	-0.278576	0.20018	-0.864755	0.476105	-0.674336	0.0114041
Esophageal_Disease	0.264665	-0.658142	-1.81554	-0.0407135	-0.250017	0.208213	1.73359	0.149869	1.01241	0.891838	-1.10049	-0.225103	-0.205232	1.32892	-0.353169	0.603804	-0.0880548	-0.445977	-0.637736	0.00373666
Functional_Digestive_Disorder	-0.488032	-0.426807	-0.964404	-0.0756965	0.308412	0.518678	1.59056	0.0416657	1.31191	1.11698	-1.24485	0.227347	-0.307004	0.675117	0.470261	-0.224548	-1.14586	-0.457877	-0.252296	0.0131089
Gastrointestinal_Ulcer	-1.15414	-0.574693	-0.97619	-0.746177	0.760325	1.31214	1.98758	-0.0123939	1.48452	2.0181	-1.51567	-0.0303359	-0.568157	1.85551	0.00201207	0.241986	-0.269757	-0.501465	-0.547856	-0.000121069
Hirschsprungs_Disease	2.59114	4.25399	0.186489	-1.69302	0.479243	1.35363	1.31863	-0.153377	0.154275	0.856377	-2.88049	-0.0687738	-1.51032	0.44227	0.610781	0.58879	-0.842769	-0.32159	0.143198	-0.0241373
Non-Specific_Gastrointestinal_Disorder	-0.689692	0.400186	-1.00089	-0.403968	0.527854	0.312527	1.0891	-0.553637	1.10642	0.414365	-1.83541	-0.106946	0.157633	1.11658	0.493336	-0.909036	-0.92266	-0.132538	-0.126469	0.00532636
